# Supplementary material for: Proteome-wide association studies identify biochemical modules associated with a wing-size phenotype in Drosophila melanogaster
Source: Nat Commun. 2016 Sep 1;7:12649. doi: 10.1038/ncomms12649 (PMC5025782; doi:10.1038/ncomms12649)
Supplement: Supplementary Data 1 — Log2 protein levels for 1,610 protein entries among 60 wing disc samples [file ncomms12649-s2.xlsx]

## Sheet: Sheet1
sample.id	Bloomington.stock.id	DGRP.line.id	sex	wing.size	protein.entry --->	CG9577	alpha-Cat(ent1)	RpL22	CG8636	ttm50	VhaAC39-1	CG3527	Torsin	snf	GAA1	Mcm6	CG3226	Upf2	CG10777	RpS6(ent1)	CG10932	CG11190	CG2263	Ppt1	CG7033	dalao	Ost48	l(1)G0289	Prosalpha3	cpa	CG10527	mago	CG4038	CG10306	Rae1	CG4554	mRpS29	blw	RpL23	CG3501	CG2852	RpS24	Fib	Nup214	CG30185	Tal	Adk2	RpL39	tsr
BF153	28146	153	F	B		13.6644	15.0763	15.5381	15.589	15.5526	13.6963	12.8175	14.0719	15.5932	12.7632	14.887	14.483	11.0504	13.7899	16.9387	14.858	13.7328	15.0348	13.8437	14.7661	13.9264	15.0243	13.7892	15.3777	13.8074	14.8136	15.9179	14.8594	14.9558	14.2625	12.868	12.9466	16.2379	15.8873	13.3726	16.1277	16.2034	15.3223	14.8916	14.4161	14.5057	13.9592	18.9082	16.3948
BF195	28153	195	F	B		13.5422	15.3016	15.4484	15.4729	15.5324	13.6373	13.0612	14.2418	15.4778	12.6715	14.862	14.1777	11.0746	13.8855	16.9945	14.6162	13.5187	14.9772	13.9756	14.8705	14.0838	15.1806	13.7551	15.2803	13.7581	15.6294	15.9458	14.7937	14.7846	14.1262	12.8483	12.9143	16.3857	15.964	13.4762	15.8744	16.4342	15.1872	14.6527	14.5244	13.869	13.9132	18.6319	16.003
BF28	28124	28	F	B		13.8009	15.3237	15.5913	15.6052	15.6273	13.857	13.0971	14.1577	15.6543	12.9032	14.8527	14.5144	11.9398	14.3273	17.0323	14.7231	13.5467	15.0971	13.5151	14.9348	14.3778	15.13	14.0421	15.3083	13.9589	15.8502	16.0304	14.9441	15.0821	14.2761	13.1049	12.867	16.5721	16.0466	13.6836	15.8581	16.6326	15.2605	14.5824	14.4296	14.2642	14.2507	19.2133	15.8701
BF373	28184	373	F	B		13.7394	15.161	15.4701	15.5625	15.5097	13.7207	13.3167	14.056	15.6047	12.9891	14.7908	14.9131	11.8173	14.3811	16.811	14.883	13.8895	15.0513	14.2071	15.0598	14.1376	15.0222	13.8477	15.3686	14.0468	15.5992	15.9746	14.8182	15.1052	14.1788	12.8219	12.7192	16.5218	15.9449	13.59	16.1045	16.8446	15.0866	14.4859	14.4267	14.6096	14.0845	19.1248	16.1098
BF385	28191	385	F	B		13.8967	15.1489	15.7911	15.5238	15.5105	13.8704	13.0279	14.1005	15.5182	12.9776	14.9012	14.7588	11.668	14.2625	17.0022	14.9848	13.5974	15.0086	14.2698	14.9269	14.4546	15.1395	13.6499	15.4105	14.0941	15.5761	15.998	14.9024	15.1106	14.2158	13.059	12.4386	16.5243	15.9466	13.6166	16.0987	16.7244	15.206	14.4966	14.4032	14.9415	14.4108	19.073	16.2625
BF399	25192	399	F	B		13.99	14.9103	15.7393	15.4222	15.3794	13.9972	13.0491	14.1319	15.4427	13.0073	14.9466	14.8442	12.1092	14.4292	16.8015	14.9845	13.6581	14.8665	14.1098	15.1469	14.1819	15.1578	13.971	15.4631	14.1881	15.5164	15.9983	15.0431	15.1402	14.1927	13.062	12.2247	16.5877	16.0609	13.5764	16.0347	16.8049	15.0683	14.4669	14.3783	14.9482	14.5036	18.9654	16.168
BF440	28197	440	F	B		13.8274	15.1769	15.6649	15.6326	15.5929	13.7695	13.0007	14.1897	15.5992	12.9328	14.8672	14.7528	11.7234	14.0966	16.9192	14.889	13.6873	15.0472	14.3998	14.9111	14.1681	15.0929	13.8567	15.4462	13.9062	15.4565	16.1028	14.9434	14.9542	14.4284	12.8974	13.2532	16.5193	15.9759	13.581	15.9029	16.7513	15.3141	14.7793	14.5951	14.6259	14.231	19.0591	15.9845
BF443	28199	443	F	B		14.1515	15.1199	15.4935	15.4295	15.4811	13.9623	13.4064	14.1683	15.4645	12.9338	14.6413	15.0647	12.1703	14.2453	16.7939	14.9099	13.9292	14.9074	14.4517	14.9353	14.0365	15.221	13.9742	15.4722	14.2495	15.314	15.8873	14.9004	15.0003	14.1738	13.1534	13.1292	16.3708	15.8741	13.5905	16.2136	16.8678	15.1963	14.6359	14.4556	15.0329	14.2784	18.917	16.3645
BF732	25203	732	F	B		13.8955	14.9205	15.3555	15.5626	15.0659	13.6671	13.2727	14.1133	15.5963	12.6223	14.8892	14.2869	11.8619	14.1902	16.7599	14.8319	13.3873	14.9578	14.2636	14.8738	14.418	14.9917	13.8342	15.3456	13.885	15.3989	16.2217	14.6514	14.9088	14.0412	13.0253	12.7373	16.3891	15.9296	13.3789	15.98	16.371	15.1414	14.6604	14.3316	14.3089	14.0318	18.5253	16.2069
BF783	28230	783	F	B		13.8105	15.2015	15.6312	15.5387	15.5914	13.9547	13.387	14.0756	15.5989	12.8639	14.8897	14.6746	11.2975	14.0421	17.013	14.7436	13.8282	14.9516	14.1475	14.8144	13.9973	15.0522	13.7436	15.3255	13.911	15.405	15.8351	14.8642	14.899	14.2109	12.8816	12.9747	16.3243	15.9639	13.5021	16.0414	16.528	15.2583	14.7417	14.3734	14.5706	14.2613	18.983	16.2932
BF801	28234	801	F	B		13.7852	15.0848	15.2812	15.5155	15.4514	13.6955	13.2389	14.1327	15.5556	12.5933	14.8818	14.2642	10.8878	14.3865	16.694	14.7858	13.4239	14.9984	14.3349	14.8303	14.3151	14.9877	13.736	15.3451	13.9045	15.1047	16.1503	14.7236	14.8337	14.1088	12.9941	NA	16.3319	15.7612	13.322	15.8541	16.3244	15.1962	NA	14.5131	14.3406	13.9264	18.2037	16.3225
BF802	28235	802	F	B		13.7303	15.0696	15.2707	15.5183	15.4132	13.812	13.0682	14.0389	15.4369	12.4673	14.6188	14.3433	NA	14.2962	16.7331	14.9684	13.4291	14.9718	14.1813	14.6848	NA	14.9136	13.8211	15.3671	13.7239	15.0758	16.0042	14.6103	14.8874	14.1752	12.6516	NA	16.4691	15.7903	NA	15.9525	16.3495	15.0678	NA	14.3935	13.6416	13.9755	18.4222	16.2736
BF849	28248	849	F	B		13.9197	15.2078	15.6862	15.5506	15.416	13.7433	12.9258	14.1455	15.5107	12.9789	14.8903	14.8573	11.885	14.2777	16.9135	14.9011	13.6204	14.9167	14.1694	14.9909	14.2686	15.0708	13.718	15.4007	14.1288	15.3803	15.9733	14.8983	15.0465	14.2434	12.7905	12.9125	16.3653	16.0163	13.5502	16.0249	16.7217	15.2603	14.9529	14.4125	14.8864	14.0507	19.0805	16.5144
BF85	28274	85	F	B		14.1962	15.172	15.7246	15.4932	15.3739	13.9548	13.0024	14.561	15.4103	12.9398	14.897	14.8452	12.2147	14.1767	16.895	14.9617	13.718	14.9062	14.0819	15.1765	14.4926	15.1727	13.9394	15.4351	14.3113	15.1806	15.8945	14.9509	15.1116	14.1281	13.0678	12.6363	16.6062	16.058	13.7217	16.0272	16.8963	15.117	14.6853	14.3651	14.9266	14.5306	18.9836	16.1056
BF890	28257	890	F	B		13.6661	15.346	15.5344	15.4437	15.4164	13.7779	13.4422	14.5074	15.5712	12.9042	14.9101	14.6185	11.5122	14.0625	16.9696	13.9036	13.9574	14.9839	14.1103	14.8919	14.3928	14.8476	14.0232	15.2843	13.9018	14.9321	15.9956	14.9553	14.9264	14.2127	13.061	12.7473	16.3521	15.9961	13.6058	15.956	16.3777	15.2156	14.4526	14.4379	14.4195	14.2492	18.9464	16.1594
BM153	28146	153	M	B		13.6544	15.2494	15.6248	15.5355	15.4322	13.6891	12.8968	14.0998	15.67	12.3448	14.8999	14.4411	11.0944	13.8169	16.9849	14.6198	13.4792	15.1575	13.4739	14.8025	13.9305	15.003	13.763	15.325	13.8379	14.8296	16.1685	14.8136	14.8852	14.4014	12.8569	12.6774	16.3059	15.9197	13.4669	16.0666	16.3018	15.3362	14.5547	14.5601	14.6919	13.8883	18.9421	16.3766
BM195	28153	195	M	B		13.5208	15.1906	15.3974	15.3852	15.3387	13.7382	12.9951	14.156	15.4916	12.8234	14.6903	14.2425	10.9102	13.6053	16.8661	14.5836	13.6976	14.9498	14.0401	14.749	14.0967	15.1054	13.4208	15.1063	13.5462	15.6262	16.0003	14.7258	14.7096	14.1696	12.4901	12.8208	16.3124	15.935	13.2481	15.8901	16.1765	15.1478	14.6715	14.4497	13.9662	13.8206	19.0278	16.0833
BM28	28124	28	M	B		13.8807	15.2633	15.634	15.5605	15.6161	13.7923	13.0382	14.062	15.5489	13.1115	14.7643	14.2992	12.2114	14.4806	17.031	14.6049	13.7502	14.9745	14.222	14.8232	14.3084	15.2188	14.0152	15.2315	13.9831	15.8611	16.0514	14.938	15.0412	14.1099	13.0676	12.703	16.5713	16.0737	13.7743	15.8005	16.6665	15.3018	14.4521	14.4281	14.3779	14.296	19.2052	15.6968
BM373	28184	373	M	B		13.5582	15.2826	15.5156	15.5056	15.6116	13.8534	12.9886	13.9437	15.558	13.0504	14.5836	14.3058	11.9912	14.2375	16.7824	14.6605	13.6591	15.0611	14.3169	14.8612	14.3895	15.1519	14.0344	15.2494	13.7706	15.8032	16.0313	14.8863	15.0561	14.1066	12.6904	12.6821	16.5817	15.9578	13.7236	15.9217	16.7794	15.0609	14.486	14.4439	14.1436	14.2	19.1162	15.8357
BM385	28191	385	M	B		13.676	15.2698	15.8009	15.5666	15.6142	13.9239	13.0282	14.0826	15.4848	13.1672	14.6324	14.2032	11.5449	14.1402	17.0345	14.8794	13.6399	14.8865	14.4045	14.7659	14.3245	15.3301	13.9201	15.2226	14.0203	15.7005	16.0626	14.9686	15.0848	14.1322	12.9164	12.5318	16.6286	16.0686	13.7394	15.9732	16.8726	15.3077	14.6611	14.4663	14.4042	14.5019	19.2053	15.8786
BM399	25192	399	M	B		13.5994	15.3249	15.6729	15.548	15.5549	13.8956	12.8721	14.0394	15.5753	12.9572	14.7088	14.369	11.8089	14.2639	16.8096	14.7937	13.667	14.8543	14.2842	14.9279	14.369	15.2573	13.8893	15.3399	14.0443	15.5503	16.0608	14.9325	15.0214	14.1495	12.9785	12.6418	16.6232	16.0965	13.5783	15.9339	16.773	15.2565	14.7578	14.4137	14.2958	14.4354	19.0667	15.8763
BM440	28197	440	M	B		13.8199	15.202	15.6146	15.5076	15.5407	13.7578	12.9214	14.0993	15.5746	12.8783	14.836	14.4106	11.6447	14.0064	16.8631	14.7439	13.779	15.0175	14.4865	14.8262	14.498	15.1612	13.8911	15.3506	13.9263	15.5183	15.9098	14.9586	14.8787	14.2897	12.875	13.2651	16.4129	16.0307	13.4912	15.8749	16.7895	15.2399	14.7992	14.5539	14.5665	14.151	19.0825	15.9478
BM443	28199	443	M	B		13.9549	15.2214	15.5345	15.3912	15.4856	13.8972	13.4686	14.0765	15.3318	12.9105	14.7106	14.9996	12.3571	14.3992	16.8566	14.7833	14.0384	14.9355	14.2186	14.973	14.0552	15.2176	14.0054	15.4653	14.2293	15.259	15.8968	14.927	15.0055	14.3003	13.2102	12.6509	16.3997	15.9104	13.5033	16.1342	16.8792	15.2208	14.3978	14.4381	15.0825	14.2839	18.8843	16.3231
BM732	25203	732	M	B		13.5379	14.9165	15.3636	15.5535	15.0084	13.5892	13.0888	13.9901	15.6176	12.6209	14.9004	14.2044	11.5813	14.1389	16.62	14.7342	13.4157	14.9817	14.1089	14.7818	14.2306	14.8828	13.6768	15.3141	13.8014	15.3971	16.1923	14.5511	14.7759	13.9662	12.8036	NA	16.2482	15.8619	13.4827	15.9284	16.2112	15.0331	14.8701	14.3674	14.2481	13.862	18.3632	16.3905
BM783	28230	783	M	B		13.6515	15.2593	15.4814	15.4858	15.461	13.6463	12.9551	14.2153	15.6187	13.074	14.7304	14.4889	11.3659	14.2623	16.8822	14.6338	13.5962	14.9815	14.2867	14.7438	14.3037	15.086	13.7702	15.2875	13.8721	15.3158	16.1619	14.8171	14.7567	14.3226	13.048	12.7572	16.3834	15.9548	13.3933	16.0561	16.4507	15.2574	15.1697	14.3993	14.4083	14.1706	18.7005	16.2576
BM801	28234	801	M	B		13.4625	15.1563	15.2389	15.5131	15.5125	13.697	13.3516	14.0645	15.4346	13.0964	14.9085	14.0201	10.9467	13.9128	16.6673	14.6705	13.6584	14.9802	13.9259	14.6265	14.277	15.0302	13.6372	15.2005	13.8372	15.3363	16.1008	14.7576	14.7241	14.0695	13.0252	NA	16.3221	15.8567	NA	15.6733	16.1114	15.2504	NA	14.6444	14.0757	13.8195	18.4483	16.1333
BM802	28235	802	M	B		13.6347	15.1929	15.3024	15.5191	15.453	13.6412	13.1797	14.0797	15.6065	12.8664	14.7549	14.0328	11.1709	14.0632	16.7062	14.8158	13.5092	14.9474	14.3843	14.6199	14.2342	15.1255	13.7802	15.2381	13.9295	15.1426	16.2875	14.6317	14.874	14.2348	12.6316	12.6083	16.391	15.8485	13.4199	15.9174	16.3938	15.0864	14.733	14.4866	13.7502	13.9309	18.3422	16.146
BM849	28248	849	M	B		13.8862	15.34	15.7437	15.5719	15.5094	13.8557	13.0681	14.0949	15.6094	13.0812	14.9367	14.471	11.931	14.3793	16.9292	14.7176	13.9334	14.928	14.3487	14.8854	14.5024	15.219	13.8338	15.2749	13.9031	15.3734	15.9603	14.9578	15.0665	14.2147	12.8329	12.7129	16.4213	16.0474	13.7762	15.9073	16.8752	15.2701	14.4919	14.378	14.6156	14.1988	19.1325	16.1399
BM85	28274	85	M	B		14.0751	15.26	15.6749	15.4466	15.2911	13.8882	13.165	14.5611	15.4978	13.0047	14.8102	14.8681	12.0791	14.1869	16.8117	14.8754	13.8102	14.9105	14.0384	15.0646	14.5629	15.1536	13.9264	15.3087	14.2575	15.1626	15.9949	14.8847	15.057	14.1102	13.0111	12.7943	16.5465	16.0791	13.5325	16.1151	16.8967	15.1919	14.7397	14.467	14.8939	14.5101	19.0082	16.2626
BM890	28257	890	M	B		13.8447	15.3572	15.573	15.5097	15.6052	13.5295	13.2615	14.4216	15.776	12.7395	14.9277	14.5146	11.9563	14.2982	16.9433	13.9116	13.5385	15.1406	14.2649	14.8367	14.0787	14.8663	13.9256	15.2474	13.8473	14.8835	16.1653	14.8788	14.7508	14.2914	12.7654	12.7931	16.3584	15.9022	13.6683	15.9329	16.3634	15.2367	14.5482	14.5133	14.5453	14.0971	18.9265	16.2524
SF313	25180	313	F	S		13.8583	15.1697	15.5165	15.5554	15.0193	13.9405	13.4448	14.2995	15.5504	12.9833	14.8679	14.3044	11.6815	14.1934	16.7298	14.606	13.5589	15.0073	14.3474	14.9928	14.5249	15.2061	13.9245	15.55	14.0759	15.2121	16.1172	14.8803	15.0178	14.1486	13.1133	12.8088	16.4073	15.9959	13.4289	15.9601	16.6936	15.1956	14.8522	14.567	14.7776	14.1861	18.2885	16.0295
SF324	25182	324	F	S		13.8783	15.0797	15.4575	15.6109	15.5376	13.8439	13.3211	14.1808	15.6478	12.9507	15.0274	14.2778	11.1827	14.1886	16.784	14.9261	13.5944	14.8543	13.1145	14.7975	14.5894	15.1243	13.7347	15.3141	13.8592	15.4122	15.9571	14.9159	14.9056	14.1132	13.1036	12.6326	16.4097	15.9104	13.5262	15.9234	16.4808	15.1302	14.5501	14.4795	14.6217	14.0693	18.363	16.1881
SF358	25185	358	F	S		14.0214	15.2304	15.8021	15.4874	15.3716	14.0143	13.0278	14.228	15.3356	12.9821	14.8425	14.8796	12.2255	14.2835	16.8944	14.8749	13.9071	14.9358	14.0061	15.1559	14.5806	15.2403	13.98	15.3507	14.1728	15.4831	16.0469	15.0598	15.1417	14.1861	13.0729	12.4059	16.4925	16.0891	13.5748	16.087	16.8227	15.2134	14.7877	14.3681	14.9646	14.471	19.0711	16.2031
SF362	25187	362	F	S		13.8721	15.3101	15.613	15.577	15.3837	13.7934	13.1208	14.0939	15.6211	12.9829	14.901	14.7358	11.3512	14.2549	17.04	14.9041	13.8829	14.9707	14.1667	14.9753	14.1971	15.1011	13.812	15.4486	14.0224	15.8244	16.0531	15.0139	15.0302	14.2634	12.8933	12.8829	16.4938	16.0005	13.6144	16.0501	16.6944	15.2008	14.5689	14.4713	14.946	14.3575	19.2052	16.0644
SF426	28196	426	F	S		13.9538	15.2808	15.7091	15.607	15.7611	13.8809	13.1161	14.1231	15.575	12.921	14.7861	14.9708	11.516	14.2622	17.0208	14.781	13.7554	15.1438	14.2252	15.094	14.2998	15.125	13.8581	15.3811	14.0368	15.5504	16.0274	14.9333	15.0866	14.1866	13.0647	12.7585	16.5516	16.0682	13.5134	16.0598	16.8212	15.1619	14.754	14.5182	14.4685	14.3919	19.2901	15.9778
SF530	29660	530	F	S		13.8064	15.5766	15.4824	15.5752	15.6429	13.441	12.9089	13.994	15.4313	13.1556	14.839	14.3362	11.7407	14.0967	17.008	14.6283	13.3098	15.228	14.2759	14.7378	14.3972	15.2827	13.8029	15.1981	13.5755	15.3302	16.2826	14.9708	14.6655	14.2531	12.5803	12.9981	16.5015	15.9129	13.6964	15.7675	16.5872	15.2069	14.6177	14.4091	14.5846	14.1407	18.2908	15.9426
SF57	29652	57	F	S		14.0774	15.2438	15.5957	15.5483	15.6287	13.3674	12.9136	14.2964	15.7669	12.8725	14.9319	14.5849	12.0129	14.385	17.0049	14.5325	13.4734	15.1991	14.2627	14.8746	14.2606	15.1168	13.8129	15.3343	13.8745	15.5305	16.265	14.9527	14.73	14.3761	12.8037	13.2687	16.4337	16.0617	13.685	15.7061	16.5386	15.3026	14.5003	14.5938	14.3157	14.0184	18.8662	15.9596
SF721	28220	721	F	S		14.047	15.3683	15.3919	15.4515	15.3406	13.4589	12.8007	13.6922	15.6267	12.8208	15.0951	14.9873	11.9405	14.2571	16.9941	14.7537	13.4608	14.8913	14.3332	14.9948	15.0078	15.0207	13.8587	15.5219	14.0243	15.4465	16.0449	14.856	14.7524	14.1169	12.8814	12.8857	16.4482	15.7959	13.5157	15.8239	16.3964	15.2121	14.8237	14.4964	14.9036	14.2027	19.0564	16.141
SF737	28222	737	F	S		13.7378	15.2678	15.5439	15.6305	15.5819	13.6953	13.2649	14.0798	15.684	13.042	14.8232	14.4064	11.509	14.2952	16.9414	14.6836	13.3009	15.0072	14.1361	14.8746	14.2803	15.176	13.8124	15.1713	13.9217	15.6262	16.116	14.959	14.8979	14.2236	13.2348	12.7895	16.5762	16.0101	13.4293	15.7998	16.6152	15.2784	15.1572	14.3685	14.1634	14.2113	19.0467	15.7434
SF796	28233	796	F	S		13.9522	15.1421	15.6102	15.5174	15.4031	13.9869	13.2178	14.1037	15.476	12.4277	14.8442	14.5839	11.8278	14.294	16.9484	14.8205	13.7339	14.9475	13.6839	14.9033	14.7434	15.1744	14.017	15.3033	14.0696	15.3847	16.0352	14.9682	14.9881	14.1761	12.8967	12.4924	16.4415	16.0679	13.6592	15.9259	16.7736	15.19	14.6542	14.4861	14.6509	14.6325	19.0544	16.1572
SF843	28247	843	F	S		14.0532	15.3748	15.586	15.5318	15.454	13.6401	13.0174	14.1297	15.6244	12.9004	14.8834	14.7742	8.09899	14.3183	17.043	14.911	13.6884	15.2126	13.9366	14.9535	14.1795	15.0993	13.8665	15.3302	13.9479	15.6017	16.113	14.8579	14.9574	14.1918	12.6293	12.3625	16.4257	16.0028	13.6093	15.9781	16.4982	15.2346	14.923	14.5111	14.8186	14.2873	19.2781	16.1405
SF879	28254	879	F	S		13.6389	15.1317	15.471	15.4934	15.498	13.7302	13.1774	14.1625	15.4955	12.7192	14.6916	14.0947	11.045	13.7234	16.8805	14.6903	13.3165	15.0348	14.3219	14.5951	14.2911	14.9585	13.8519	15.3307	13.7048	15.0061	16.2388	14.6765	14.8007	14.1503	12.7361	12.5965	16.3032	15.9418	13.2829	15.8808	16.3707	15.1441	14.5528	14.608	14.3131	13.9973	18.3267	16.1991
SF88	28135	88	F	S		14.1807	15.1552	15.4984	15.6039	15.3402	13.5059	13.3413	14.1331	15.5265	13.0328	14.8897	15.2031	12.3383	14.3917	16.8255	14.44	13.7819	15.076	14.0447	15.0006	14.1248	15.0291	13.8133	15.4309	14.074	15.2247	16.0704	14.8764	14.8882	14.4215	13.0723	13.1972	16.4691	15.7718	13.4557	15.9041	16.6458	15.2131	13.702	14.417	15.1542	14.3293	19.0447	16.1064
SFNA1	28163	NA1	F	S		14.0629	15.2111	15.6939	15.484	15.469	13.7419	12.9941	14.2817	15.6562	13.1043	14.8641	15.0315	11.4234	14.2809	16.8216	14.934	13.618	14.9474	14.2647	14.9882	14.4931	15.1004	13.8536	15.4078	14.0322	15.0038	16.2186	14.8299	15.0197	14.3324	12.9626	12.1879	16.5171	16.0843	13.5637	16.2309	16.7892	15.1745	14.5286	14.4094	14.7411	14.2905	19.1432	16.2659
SFNA2	28193	NA2	F	S		13.7593	15.2962	15.8058	15.5126	15.299	13.655	13.1058	14.118	15.6285	12.8996	14.8321	14.8187	11.311	14.1686	16.885	14.5663	13.5868	14.95	14.0434	14.8872	14.489	15.0266	13.9603	15.4092	13.9599	14.9037	16.1086	14.8948	15.0264	14.2928	12.9756	12.5703	16.421	16.063	13.4977	16.1208	16.7208	15.1991	14.4118	14.5773	14.42	14.2038	19.1439	16.2597
SM313	25180	313	M	S		13.7868	15.0235	15.3558	15.4849	15.2624	13.7952	13.4232	14.0892	15.41	12.9816	15.0447	14.1898	11.9824	13.876	16.7813	14.6666	13.5269	14.876	14.5891	14.8867	13.7387	15.3646	13.9967	15.3724	13.949	15.4552	15.8399	14.9769	14.9985	14.0376	13.2315	12.8839	16.4835	15.9873	13.5412	15.8478	16.7046	15.2578	14.4433	14.4673	14.4143	14.2135	18.3766	15.7894
SM324	25182	324	M	S		13.532	15.1691	15.3555	15.5312	15.5272	13.8416	13.0343	14.0684	15.566	12.97	14.8864	13.8472	11.6993	13.9129	16.6591	14.7252	13.6488	14.8757	13.1184	14.5428	14.3239	15.2281	13.7744	15.2539	13.7172	15.5476	15.9262	14.7846	14.7698	14.0809	12.6283	12.4631	16.369	16.0002	13.5733	15.7298	16.3771	15.0441	14.3254	14.3919	14.2052	13.9849	18.3356	15.9343
SM358	25185	358	M	S		13.9484	15.1995	15.7609	15.4173	15.4445	13.94	13.0516	14.2369	15.4508	12.9914	14.8164	14.7807	12.1367	14.4038	16.9169	14.7023	14.0374	14.8399	14.1595	14.97	14.4804	15.2859	13.9614	15.3292	14.0833	15.6268	16.0103	14.9969	15.0875	14.2197	12.9536	12.228	16.5012	16.0767	13.5463	16.0907	16.8308	15.2427	14.5223	14.3788	14.783	14.4945	19.0228	16.1585
SM362	25187	362	M	S		13.9003	15.2456	15.6058	15.4711	15.4702	13.7476	13.1556	14.0617	15.5579	13.0788	14.6928	14.4151	11.8474	14.1442	16.9506	14.7791	13.9013	14.9358	14.2066	14.8729	14.4677	15.1209	13.965	15.3256	13.9417	15.8795	16.1145	14.9552	14.958	14.2154	13.0474	13.3009	16.5347	16.0005	13.6196	15.9419	16.7244	15.2229	14.5631	14.4239	14.4504	14.4176	19.1235	15.8902
SM426	28196	426	M	S		13.7655	15.2359	15.6658	15.5806	15.8619	13.8229	13.0319	14.0394	15.5714	13.1002	14.5985	14.4252	11.5596	14.1932	17.0348	14.5127	13.9403	15.0504	14.2592	14.8075	14.1115	15.2211	13.9795	15.2067	13.9071	15.6602	16.1003	14.9902	15.0167	14.1852	13.0862	12.862	16.6376	16.1168	13.5056	15.9255	16.6672	15.2167	14.403	14.5458	14.0974	14.4107	19.3123	15.6452
SM530	29660	530	M	S		13.9676	15.5889	15.5905	15.5141	15.6173	13.672	13.1884	14.014	15.6003	13.2311	14.9013	14.6813	12.1337	14.414	17.0565	14.6401	13.7003	15.0726	14.1894	14.7557	14.3601	15.3826	13.8146	15.2144	14.0421	15.3137	16.1865	14.997	14.6983	14.2677	12.835	13.1516	16.5198	15.9905	13.9015	15.8719	16.8197	15.2696	14.5465	14.3446	14.8875	14.2186	18.9208	16.1647
SM57	29652	57	M	S		14.0388	15.1425	15.591	15.4107	15.4486	13.3585	13.0057	14.0166	15.6882	12.9925	14.8472	14.8578	12.0707	14.475	17.0031	14.5597	13.8246	14.8951	14.1135	14.9746	14.2023	15.1153	13.7374	15.353	14.0841	15.3286	16.1272	14.9313	14.7839	14.3562	13.0742	13.4293	16.4066	15.9844	13.6049	15.8883	16.5823	15.2132	14.3945	14.5999	14.6479	14.3103	19.0846	16.1143
SM721	28220	721	M	S		13.9952	15.2253	15.5977	15.4565	15.5624	14.1195	13.6989	13.588	15.4051	13.4045	14.9651	14.8839	12.9099	14.639	16.7384	14.6681	14.0132	14.365	14.2399	14.9548	14.5993	15.4382	14.158	15.2213	14.3696	15.553	15.7892	14.9307	15.2616	14.0875	13.1609	12.6687	16.5288	16.0819	13.7839	15.8527	17.0646	15.1099	14.6181	14.3382	14.5953	14.8206	18.643	15.8327
SM737	28222	737	M	S		13.7349	15.2602	15.5594	15.5227	15.7108	13.7175	13.0564	14.0701	15.5897	12.9885	14.8143	14.1599	11.856	14.2515	16.9486	14.6834	13.7456	15.0517	14.3141	14.7218	14.4186	15.2495	13.7394	15.205	13.843	16.0016	16.1831	15.0913	14.9022	14.2356	13.3277	12.4909	16.5325	16.0607	13.3181	15.7505	16.4748	15.4323	14.3808	14.35	13.8904	14.26	19.1857	15.5713
SM796	28233	796	M	S		13.9026	15.1073	15.4885	15.5255	15.5701	13.9252	13.1645	13.9623	15.4689	13.0875	14.8754	14.4121	11.8762	14.1865	16.9187	14.7622	13.6457	14.904	13.9534	14.9284	14.5905	15.252	13.9677	15.2878	14.1358	15.586	15.9979	14.8992	15.0316	14.0982	12.9994	12.4607	16.4437	16.0764	13.7237	15.8505	16.8658	15.1614	14.6071	14.3674	14.7759	14.6475	18.955	16.1129
SM843	28247	843	M	S		13.9274	15.3645	15.6166	15.4705	15.5477	13.7684	12.8961	14.109	15.5983	12.8313	14.8453	14.2077	11.3971	14.1102	17.0143	14.7714	13.8646	15.1397	14.2121	14.7609	14.2364	15.2368	13.9655	15.2519	13.9095	15.6853	16.1906	14.8899	14.9514	14.2208	12.5736	NA	16.52	15.9988	13.5627	15.9505	16.5309	15.2657	14.8495	14.475	14.452	14.3404	19.2433	15.8913
SM879	28254	879	M	S		13.4698	14.9745	15.332	15.4147	15.2322	13.7207	13.1776	13.8886	15.5667	12.6585	14.7679	14.0326	10.6688	14.0559	16.8882	14.5192	13.5219	15.0565	14.2001	14.5229	13.8774	15.0936	13.7509	15.1797	13.3424	15.2283	15.9068	14.6425	14.733	13.8425	12.8224	12.7832	16.2742	15.9198	13.2702	15.8082	16.3697	15.0146	14.7083	14.371	14.2209	13.9182	18.3427	16.0991
SM88	28135	88	M	S		13.9056	15.1657	15.6013	15.5662	15.4919	13.8741	12.9446	13.9977	15.5382	12.4113	15.0076	14.3029	11.5555	13.9448	17	14.3408	13.8952	15.0318	14.2464	14.7685	14.1293	15.1112	13.8794	15.2959	13.7888	15.7739	16.045	14.8321	14.8654	14.2919	12.7681	12.615	16.389	15.9121	13.5847	15.7932	16.5087	15.2875	14.6545	14.4999	14.4921	14.0768	19.0429	15.8755
SMNA1	28163	NA1	M	S		13.7605	15.2717	15.5042	15.5255	15.7371	13.7722	12.844	14.1864	15.6113	12.9899	14.6895	14.3221	11.6958	14.1125	16.9026	14.8184	13.6796	14.9074	14.6399	14.6821	14.4801	15.3193	13.7385	15.2898	13.9301	15.2426	16.2624	14.8684	14.9035	14.3391	12.8269	12.2011	16.5403	16.1483	13.4782	16.0227	16.6741	15.2311	14.5969	14.4991	14.2848	14.3745	19.0878	15.8568
SMNA2	28193	NA2	M	S		13.6428	15.3292	15.7653	15.5471	15.6476	13.7724	13.1349	14.1034	15.6523	12.9206	14.7629	14.5941	11.7883	14.1856	16.9788	14.508	13.7373	14.8368	14.2345	14.7841	14.2617	15.2514	13.8915	15.2797	13.9044	15.038	16.1003	15.0107	15.0004	14.2245	12.9619	12.9819	16.4616	16.0775	13.6543	16.0064	16.7707	15.2839	14.5427	14.5128	14.4686	14.3206	19.1534	15.9441
[truncated: 1,566 more columns]
