# Supplementary material for: Proteome-wide association studies identify biochemical modules associated with a wing-size phenotype in Drosophila melanogaster
Source: Nat Commun. 2016 Sep 1;7:12649. doi: 10.1038/ncomms12649 (PMC5025782; doi:10.1038/ncomms12649)
Supplement: Supplementary Data 2 — Protein annotation with FlyBase polypeptide ID [file ncomms12649-s3.xlsx]

## Sheet: S Table 2 temp.csv
	protein.entry	gene.symbol	peptide.number	FlyBase.polypeptideID
1	CG9577	CG9577	5	1/FBpp0070006
2	alpha-Cat(ent1)	alpha-Cat	3	1/FBpp0070037
3	RpL22	RpL22	13	1/FBpp0070143
4	CG8636	CG8636	4	1/FBpp0070430
5	ttm50	ttm50	2	1/FBpp0070474
6	VhaAC39-1	VhaAC39-1	3	1/FBpp0070584
7	CG3527	CG3527	1	1/FBpp0070646
8	Torsin	Torsin	5	1/FBpp0070658
9	snf	snf	3	1/FBpp0070716
10	GAA1	GAA1	2	1/FBpp0070795
11	Mcm6	Mcm6	1	1/FBpp0070913
12	CG3226	CG3226	2	1/FBpp0070953
13	Upf2	Upf2	1	1/FBpp0071072
14	CG10777	CG10777	4	1/FBpp0071084
15	RpS6(ent1)	RpS6	3	1/FBpp0071087
16	CG10932	CG10932	10	1/FBpp0071095
17	CG11190	CG11190	1	1/FBpp0071123
18	CG2263	CG2263	3	1/FBpp0071138
19	Ppt1	Ppt1	1	1/FBpp0071170
20	CG7033	CG7033	27	1/FBpp0071226
21	dalao	dalao	1	1/FBpp0071235
22	Ost48	Ost48	14	1/FBpp0071279
23	l(1)G0289	l(1)G0289	2	1/FBpp0071404
24	Prosalpha3	Prosalpha3	4	1/FBpp0071451
25	cpa	cpa	3	1/FBpp0071461
26	CG10527	CG10527	3	1/FBpp0071470
27	mago	mago	1	1/FBpp0071497
28	CG4038	CG4038	9	1/FBpp0071562
29	CG10306	CG10306	4	1/FBpp0071587
30	Rae1	Rae1	3	1/FBpp0071600
31	CG4554	CG4554	1	1/FBpp0071744
32	mRpS29	mRpS29	1	1/FBpp0071753
33	blw	blw	30	1/FBpp0071794
34	RpL23	RpL23	13	1/FBpp0071808
35	CG3501	CG3501	1	1/FBpp0071818
36	CG2852	CG2852	14	1/FBpp0071844
37	RpS24	RpS24	3	1/FBpp0071846
38	Fib	Fib	13	1/FBpp0071892
39	Nup214	Nup214	1	1/FBpp0071905
40	CG30185	CG30185	2	1/FBpp0071969
41	Tal	Tal	1	1/FBpp0072050
42	Adk2	Adk2	8	1/FBpp0072072
43	RpL39	RpL39	1	1/FBpp0072094
44	tsr	tsr	8	1/FBpp0072097
45	Thiolase	Thiolase	10	1/FBpp0072135
46	eIF6	eIF6	5	1/FBpp0072144
47	Ssrp	Ssrp	7	1/FBpp0072151
48	spag	spag	1	1/FBpp0072164
49	CG3548	CG3548	1	1/FBpp0072222
50	CG3760(ent1)	CG3760	1	1/FBpp0072299
51	Tina-1	Tina-1	1	1/FBpp0072317
52	Lsp1gamma	Lsp1gamma	23	1/FBpp0072365
53	MED14	MED14	1	1/FBpp0072453
54	CG32344	CG32344	1	1/FBpp0072475
55	CG13900	CG13900	3	1/FBpp0072494
56	pUf68(ent1)	pUf68	1	1/FBpp0072593
57	Klp61F	Klp61F	4	1/FBpp0072616
58	Cdc37	Cdc37	2	1/FBpp0072660
59	CG2021	CG2021	1	1/FBpp0072674
60	RpL23A	RpL23A	15	1/FBpp0072687
61	CG8993	CG8993	1	1/FBpp0072767
62	CG1240	CG1240	4	1/FBpp0072839
63	scramb2	scramb2	2	1/FBpp0072875
64	NDUFS3	NDUFS3	4	1/FBpp0072975
65	ImpE2	ImpE2	1	1/FBpp0073000
66	CG32267	CG32267	1	1/FBpp0073001
67	Sc2	Sc2	4	1/FBpp0073017
68	Cpr64Ad	Cpr64Ad	3	1/FBpp0073079
69	pav	pav	6	1/FBpp0073083
70	CG1316	CG1316	3	1/FBpp0073089
71	CG11583	CG11583	3	1/FBpp0073098
72	RfC4	RfC4	2	1/FBpp0073120
73	Chd64(ent1)	Chd64	1	1/FBpp0073126
74	Rpd3	Rpd3	2	1/FBpp0073173
75	Rpt3	Rpt3	4	1/FBpp0073292
76	l(1)10Bb	l(1)10Bb	1	1/FBpp0073316
77	Gtp-bp	Gtp-bp	1	1/FBpp0073336
78	HP5	HP5	1	1/FBpp0073348
79	CG1749	CG1749	3	1/FBpp0073354
80	RpII215	RpII215	3	1/FBpp0073387
81	CG2025	CG2025	1	1/FBpp0073438
82	CG15735	CG15735	1	1/FBpp0073458
83	Tango4	Tango4	1	1/FBpp0073459
84	Lsp1alpha	Lsp1alpha	9	1/FBpp0073484
85	Bap60	Bap60	2	1/FBpp0073572
86	CG14407	CG14407	1	1/FBpp0073806
87	Tcp-1zeta	Tcp-1zeta	16	1/FBpp0073902
88	mRpL3	mRpL3	1	1/FBpp0073906
89	mRpS30	mRpS30	1	1/FBpp0073910
90	CG8939	CG8939	4	1/FBpp0073943
91	Aats-arg	Aats-arg	6	1/FBpp0073965
92	Prosalpha4	Prosalpha4	4	1/FBpp0073989
93	CG3560	CG3560	1	1/FBpp0073995
94	Cyp1	Cyp1	10	1/FBpp0074017
95	mRpL22	mRpL22	1	1/FBpp0074104
96	Rrp45	Rrp45	1	1/FBpp0074129
97	CG5010	CG5010	1	1/FBpp0074161
98	CG8142	CG8142	1	1/FBpp0074246
99	scu(ent1)	scu	10	1/FBpp0074285
100	betaCOP	betaCOP	4	1/FBpp0074348
101	CG6617	CG6617	1	1/FBpp0074386
102	Nat1	Nat1	2	1/FBpp0074480
103	CG12203	CG12203	2	1/FBpp0074481
104	AP-1-2beta	AP-1-2beta	4	1/FBpp0074558
105	alphaSnap	alphaSnap	2	1/FBpp0074609
106	Pex23	Pex23	1	1/FBpp0074615
107	Kap-alpha1	Kap-alpha1	1	1/FBpp0074650
108	Rpn1	Rpn1	7	1/FBpp0074662
109	Grasp65	Grasp65	1	1/FBpp0074664
110	CG14095	CG14095	1	1/FBpp0074755
111	CG11577	CG11577	1	1/FBpp0074801
112	Cat	Cat	14	1/FBpp0074825
113	Ugt	Ugt	13	1/FBpp0074831
114	CG3902	CG3902	6	1/FBpp0074843
115	Capr	Capr	12	1/FBpp0074865
116	NUCB1	NUCB1	1	1/FBpp0074937
117	CG7484	CG7484	2	1/FBpp0074949
118	CG7603	CG7603	1	1/FBpp0074982
119	Rpn12	Rpn12	5	1/FBpp0075068
120	CG9692	CG9692	1	1/FBpp0075076
121	TSG101	TSG101	1	1/FBpp0075088
122	Int6	Int6	5	1/FBpp0075104
123	Prosbeta6	Prosbeta6	7	1/FBpp0075119
124	Aats-tyr	Aats-tyr	2	1/FBpp0075168
125	SsRbeta	SsRbeta	2	1/FBpp0075209
126	CG13044	CG13044	1	1/FBpp0075225
127	CG13049	CG13049	2	1/FBpp0075232
128	Arl1	Arl1	1	1/FBpp0075272
129	DNApol-delta	DNApol-delta	1	1/FBpp0075277
130	l(3)72Ab	l(3)72Ab	11	1/FBpp0075282
131	CG16979	CG16979	2	1/FBpp0075316
132	Prosbeta2	Prosbeta2	2	1/FBpp0075382
133	Pdi(ent1)	Pdi	21	1/FBpp0075401
134	Gl	Gl	2	1/FBpp0075498
135	26-29-p	26-29-p	9	1/FBpp0075508
136	Nplp2	Nplp2	2	1/FBpp0075575
137	CG11267	CG11267	6	1/FBpp0075609
138	RpS12	RpS12	14	1/FBpp0075612
139	SRm160	SRm160	2	1/FBpp0075617
140	SmD1	SmD1	2	1/FBpp0075684
141	CG10418	CG10418	2	1/FBpp0075686
142	CG4069	CG4069	1	1/FBpp0075697
143	Tsf2	Tsf2	11	1/FBpp0075698
144	eIF-2beta	eIF-2beta	5	1/FBpp0075700
145	CG5642	CG5642	9	1/FBpp0075754
146	yps(ent1)	yps	1	1/FBpp0075759
147	RpL10Ab(ent1)	RpL10Ab	3	1/FBpp0075764
148	Sgs7	Sgs7	1	1/FBpp0075826
149	crim	crim	3	1/FBpp0075854
150	mRpL2	mRpL2	2	1/FBpp0075941
151	Sod(ent1)	Sod	1	1/FBpp0075958
152	CG6310	CG6310	1	1/FBpp0075968
153	CG32069	CG32069	1	1/FBpp0075970
154	CG11811	CG11811	2	1/FBpp0075994
155	LanB2	LanB2	12	1/FBpp0076111
156	ATPsyn-b	ATPsyn-b	9	1/FBpp0076134
157	Hsp27	Hsp27	13	1/FBpp0076182
158	RpS17	RpS17	6	1/FBpp0076207
159	Hsp67Ba	Hsp67Ba	4	1/FBpp0076223
160	Hsp26	Hsp26	2	1/FBpp0076224
161	mRpL12	mRpL12	4	1/FBpp0076238
162	Srp68	Srp68	3	1/FBpp0076244
163	Mcm7	Mcm7	4	1/FBpp0076312
164	RpL14	RpL14	10	1/FBpp0076359
165	GstO2	GstO2	2	1/FBpp0076377
166	msk	msk	2	1/FBpp0076408
167	Nmt	Nmt	2	1/FBpp0076451
168	Uba2	Uba2	6	1/FBpp0076457
169	CG8209	CG8209	1	1/FBpp0076470
170	CG8042	CG8042	1	1/FBpp0076481
171	CG12262	CG12262	10	1/FBpp0076520
172	Sec63	Sec63	1	1/FBpp0076558
173	Srp19	Srp19	1	1/FBpp0076589
174	Galphai	Galphai	3	1/FBpp0076643
175	LanA	LanA	11	1/FBpp0076722
176	CG32409	CG32409	3	1/FBpp0076738
177	Txl	Txl	4	1/FBpp0076804
178	CG10576	CG10576	13	1/FBpp0076827
179	Sucb	Sucb	3	1/FBpp0076840
180	Uev1A	Uev1A	1	1/FBpp0076859
181	Srp54k	Srp54k	1	1/FBpp0076872
182	Rpt6	Rpt6	6	1/FBpp0076890
183	dod	dod	2	1/FBpp0076894
184	2001-09-01	2001-09-01	6	1/FBpp0076897
185	Pen(ent2)	pen	3	1/FBpp0076918
186	Mgstl(ent1)	Mgstl	1	1/FBpp0076936
187	CG1518	CG1518	4	1/FBpp0076956
188	l(1)G0004	l(1)G0004	1	1/FBpp0076990
189	Rab10	Rab10	1	1/FBpp0077029
190	CG33123	CG33123	8	1/FBpp0077251
191	gammaTub23C	gammaTub23C	4	1/FBpp0077326
192	Npc2a	Npc2a	2	1/FBpp0077492
193	Rrp40	Rrp40	5	1/FBpp0077551
194	MFS3	MFS3	1	1/FBpp0077623
195	Clp	Clp	1	1/FBpp0077676
196	Lsp1beta	Lsp1beta	11	1/FBpp0077690
197	RpI135	RpI135	1	1/FBpp0077714
198	ebi	ebi	1	1/FBpp0077715
199	CG2789	CG2789	2	1/FBpp0077726
200	Hop	Hop	10	1/FBpp0077790
201	mRpL15	mRpL15	1	1/FBpp0077885
202	Pex14	Pex14	2	1/FBpp0077909
203	CG7338	CG7338	1	1/FBpp0077998
204	CG7172	CG7172	1	1/FBpp0078032
205	CycH	CycH	1	1/FBpp0078093
206	CG7407	CG7407	1	1/FBpp0078094
207	Hem	Hem	1	1/FBpp0078162
208	CG11137	CG11137	1	1/FBpp0078227
209	Rpn5	Rpn5	5	1/FBpp0078278
210	CG2046	CG2046	1	1/FBpp0078317
211	CG2091	CG2091	1	1/FBpp0078327
212	Snr1	Snr1	3	1/FBpp0078331
213	RpL13A(ent1)	RpL13A	5	1/FBpp0078354
214	CG1236	CG1236	1	1/FBpp0078370
215	CG31548	CG31548	1	1/FBpp0078385
216	mRpL44	mRpL44	2	1/FBpp0078415
217	RpL35A	RpL35A	6	1/FBpp0078416
218	Mms19	Mms19	1	1/FBpp0078425
219	CG11999	CG11999	3	1/FBpp0078450
220	CG9769	CG9769	5	1/FBpp0078532
221	Cont	Cont	22	1/FBpp0078557
222	eIF3-S10	eIF3-S10	27	1/FBpp0078584
223	Vps24	Vps24	1	1/FBpp0078598
224	Rpn11	Rpn11	3	1/FBpp0078664
225	Rtnl1(ent1)	Rtnl1	1	1/FBpp0078678
226	Trip1	Trip1	11	1/FBpp0078689
227	Arpc4	Arpc4	2	1/FBpp0078831
228	epsilonCOP	epsilonCOP	1	1/FBpp0078891
229	Sec61alpha	Sec61alpha	5	1/FBpp0078896
230	l(2)k09022	l(2)k09022	2	1/FBpp0078971
231	Coprox	Coprox	2	1/FBpp0078980
232	smt3	smt3	3	1/FBpp0078984
233	nop5	nop5	14	1/FBpp0078997
234	Mcr	Mcr	16	1/FBpp0079165
235	RpL36A	RpL36A	5	1/FBpp0079168
236	SmE	SmE	3	1/FBpp0079182
237	Rack1(ent1)	Rack1	1	1/FBpp0079187
238	Ssb-c31a	Ssb-c31a	2	1/FBpp0079211
239	Ostgamma	Ostgamma	6	1/FBpp0079233
240	emb	emb	2	1/FBpp0079278
241	PIG-U	PIG-U	1	1/FBpp0079294
242	l(2)k12914	l(2)k12914	2	1/FBpp0079324
243	CG4364	CG4364	2	1/FBpp0079445
244	Srp54	Srp54	5	1/FBpp0079471
245	yip2	yip2	6	1/FBpp0079472
246	CG5885	CG5885	3	1/FBpp0079495
247	Pen(ent1)	Pen	10	1/FBpp0079527
248	eEF1delta(ent1)	eEF1delta	2	1/FBpp0079542
249	CG4972	CG4972	1	1/FBpp0079578
250	RpS27A	RpS27A	5	1/FBpp0079606
251	RfC3	RfC3	1	1/FBpp0079609
252	CG5355	CG5355	4	1/FBpp0079637
253	Mdh1	Mdh1	2	1/FBpp0079640
254	cdc2	cdc2	1	1/FBpp0079641
255	RnrL	RnrL	1	1/FBpp0079648
256	CG5676	CG5676	2	1/FBpp0079675
257	Dpy-30L1	Dpy-30L1	1	1/FBpp0079701
258	Nup107	Nup107	2	1/FBpp0079710
259	CG6287	CG6287	1	1/FBpp0079809
260	RfC38	RfC38	1	1/FBpp0079812
261	CG6230	CG6230	1	1/FBpp0079815
262	CG6746	CG6746	1	1/FBpp0079897
263	crok	crok	1	1/FBpp0079924
264	CG6712	CG6712	1	1/FBpp0079946
265	CG6180	CG6180	2	1/FBpp0079979
266	CG5525	CG5525	17	1/FBpp0079992
267	CG6523	CG6523	1	1/FBpp0080044
268	beta'COP	beta'COP	7	1/FBpp0080048
269	Nnp-1	Nnp-1	2	1/FBpp0080052
270	CG4278	CG4278	1	1/FBpp0080392
271	CaBP1	CaBP1	9	1/FBpp0080395
272	mRpL4	mRpL4	1	1/FBpp0080401
273	Cyt-c-p	Cyt-c-p	2	1/FBpp0080446
274	Cas	Cas	4	1/FBpp0080484
275	glu	glu	2	1/FBpp0080489
276	CG12288	CG12288	1	1/FBpp0080510
277	Aac11	Aac11	3	1/FBpp0080554
278	bsf	bsf	9	1/FBpp0080637
279	ScpX	ScpX	2	1/FBpp0080659
280	CG17597	CG17597	1	1/FBpp0080666
281	CG15168	CG15168	1	1/FBpp0080679
282	CG10470	CG10470	1	1/FBpp0080690
283	CG10166	CG10166	2	1/FBpp0080817
284	La	La	7	1/FBpp0080906
285	CG1234	CG1234	1	1/FBpp0081117
286	Ref1	Ref1	5	1/FBpp0081156
287	CG1105	CG1105	1	1/FBpp0081159
288	twr	twr	4	1/FBpp0081185
289	Ccp84Ag	Ccp84Ag	5	1/FBpp0081187
290	Ccp84Ae	Ccp84Ae	6	1/FBpp0081192
291	SmD2	SmD2	4	1/FBpp0081234
292	CG2767	CG2767	1	1/FBpp0081312
293	Mcm2	Mcm2	5	1/FBpp0081317
294	eIF4AIII	eIF4AIII	1	1/FBpp0081324
295	CG9684	CG9684	3	1/FBpp0081342
296	Sgt1	Sgt1	1	1/FBpp0081351
297	RpA-70	RpA-70	1	1/FBpp0081356
298	mRpL19	mRpL19	1	1/FBpp0081384
299	CG8223	CG8223	3	1/FBpp0081398
300	Tcp-1eta	Tcp-1eta	17	1/FBpp0081401
301	M1BP	M1BP	1	1/FBpp0081428
302	Aats-trp	Aats-trp	1	1/FBpp0081461
303	CG9740	CG9740	1	1/FBpp0081464
304	Prosbeta3	Prosbeta3	3	1/FBpp0081488
305	CG8149	CG8149	1	1/FBpp0081539
306	RnpS1	RnpS1	3	1/FBpp0081544
307	Ras85D	Ras85D	4	1/FBpp0081600
308	rump(ent1)	rump	8	1/FBpp0081601
309	CG3909	CG3909	2	1/FBpp0081650
310	pont	pont	11	1/FBpp0081704
311	Mcm5	Mcm5	5	1/FBpp0081756
312	Fdh	Fdh	5	1/FBpp0081767
313	Art1	Art1	1	1/FBpp0081780
314	Tctp	Tctp	7	1/FBpp0081820
315	CG5214	CG5214	5	1/FBpp0081834
316	RpL24-like	RpL24-like	2	1/FBpp0081879
317	CG14715	CG14715	1	1/FBpp0081899
318	Prosalpha2	Prosalpha2	2	1/FBpp0082062
319	CG5844	CG5844	2	1/FBpp0082063
320	Aos1	Aos1	6	1/FBpp0082065
321	CG5641	CG5641	1	1/FBpp0082066
322	GstD9	GstD9	1	1/FBpp0082078
323	MBD-R2	MBD-R2	1	1/FBpp0082081
324	Arp1	Arp1	4	1/FBpp0082121
325	mbo	mbo	1	1/FBpp0082137
326	pic	pic	6	1/FBpp0082177
327	CG9796	CG9796	10	1/FBpp0082228
328	Nsf2	Nsf2	2	1/FBpp0082346
329	RpII140	RpII140	1	1/FBpp0082353
330	mRpL11	mRpL11	1	1/FBpp0082412
331	CG3817	CG3817	1	1/FBpp0082462
332	Nup93-2	Nup93-2	2	1/FBpp0082467
333	Caf1(ent1)	Caf1	1	1/FBpp0082511
334	Oscp	Oscp	6	1/FBpp0082522
335	FK506-bp1	FK506-bp1	16	1/FBpp0082574
336	Rpb7	Rpb7	1	1/FBpp0082591
337	ND23	ND23	1	1/FBpp0082645
338	CG3303	CG3303	1	1/FBpp0082654
339	Bin1	Bin1	2	1/FBpp0082731
340	CG5903	CG5903	1	1/FBpp0082733
341	AdSL	AdSL	2	1/FBpp0082816
342	Ns1	Ns1	3	1/FBpp0082867
343	Sgs5	Sgs5	1	1/FBpp0082902
344	CG7655	CG7655	1	1/FBpp0082912
345	Prx3	Prx3	4	1/FBpp0082927
346	CG7993	CG7993	3	1/FBpp0082984
347	Mdh2	Mdh2	6	1/FBpp0082985
348	Dlc90F	Dlc90F	2	1/FBpp0082996
349	Nup43	Nup43	1	1/FBpp0082998
350	CG12321	CG12321	1	1/FBpp0083036
351	CstF-64	CstF-64	2	1/FBpp0083075
352	Cpsf73	Cpsf73	1	1/FBpp0083105
353	NP15.6	NP15.6	1	1/FBpp0083126
354	Srp72	Srp72	3	1/FBpp0083319
355	2002-09-01	2002-09-01	1	1/FBpp0083352
356	RpS20	RpS20	5	1/FBpp0083371
357	AdSS	AdSS	1	1/FBpp0083395
358	CG17271	CG17271	1	1/FBpp0083397
359	Oga	Oga	1	1/FBpp0083452
360	Rab1	Rab1	8	1/FBpp0083503
361	CG6028	CG6028	1	1/FBpp0083584
362	Nop56	Nop56	8	1/FBpp0083625
363	CG6937	CG6937	2	1/FBpp0083659
364	Rpn7	Rpn7	3	1/FBpp0083687
365	CG12499	CG12499	1	1/FBpp0083688
366	Nup133	Nup133	1	1/FBpp0083695
367	Sec13	Sec13	5	1/FBpp0083801
368	RpS3	RpS3	22	1/FBpp0083802
369	Rpt5	Rpt5	7	1/FBpp0083843
370	Ndc1	Ndc1	2	1/FBpp0083879
371	CG5854	CG5854	1	1/FBpp0083882
372	Aats-glupro(ent1)	Aats-glupro	6	1/FBpp0083898
373	Rpt2	Rpt2	7	1/FBpp0083906
374	Apc2	Apc2	1	1/FBpp0083937
375	CG5728	CG5728	2	1/FBpp0084016
376	CG5706	CG5706	8	1/FBpp0084021
377	Rpb10	Rpb10	1	1/FBpp0084067
378	bai	bai	3	1/FBpp0084133
379	OstStt3	OstStt3	3	1/FBpp0084161
380	CG11781	CG11781	1	1/FBpp0084172
381	CG11857	CG11857	2	1/FBpp0084189
382	Aats-gln	Aats-gln	4	1/FBpp0084240
383	CG5886	CG5886	1	1/FBpp0084281
384	CG14544	CG14544	1	1/FBpp0084342
385	CG31075(ent1)	CG31075	1	1/FBpp0084452
386	Hmu	Hmu	7	1/FBpp0084534
387	CG5590	CG5590	4	1/FBpp0084585
388	ALiX	ALiX	2	1/FBpp0084610
389	mRpS22	mRpS22	1	1/FBpp0084616
390	RpL4	RpL4	26	1/FBpp0084617
391	Gp93	Gp93	12	1/FBpp0084623
392	CG4849	CG4849	9	1/FBpp0084626
393	Moca-cyp	Moca-cyp	1	1/FBpp0084655
394	CG1458	CG1458	2	1/FBpp0084774
395	CG1907	CG1907	1	1/FBpp0084813
396	eIF2B-alpha	eIF2B-alpha	1	1/FBpp0084874
397	mRpS18C	mRpS18C	1	1/FBpp0084989
398	dj-1beta	dj-1beta	1	1/FBpp0085065
399	l(3)03670	l(3)03670	1	1/FBpp0085107
400	CG1542	CG1542	1	1/FBpp0085119
401	mey	mey	1	1/FBpp0085151
402	Acf1	Acf1	1	1/FBpp0085204
403	Lamp1	Lamp1	1	1/FBpp0085251
404	CG17337	CG17337	1	1/FBpp0085374
405	CG17508	CG17508	1	1/FBpp0085407
406	SdhB	SdhB	3	1/FBpp0085489
407	rig	rig	2	1/FBpp0085564
408	CG11208	CG11208	8	1/FBpp0085630
409	CG7137	CG7137	1	1/FBpp0085693
410	FK506-bp2	FK506-bp2	2	1/FBpp0085703
411	Spt5	Spt5	1	1/FBpp0085716
412	betaTub(ent1)	betaTub56D	3	1/FBpp0085720
413	CG15100	CG15100	11	1/FBpp0085809
414	Eip55E	Eip55E	3	1/FBpp0085889
415	Prp19	Prp19	7	1/FBpp0085902
416	Ote	Ote	5	1/FBpp0085947
417	CG5726	CG5726	1	1/FBpp0085951
418	Nup75	Nup75	1	1/FBpp0085954
419	P32	P32	5	1/FBpp0086051
420	Ns2	Ns2	2	1/FBpp0086063
421	Sip1	Sip1	1	1/FBpp0086065
422	robl	robl	1	1/FBpp0086076
423	RpL18A	RpL18A	11	1/FBpp0086103
424	Bap55	Bap55	4	1/FBpp0086115
425	Sod2	Sod2	4	1/FBpp0086226
426	RpLP2	RpLP2	3	1/FBpp0086252
427	CG8306	CG8306	5	1/FBpp0086266
428	Khc	Khc	5	1/FBpp0086328
429	Rrp42	Rrp42	1	1/FBpp0086348
430	CG8397	CG8397	1	1/FBpp0086399
431	Prosbeta1	Prosbeta1	6	1/FBpp0086400
432	Vha36-1	Vha36-1	1	1/FBpp0086468
433	CG7639	CG7639	1	1/FBpp0086555
434	CG12859	CG12859	1	1/FBpp0086570
435	SMC2	SMC2	5	1/FBpp0086591
436	Sec61beta	Sec61beta	2	1/FBpp0086627
437	LamC(ent1)	LamC	2	1/FBpp0086641
438	CG30069	CG30069	3	1/FBpp0086659
439	tum	tum	5	1/FBpp0086767
440	Roe1	Roe1	4	1/FBpp0086795
441	Mp20	Mp20	1	1/FBpp0086858
442	CG4679	CG4679	1	1/FBpp0086872
443	mRpL18	mRpL18	1	1/FBpp0086965
444	CG8778	CG8778	1	1/FBpp0086993
445	Cpr49Ag	Cpr49Ag	1	1/FBpp0087033
446	Lac	Lac	8	1/FBpp0087044
447	CG8545	CG8545	1	1/FBpp0087045
448	128up	128up	6	1/FBpp0087084
449	CG8378	CG8378	1	1/FBpp0087091
450	SmD3	SmD3	2	1/FBpp0087094
451	RpS11(ent1)	RpS11	7	1/FBpp0087115
452	Prp8	Prp8	2	1/FBpp0087124
453	RnrS	RnrS	1	1/FBpp0087152
454	ERp60	ERp60	20	1/FBpp0087164
455	wal	wal	5	1/FBpp0087186
456	Tapdelta	Tapdelta	4	1/FBpp0087250
457	CG12384	CG12384	1	1/FBpp0087252
458	Fpps	Fpps	2	1/FBpp0087266
459	CG13217	CG13217	1	1/FBpp0087290
460	RpS15Ab	RpS15Ab	1	1/FBpp0087321
461	nclb	nclb	1	1/FBpp0087323
462	CG7637	CG7637	1	1/FBpp0087347
463	CG17765	CG17765	2	1/FBpp0087367
464	CG12909	CG12909	1	1/FBpp0087437
465	RpLP0-like	RpLP0-like	1	1/FBpp0087511
466	CG1371	CG1371	12	1/FBpp0087514
467	GstT1	GstT1	2	1/FBpp0087548
468	CG1665	CG1665	1	1/FBpp0087562
469	Map60	Map60	1	1/FBpp0087613
470	tsu	tsu	3	1/FBpp0087648
471	shrb	shrb	2	1/FBpp0087704
472	Mys45A	Mys45A	1	1/FBpp0087709
473	Dmn	Dmn	2	1/FBpp0087722
474	CG30349	CG30349	2	1/FBpp0087731
475	proPO45	proPO45	4	1/FBpp0087744
476	CG8235	CG8235	3	1/FBpp0087757
477	CG8258	CG8258	24	1/FBpp0087764
478	CSN7	CSN7	1	1/FBpp0087821
479	Nup50	Nup50	3	1/FBpp0087861
480	Rs1	Rs1	4	1/FBpp0087865
481	cathD	cathD	8	1/FBpp0087972
482	Rpt1	Rpt1	12	1/FBpp0088021
483	dpa	dpa	7	1/FBpp0088055
484	p47	p47	1	1/FBpp0088069
485	CG1707	CG1707	1	1/FBpp0088085
486	Tsp42Ef	Tsp42Ef	1	1/FBpp0088094
487	CG31997	CG31997	1	1/FBpp0088221
488	CG10638	CG10638	1	1/FBpp0088362
489	Lsp2	Lsp2	8	1/FBpp0088363
490	Atpalpha(ent1)	Atpalpha	2	1/FBpp0088502
491	CG5033	CG5033	1	1/FBpp0088519
492	OstDelta(ent1)	OstDelta	1	1/FBpp0088527
493	eIF-3p66	eIF-3p66	7	1/FBpp0088565
494	Prosalpha7	Prosalpha7	9	1/FBpp0089041
495	CG33977	CG33977	1	1/FBpp0099388
496	mRpL53	mRpL53	1	1/FBpp0099679
497	mt:CoII	mt:CoII	4	1/FBpp0100177
498	mt:ATPase8	mt:ATPase8	1	1/FBpp0100178
499	mt:ND3	mt:ND3	1	1/FBpp0100181
500	mt:Cyt-b	mt:Cyt-b	1	1/FBpp0100186
501	CG34132	CG34132	1	1/FBpp0110179
502	CG34200	CG34200	1	1/FBpp0111308
503	CG17514	CG17514	4	1/FBpp0112471
504	kl-3	kl-3	1	1/FBpp0112479
505	CG40042	CG40042	3	1/FBpp0112504
506	Tim17b	Tim17b	2	1/FBpp0112618
507	CG12050	CG12050	1	1/FBpp0113107
508	CG13047	CG13047	2	1/FBpp0288402
509	CG42232	CG42232	1	1/FBpp0288574
510	CG7461	CG7461	3	1/FBpp0289511
511	Zasp52	Zasp52	1	1/FBpp0290528
512	mRpS35	mRpS35	1	1/FBpp0290840
513	CG31195	CG31195	11	1/FBpp0291398
514	Ccdc56	Ccdc56	1	1/FBpp0291477
515	proPO-A1	proPO-A1	1	1/FBpp0291497
516	SmB	SmB	5	1/FBpp0293061
517	Rpt4	Rpt4	9	1/FBpp0293948
518	CG43675	CG43675	1	1/FBpp0302550
519	CG42255	CG42255	1	1/FBpp0304441
520	Ef1beta	Ef1beta	10	1/FBpp0305165
521	CtBP(ent1)	CtBP	1	1/FBpp0306583
522	Src42A(ent1)	Src42A	2	1/FBpp0307254
523	PIG-S	PIG-S	1	1/FBpp0308257
524	Jwa	Jwa	2	1/FBpp0309815
525	pHCl	pHCl	1	1/FBpp0310359
526	Hsc70-4/Hsc70-1	Hsc70-4/Hsc70-1	4	10/FBpp0075505/FBpp0075504/FBpp0075503/FBpp0307982/FBpp0082519/FBpp0082518/FBpp0082517/FBpp0082516/FBpp0082515/FBpp0082514
527	Bsg	Bsg	2	10/FBpp0079188/FBpp0079194/FBpp0079193/FBpp0079189/FBpp0079195/FBpp0079196/FBpp0079191/FBpp0079190/FBpp0079192/FBpp0304774
528	Act(ent2)	Act88F/Act42A/Act57B/Act5C/Act87E	5	10/FBpp0082597/FBpp0290168/FBpp0071448/FBpp0082254/FBpp0082253/FBpp0085365/FBpp0100125/FBpp0100124/FBpp0070787/FBpp0070788
529	Galphao/Galphai	Galphao/Galphai	1	10/FBpp0089316/FBpp0089315/FBpp0087365/FBpp0087364/FBpp0087363/FBpp0087362/FBpp0087361/FBpp0087360/FBpp0087359/FBpp0076643
530	cg	cg	1	10/FBpp0288474/FBpp0288473/FBpp0111707/FBpp0308984/FBpp0308983/FBpp0308982/FBpp0086658/FBpp0086657/FBpp0086656/FBpp0086655
531	PMCA(ent1)	PMCA	1	10/FBpp0289786/FBpp0289785/FBpp0289784/FBpp0289783/FBpp0289782/FBpp0289781/FBpp0293012/FBpp0293011/FBpp0293009/FBpp0293013
532	CG1516	CG1516	4	10/FBpp0290074/FBpp0087546/FBpp0087545/FBpp0087544/FBpp0087543/FBpp0087542/FBpp0087541/FBpp0087540/FBpp0087539/FBpp0087547
533	pUf68(ent2)	pUf68	5	10/FBpp0290738/FBpp0289649/FBpp0289648/FBpp0289647/FBpp0289646/FBpp0289645/FBpp0072594/FBpp0072592/FBpp0072591/FBpp0072593
534	CG5174(ent1)	CG5174	4	10/FBpp0297592/FBpp0297591/FBpp0309317/FBpp0290372/FBpp0290371/FBpp0085869/FBpp0085868/FBpp0085866/FBpp0085863/FBpp0085865
535	CkIIbeta	CkIIbeta	1	10/FBpp0300428/FBpp0300427/FBpp0300330/FBpp0305406/FBpp0288844/FBpp0073406/FBpp0073405/FBpp0099985/FBpp0089135/FBpp0073403
536	B52(ent1)	B52	3	10/FBpp0300517/FBpp0300516/FBpp0300515/FBpp0289815/FBpp0289813/FBpp0082274/FBpp0082271/FBpp0082272/FBpp0082270/FBpp0082269
537	lig(ent1)	lig	2	10/FBpp0303481/FBpp0293224/FBpp0293223/FBpp0291131/FBpp0291130/FBpp0291129/FBpp0087853/FBpp0087852/FBpp0100030/FBpp0087854
538	Arf79F/Arf102F	Arf79F/Arf102F	2	10/FBpp0304364/FBpp0289185/FBpp0289184/FBpp0111771/FBpp0078226/FBpp0078225/FBpp0078224/FBpp0305852/FBpp0088256/FBpp0078222
539	Acsl	Acsl	4	10/FBpp0305216/FBpp0087780/FBpp0087781/FBpp0099849/FBpp0099845/FBpp0099847/FBpp0099850/FBpp0087779/FBpp0099848/FBpp0099846
540	Trl	Trl	1	10/FBpp0305260/FBpp0305259/FBpp0099867/FBpp0099866/FBpp0089415/FBpp0089416/FBpp0089419/FBpp0089411/FBpp0089418/FBpp0089417
541	Atpalpha(ent2)	Atpalpha	2	10/FBpp0305517/FBpp0305516/FBpp0289428/FBpp0088981/FBpp0088982/FBpp0088983/FBpp0088984/FBpp0088501/FBpp0088503/FBpp0088502
542	Hrb98DE/Hrb87F	Hrb98DE/Hrb87F	2	10/FBpp0306562/FBpp0302741/FBpp0289817/FBpp0084672/FBpp0084670/FBpp0084668/FBpp0084667/FBpp0084669/FBpp0084671/FBpp0082316
543	CtBP(ent2)	CtBP	1	10/FBpp0306584/FBpp0306582/FBpp0306581/FBpp0306580/FBpp0082167/FBpp0082169/FBpp0099514/FBpp0082170/FBpp0082168/FBpp0306583
544	CtBP(ent3)	CtBP	9	10/FBpp0306584/FBpp0306583/FBpp0306582/FBpp0306581/FBpp0306580/FBpp0082167/FBpp0082169/FBpp0099514/FBpp0082170/FBpp0082168
545	cher(ent1)	cher	8	10/FBpp0308016/FBpp0308015/FBpp0308014/FBpp0288454/FBpp0288453/FBpp0288452/FBpp0304476/FBpp0292427/FBpp0088480/FBpp0088478
546	Ald	Ald	12	10/FBpp0308680/FBpp0297612/FBpp0302781/FBpp0302780/FBpp0113036/FBpp0089214/FBpp0084373/FBpp0084372/FBpp0084368/FBpp0084367
547	gro	gro	1	10/FBpp0308932/FBpp0307986/FBpp0293584/FBpp0292078/FBpp0292077/FBpp0089115/FBpp0084339/FBpp0084338/FBpp0084337/FBpp0084336
548	Rab(ent1)	Rab35/Rab9Db/Rab10/Rab9E/Rab9Fa/Rab9D/Rab8/Rab1	1	11/FBpp0071419/FBpp0073258/FBpp0071434/FBpp0300990/FBpp0074690/FBpp0071436/FBpp0292350/FBpp0305729/FBpp0070027/FBpp0077029/FBpp0083503
549	Hsc70-3/Hsc70-4	Hsc70-3/Hsc70-4	4	11/FBpp0073448/FBpp0073447/FBpp0073446/FBpp0073445/FBpp0307982/FBpp0082519/FBpp0082518/FBpp0082517/FBpp0082516/FBpp0082515/FBpp0082514
550	Act(ent5)	Act88F/Arp53D/Act42A/Act57B/Act5C/Act87E	1	11/FBpp0082597/FBpp0290168/FBpp0071448/FBpp0082254/FBpp0082253/FBpp0085365/FBpp0309075/FBpp0100125/FBpp0100124/FBpp0070787/FBpp0070788
551	PMCA(ent2)	PMCA	2	11/FBpp0289786/FBpp0289785/FBpp0289784/FBpp0289783/FBpp0289782/FBpp0289781/FBpp0293012/FBpp0293011/FBpp0293010/FBpp0293009/FBpp0293013
552	Msp300(ent1)	Msp300	1	11/FBpp0292451/FBpp0292450/FBpp0292448/FBpp0292447/FBpp0292446/FBpp0292445/FBpp0304679/FBpp0304678/FBpp0304677/FBpp0304676/FBpp0292449
553	Imp(ent1)	Imp	3	11/FBpp0293680/FBpp0073275/FBpp0293679/FBpp0073276/FBpp0073269/FBpp0290623/FBpp0073274/FBpp0073272/FBpp0073270/FBpp0073273/FBpp0073271
554	psq	psq	1	11/FBpp0303457/FBpp0100067/FBpp0087368/FBpp0087372/FBpp0100066/FBpp0089330/FBpp0087373/FBpp0087371/FBpp0087374/FBpp0087370/FBpp0087369
555	lig(ent2)	lig	6	11/FBpp0303481/FBpp0303480/FBpp0293224/FBpp0293223/FBpp0291131/FBpp0291130/FBpp0291129/FBpp0087853/FBpp0087852/FBpp0100030/FBpp0087854
556	l(2)gl	l(2)gl	3	11/FBpp0303505/FBpp0297547/FBpp0297546/FBpp0297545/FBpp0297544/FBpp0077829/FBpp0077828/FBpp0077827/FBpp0077826/FBpp0077825/FBpp0077824
557	Rtnl1(ent2)	Rtnl1	2	11/FBpp0304686/FBpp0290755/FBpp0290754/FBpp0290753/FBpp0078675/FBpp0078680/FBpp0078679/FBpp0078678/FBpp0078677/FBpp0078676/FBpp0078674
558	mub	mub	1	11/FBpp0304982/FBpp0293519/FBpp0293518/FBpp0078122/FBpp0293521/FBpp0293520/FBpp0290578/FBpp0089422/FBpp0293517/FBpp0110316/FBpp0305424
559	Atpalpha(ent3)	Atpalpha	19	11/FBpp0305517/FBpp0305516/FBpp0289428/FBpp0088504/FBpp0088981/FBpp0088982/FBpp0088983/FBpp0088984/FBpp0088501/FBpp0088503/FBpp0088502
560	Amun	Amun	1	11/FBpp0305931/FBpp0305930/FBpp0292402/FBpp0292401/FBpp0292400/FBpp0292399/FBpp0073456/FBpp0073455/FBpp0073454/FBpp0073453/FBpp0073452
561	Flo2	Flo2	2	12/FBpp0073766/FBpp0289664/FBpp0289663/FBpp0073767/FBpp0073770/FBpp0073769/FBpp0073771/FBpp0303249/FBpp0303250/FBpp0073768/FBpp0303248/FBpp0303247
562	Act(ent3)	Act88F/Act42A/Act57B/Act79B/Act5C/Act87E	10	12/FBpp0082597/FBpp0306215/FBpp0078131/FBpp0290168/FBpp0071448/FBpp0082254/FBpp0082253/FBpp0085365/FBpp0100125/FBpp0100124/FBpp0070787/FBpp0070788
563	Rm62(ent1)	Rm62	15	12/FBpp0291159/FBpp0291753/FBpp0301226/FBpp0301225/FBpp0301224/FBpp0301223/FBpp0078303/FBpp0078302/FBpp0078301/FBpp0078300/FBpp0078299/FBpp0078298
564	Atpalpha(ent4)	Atpalpha	3	12/FBpp0291443/FBpp0305517/FBpp0305516/FBpp0289428/FBpp0088504/FBpp0088981/FBpp0088982/FBpp0088983/FBpp0088984/FBpp0088501/FBpp0088503/FBpp0088502
565	14-3-3zeta(ent1)	14-3-3zeta	1	12/FBpp0305137/FBpp0305136/FBpp0099540/FBpp0099539/FBpp0087501/FBpp0087505/FBpp0089338/FBpp0089337/FBpp0087504/FBpp0087500/FBpp0087503/FBpp0087502
566	14-3-3zeta(ent2)	14-3-3zeta	8	12/FBpp0305137/FBpp0305136/FBpp0099540/FBpp0099539/FBpp0087501/FBpp0087505/FBpp0089338/FBpp0089337/FBpp0087504/FBpp0087503/FBpp0087502/FBpp0087500
567	hts(ent1)	hts	1	12/FBpp0309427/FBpp0301123/FBpp0301122/FBpp0301121/FBpp0301120/FBpp0301119/FBpp0301118/FBpp0301117/FBpp0301116/FBpp0301112/FBpp0301110/FBpp0301114
568	hts(ent2)	hts	3	12/FBpp0309427/FBpp0301123/FBpp0301122/FBpp0301121/FBpp0301120/FBpp0301119/FBpp0301118/FBpp0301117/FBpp0301116/FBpp0301114/FBpp0301112/FBpp0301110
569	Act(ent6)	Act88F/Arp53D/Act42A/Act57B/Act79B/Act5C/Act87E	1	13/FBpp0082597/FBpp0306215/FBpp0078131/FBpp0290168/FBpp0071448/FBpp0082254/FBpp0082253/FBpp0085365/FBpp0309075/FBpp0100125/FBpp0100124/FBpp0070787/FBpp0070788
570	Tm1(ent1)	Tm1	1	13/FBpp0296936/FBpp0296934/FBpp0291172/FBpp0291171/FBpp0306046/FBpp0306045/FBpp0088903/FBpp0088899/FBpp0088898/FBpp0088904/FBpp0088906/FBpp0088896/FBpp0089024
571	Moe	Moe	7	13/FBpp0300514/FBpp0300513/FBpp0303991/FBpp0071213/FBpp0071212/FBpp0089236/FBpp0089235/FBpp0089234/FBpp0089233/FBpp0089232/FBpp0089231/FBpp0071215/FBpp0071214
572	gish	gish	1	13/FBpp0306673/FBpp0293609/FBpp0293608/FBpp0303074/FBpp0099738/FBpp0099737/FBpp0099736/FBpp0082718/FBpp0082719/FBpp0082715/FBpp0082717/FBpp0082716/FBpp0290519
573	Aldh-III	Aldh-III	7	13/FBpp0307851/FBpp0300518/FBpp0302797/FBpp0302796/FBpp0302795/FBpp0302794/FBpp0289708/FBpp0289707/FBpp0289706/FBpp0289705/FBpp0289704/FBpp0089176/FBpp0088066
574	CG9270/l(2)03659/CG7627/CG31792/CG31793/Mrp4/CG4562	CG9270/l(2)03659/CG7627/CG31792/CG31793/Mrp4/CG4562	1	13/FBpp0309279/FBpp0080682/FBpp0303069/FBpp0303067/FBpp0083268/FBpp0297935/FBpp0305214/FBpp0291666/FBpp0291237/FBpp0297173/FBpp0302855/FBpp0302854/FBpp0079228
575	Hsp70(ent3)	Hsp70Bbb/Hsp70Bb/Hsc70-4/Hsp70Ba/Hsp70Ab/Hsp70Aa/Hsp70Bc/Hsp68	2	14/FBpp0082107/FBpp0083974/FBpp0307982/FBpp0082519/FBpp0082518/FBpp0082517/FBpp0082516/FBpp0082515/FBpp0081956/FBpp0082105/FBpp0082106/FBpp0082147/FBpp0081986/FBpp0082514
576	CG32495/GS(ent1)	CG32495/GS	1	14/FBpp0290201/FBpp0290200/FBpp0290199/FBpp0290198/FBpp0290197/FBpp0309328/FBpp0088741/FBpp0290196/FBpp0290195/FBpp0290194/FBpp0290193/FBpp0290192/FBpp0290191/FBpp0309327
577	slgA(ent1)	slgA	1	14/FBpp0300184/FBpp0300183/FBpp0300182/FBpp0300181/FBpp0300180/FBpp0300179/FBpp0076905/FBpp0076904/FBpp0076903/FBpp0076902/FBpp0089306/FBpp0089305/FBpp0076906/FBpp0089304
578	br	br	1	14/FBpp0300638/FBpp0292597/FBpp0292596/FBpp0292595/FBpp0304572/FBpp0303432/FBpp0289658/FBpp0289657/FBpp0289656/FBpp0070256/FBpp0070255/FBpp0070253/FBpp0070252/FBpp0070251
579	sgg(ent1)	sgg	1	14/FBpp0304141/FBpp0304140/FBpp0304139/FBpp0111741/FBpp0070453/FBpp0070452/FBpp0070451/FBpp0070450/FBpp0070449/FBpp0089160/FBpp0089159/FBpp0089158/FBpp0089162/FBpp0070454
580	Syp(ent1)	Syp	1	14/FBpp0306772/FBpp0306771/FBpp0306770/FBpp0306769/FBpp0306768/FBpp0306766/FBpp0306765/FBpp0306763/FBpp0112168/FBpp0083370/FBpp0083369/FBpp0083368/FBpp0083366/FBpp0083365
581	CG10077/Rm62	CG10077/Rm62	1	15/FBpp0305296/FBpp0290159/FBpp0076649/FBpp0291159/FBpp0291753/FBpp0301226/FBpp0301225/FBpp0301224/FBpp0301223/FBpp0078303/FBpp0078302/FBpp0078301/FBpp0078300/FBpp0078299/FBpp0078298
582	hts(ent3)	hts	4	15/FBpp0309427/FBpp0301123/FBpp0301122/FBpp0301121/FBpp0301120/FBpp0301119/FBpp0301118/FBpp0301117/FBpp0301116/FBpp0301115/FBpp0301113/FBpp0301112/FBpp0301111/FBpp0301110/FBpp0301114
583	hts(ent4)	hts	11	15/FBpp0309427/FBpp0301123/FBpp0301122/FBpp0301121/FBpp0301120/FBpp0301119/FBpp0301118/FBpp0301117/FBpp0301116/FBpp0301115/FBpp0301114/FBpp0301113/FBpp0301112/FBpp0301111/FBpp0301110
584	dp	dp	7	16/FBpp0304632/FBpp0304631/FBpp0304630/FBpp0304629/FBpp0304628/FBpp0304627/FBpp0304626/FBpp0304625/FBpp0304624/FBpp0304623/FBpp0304622/FBpp0304621/FBpp0304620/FBpp0293675/FBpp0293672/FBpp0293671
585	14-3-3zeta/14-3-3epsilon	14-3-3zeta/14-3-3epsilon	3	16/FBpp0305137/FBpp0305136/FBpp0099540/FBpp0099539/FBpp0087501/FBpp0087505/FBpp0089338/FBpp0089337/FBpp0087504/FBpp0087500/FBpp0087503/FBpp0087502/FBpp0082990/FBpp0082989/FBpp0082988/FBpp0082987
586	CG10777/CG10077/Rm62	CG10777/CG10077/Rm62	1	16/FBpp0305296/FBpp0290159/FBpp0076649/FBpp0071084/FBpp0291159/FBpp0291753/FBpp0301226/FBpp0301225/FBpp0301224/FBpp0301223/FBpp0078303/FBpp0078302/FBpp0078301/FBpp0078300/FBpp0078299/FBpp0078298
587	CG2246	CG2246	1	16/FBpp0307424/FBpp0307423/FBpp0307422/FBpp0291519/FBpp0291766/FBpp0291765/FBpp0291764/FBpp0291763/FBpp0291762/FBpp0291761/FBpp0085037/FBpp0085036/FBpp0085035/FBpp0085040/FBpp0085039/FBpp0085038
588	trol(ent1)	trol	2	16/FBpp0309662/FBpp0309658/FBpp0309656/FBpp0309655/FBpp0309654/FBpp0309653/FBpp0309652/FBpp0309651/FBpp0309650/FBpp0309649/FBpp0309648/FBpp0309647/FBpp0309645/FBpp0309644/FBpp0309643/FBpp0309642
589	MRP	MRP	2	17/FBpp0089068/FBpp0089069/FBpp0089070/FBpp0089066/FBpp0089072/FBpp0089071/FBpp0089058/FBpp0089059/FBpp0089060/FBpp0089062/FBpp0089061/FBpp0089063/FBpp0089064/FBpp0089065/FBpp0089067/FBpp0089056/FBpp0089057
590	Tm1(ent2)	Tm1	2	17/FBpp0296936/FBpp0296935/FBpp0296934/FBpp0291172/FBpp0291171/FBpp0306046/FBpp0306045/FBpp0088903/FBpp0088902/FBpp0088901/FBpp0088900/FBpp0088899/FBpp0088898/FBpp0088904/FBpp0088906/FBpp0088896/FBpp0089024
591	sgg(ent2)	sgg	1	17/FBpp0304141/FBpp0304140/FBpp0304139/FBpp0291395/FBpp0291178/FBpp0111741/FBpp0070453/FBpp0070452/FBpp0070451/FBpp0070450/FBpp0070449/FBpp0089161/FBpp0089160/FBpp0089159/FBpp0089158/FBpp0089162/FBpp0070454
592	Syp(ent2)	Syp	7	17/FBpp0306772/FBpp0306771/FBpp0306770/FBpp0306769/FBpp0306768/FBpp0306767/FBpp0306766/FBpp0306765/FBpp0306764/FBpp0306763/FBpp0112168/FBpp0083370/FBpp0083369/FBpp0083368/FBpp0083367/FBpp0083366/FBpp0083365
593	Galphao/Galphas/Galphai/cta	Galphao/Galphas/Galphai/cta	1	18/FBpp0089316/FBpp0089315/FBpp0087365/FBpp0087364/FBpp0087363/FBpp0087362/FBpp0087361/FBpp0087360/FBpp0087359/FBpp0300610/FBpp0309944/FBpp0290625/FBpp0072053/FBpp0072052/FBpp0072051/FBpp0306274/FBpp0110418/FBpp0076643
594	scrib(ent1)	scrib	1	18/FBpp0307490/FBpp0307489/FBpp0307488/FBpp0300858/FBpp0300857/FBpp0300856/FBpp0300855/FBpp0300854/FBpp0300853/FBpp0300852/FBpp0300851/FBpp0300849/FBpp0300848/FBpp0300847/FBpp0300846/FBpp0300845/FBpp0300844/FBpp0300850
595	shot(ent1)	shot	1	19/FBpp0293393/FBpp0293392/FBpp0293391/FBpp0293390/FBpp0293389/FBpp0293388/FBpp0293387/FBpp0290808/FBpp0290807/FBpp0290806/FBpp0271734/FBpp0271733/FBpp0271732/FBpp0271731/FBpp0271730/FBpp0086742/FBpp0086745/FBpp0086743/FBpp0086747
596	ab/br	ab/br	1	19/FBpp0304820/FBpp0304819/FBpp0304818/FBpp0304816/FBpp0304815/FBpp0300638/FBpp0292597/FBpp0292596/FBpp0292595/FBpp0304572/FBpp0303432/FBpp0289658/FBpp0289657/FBpp0289656/FBpp0070256/FBpp0070255/FBpp0070253/FBpp0070252/FBpp0070251
597	CG17896	CG17896	2	2/FBpp0070088/FBpp0070087
598	Cbp80	Cbp80	4	2/FBpp0070652/FBpp0070651
599	RpL35	RpL35	5	2/FBpp0070767/FBpp0070766
600	Prosbeta2R1/Prosbeta2	Prosbeta2R1/Prosbeta2	2	2/FBpp0070782/FBpp0075382
601	kdn	kdn	4	2/FBpp0070872/FBpp0070871
602	schlank	schlank	1	2/FBpp0070899/FBpp0070898
603	l(1)G0255	l(1)G0255	3	2/FBpp0070915/FBpp0070914
604	RpS6(ent2)	RpS6	8	2/FBpp0071088/FBpp0071087
605	ND75	ND75	7	2/FBpp0071129/FBpp0071128
606	CG16892	CG16892	1	2/FBpp0071254/FBpp0308972
607	Vps35	Vps35	1	2/FBpp0071686/FBpp0071685
608	CG30415	CG30415	2	2/FBpp0071940/FBpp0071939
609	CG13551	CG13551	1	2/FBpp0071943/FBpp0071942
610	pita	pita	1	2/FBpp0072022/FBpp0072021
611	eIF-5A	eIF-5A	7	2/FBpp0072082/FBpp0072081
612	CG4692	CG4692	5	2/FBpp0072247/FBpp0072246
613	CG13887(ent1)	CG13887	4	2/FBpp0072481/FBpp0072480
614	alphaCOP	alphaCOP	10	2/FBpp0072694/FBpp0072693
615	dre4	dre4	8	2/FBpp0072743/FBpp0072744
616	RpL8	RpL8	14	2/FBpp0072802/FBpp0072801
617	CG12006	CG12006	1	2/FBpp0073009/FBpp0073008
618	mge	mge	2	2/FBpp0073033/FBpp0073032
619	CG14997	CG14997	5	2/FBpp0073082/FBpp0073081
620	Hsp60	Hsp60	18	2/FBpp0073291/FBpp0073290
621	Lsp1alpha/Lsp1gamma	Lsp1alpha/Lsp1gamma	1	2/FBpp0073484/FBpp0072365
622	Lsp1alpha/Lsp1beta	Lsp1alpha/Lsp1beta	2	2/FBpp0073484/FBpp0077690
623	Pp1-13C/Pp1-87B	Pp1-13C/Pp1-87B	2	2/FBpp0073834/FBpp0082067
624	sun	sun	2	2/FBpp0073964/FBpp0073963
625	GalNAc-T2	GalNAc-T2	1	2/FBpp0074396/FBpp0074395
626	CG6961/CG18259	CG6961/CG18259	2	2/FBpp0074432/FBpp0074431
627	CG14207(ent1)	CG14207	2	2/FBpp0074503/FBpp0074502
628	Nup205	Nup205	3	2/FBpp0074567/FBpp0074568
629	CG15881	CG15881	1	2/FBpp0074649/FBpp0074648
630	CG6512	CG6512	1	2/FBpp0075012/FBpp0075013
631	Nc73EF(ent1)	Nc73EF	1	2/FBpp0075027/FBpp0075029
632	zetaCOP	zetaCOP	2	2/FBpp0075110/FBpp0075111
633	fax(ent1)	fax	6	2/FBpp0075170/FBpp0099912
634	CG12304	CG12304	4	2/FBpp0075319/FBpp0075318
635	CTPsyn	CTPsyn	1	2/FBpp0075389/FBpp0075387
636	Pdi(ent2)	Pdi	16	2/FBpp0075403/FBpp0075401
637	Cyp1/CG7768	Cyp1/CG7768	2	2/FBpp0075479/FBpp0074017
638	flr	flr	1	2/FBpp0075582/FBpp0075581
639	RpS4	RpS4	17	2/FBpp0075619/FBpp0075618
640	Nrx-IV(ent1)	Nrx-IV	7	2/FBpp0075730/FBpp0075731
641	Nrx-IV(ent2)	Nrx-IV	5	2/FBpp0075731/FBpp0075730
642	Rpt4/Rpt4R	Rpt4/Rpt4R	2	2/FBpp0075772/FBpp0293948
643	wls	wls	1	2/FBpp0075948/FBpp0075947
644	CG6404	CG6404	1	2/FBpp0076001/FBpp0076000
645	CG8108	CG8108	3	2/FBpp0076068/FBpp0076069
646	ergic53	ergic53	9	2/FBpp0076352/FBpp0290843
647	Mgstl(ent2)	Mgstl	1	2/FBpp0076935/FBpp0076936
648	RpL27A	RpL27A	7	2/FBpp0077142/FBpp0307135
649	Pdsw	Pdsw	4	2/FBpp0077210/FBpp0077209
650	Got2	Got2	4	2/FBpp0077537/FBpp0077536
651	Lsp1gamma/Lsp1beta	Lsp1gamma/Lsp1beta	1	2/FBpp0077690/FBpp0072365
652	Glg1	Glg1	2	2/FBpp0078043/FBpp0304963
653	Vha26	Vha26	1	2/FBpp0078349/FBpp0078350
654	Prosbeta7	Prosbeta7	5	2/FBpp0078449/FBpp0078448
655	CG12163	CG12163	1	2/FBpp0078465/FBpp0078464
656	lost	lost	19	2/FBpp0078561/FBpp0078562
657	CG12581	CG12581	2	2/FBpp0078602/FBpp0078601
658	pgant5	pgant5	1	2/FBpp0078663/FBpp0110323
659	Rtnl1(ent3)	Rtnl1	1	2/FBpp0078680/FBpp0078677
660	Ent2	Ent2	3	2/FBpp0078920/FBpp0309853
661	LanB1	LanB1	9	2/FBpp0079114/FBpp0079113
662	Su(var)205	Su(var)205	8	2/FBpp0079252/FBpp0079251
663	Aats-ala	Aats-ala	6	2/FBpp0079326/FBpp0089366
664	Trx-2	Trx-2	3	2/FBpp0079437/FBpp0079436
665	Mtpalpha	Mtpalpha	20	2/FBpp0079454/FBpp0079453
666	Prosalpha6	Prosalpha6	12	2/FBpp0079538/FBpp0310201
667	eEF1delta(ent2)	eEF1delta	13	2/FBpp0079541/FBpp0079542
668	me31B	me31B	5	2/FBpp0079566/FBpp0079565
669	LM408	LM408	5	2/FBpp0079621/FBpp0079620
670	Nup160	Nup160	1	2/FBpp0079788/FBpp0310208
671	Ge-1	Ge-1	3	2/FBpp0079819/FBpp0079818
672	CG31729	CG31729	1	2/FBpp0080041/FBpp0080040
673	ScpX/CG17597	ScpX/CG17597	4	2/FBpp0080659/FBpp0080666
674	l(2)37Cc	l(2)37Cc	17	2/FBpp0080708/FBpp0080707
675	nesd	nesd	2	2/FBpp0080867/FBpp0080866
676	alphaTub(ent1)	alphaTub84B/alphaTub84D	9	2/FBpp0081062/FBpp0081153
677	DppIII	DppIII	5	2/FBpp0081331/FBpp0081330
678	sle	sle	3	2/FBpp0081710/FBpp0081709
679	Rbp1	Rbp1	1	2/FBpp0081754/FBpp0081752
680	RpS25	RpS25	5	2/FBpp0081846/FBpp0081845
681	CG4810/eIF-3p66	CG4810/eIF-3p66	1	2/FBpp0082019/FBpp0088565
682	rin	rin	17	2/FBpp0082267/FBpp0082265
683	CG3731	CG3731	15	2/FBpp0082460/FBpp0082459
684	mRpS10	mRpS10	2	2/FBpp0082513/FBpp0082512
685	ATPsynO	ATPsynO	4	2/FBpp0082523/FBpp0082522
686	Surf4	Surf4	2	2/FBpp0082572/FBpp0082571
687	Cp190	Cp190	5	2/FBpp0082581/FBpp0082580
688	Vha100-2	Vha100-2	1	2/FBpp0083072/FBpp0083071
689	ATPsyn-d	ATPsyn-d	10	2/FBpp0083142/FBpp0083141
690	CG4390	CG4390	1	2/FBpp0083246/FBpp0083245
691	Prosalpha4/Prosalpha4T1	Prosalpha4/Prosalpha4T1	1	2/FBpp0083336/FBpp0073989
692	TFAM	TFAM	2	2/FBpp0083356/FBpp0083355
693	RpS30	RpS30	3	2/FBpp0083377/FBpp0083376
694	Rab11	Rab11	3	2/FBpp0083413/FBpp0083414
695	pit	pit	1	2/FBpp0083572/FBpp0083573
696	PyK	PyK	9	2/FBpp0083611/FBpp0083610
697	T-cp1	T-cp1	18	2/FBpp0083684/FBpp0083683
698	CG10217	CG10217	3	2/FBpp0083855/FBpp0083856
699	Rpn9	Rpn9	6	2/FBpp0083861/FBpp0083860
700	Aats-glupro(ent2)	Aats-glupro	13	2/FBpp0083899/FBpp0083898
701	atl	atl	1	2/FBpp0084037/FBpp0084036
702	OstStt3/CG1518	OstStt3/CG1518	1	2/FBpp0084161/FBpp0076956
703	ball	ball	1	2/FBpp0084466/FBpp0084465
704	Mlc1	Mlc1	1	2/FBpp0084565/FBpp0084566
705	CG11876	CG11876	3	2/FBpp0084738/FBpp0084735
706	CG2310	CG2310	1	2/FBpp0084800/FBpp0084799
707	CG7834	CG7834	7	2/FBpp0084902/FBpp0084901
708	Rpt6R/Rpt6	Rpt6R/Rpt6	4	2/FBpp0085042/FBpp0076890
709	Sap-r	Sap-r	5	2/FBpp0085076/FBpp0085075
710	Prosalpha3/Prosalpha3T	Prosalpha3/Prosalpha3T	1	2/FBpp0085100/FBpp0071451
711	RpL6	RpL6	12	2/FBpp0085165/FBpp0085166
712	Map205(ent1)	Map205	1	2/FBpp0085235/FBpp0085234
713	Mob4	Mob4	1	2/FBpp0085474/FBpp0297918
714	RpS18	RpS18	12	2/FBpp0085586/FBpp0085585
715	CG11200	CG11200	2	2/FBpp0085612/FBpp0085611
716	PCNA	PCNA	2	2/FBpp0085619/FBpp0089395
717	betaTub(ent2)	betaTub56D	7	2/FBpp0085721/FBpp0085720
718	Prosalpha5	Prosalpha5	6	2/FBpp0086067/FBpp0086066
719	eIF3-S9	eIF3-S9	9	2/FBpp0086098/FBpp0086097
720	RpS15	RpS15	8	2/FBpp0086270/FBpp0086269
721	Got1	Got1	2	2/FBpp0086371/FBpp0086370
722	Flo1	Flo1	2	2/FBpp0086485/FBpp0086484
723	SelD	SelD	7	2/FBpp0086691/FBpp0086690
724	RpS23	RpS23	7	2/FBpp0086701/FBpp0308991
725	CG6543	CG6543	10	2/FBpp0086769/FBpp0086770
726	bic	bic	10	2/FBpp0086896/FBpp0086895
727	Cct5	Cct5	18	2/FBpp0087096/FBpp0087095
728	RpS11(ent2)	RpS11	4	2/FBpp0087114/FBpp0087115
729	Prosbeta5	Prosbeta5	2	2/FBpp0087320/FBpp0087319
730	Pabp2	Pabp2	2	2/FBpp0087864/FBpp0087863
731	pnut	pnut	4	2/FBpp0087870/FBpp0087869
732	Cyt-b5	Cyt-b5	2	2/FBpp0087980/FBpp0087979
733	CG11266(ent1)	CG11266	1	2/FBpp0088579/FBpp0088583
734	glo(ent1)	glo	4	2/FBpp0088858/FBpp0088856
735	Tm1(ent3)	Tm1	2	2/FBpp0088899/FBpp0089024
736	AP-2alpha	AP-2alpha	3	2/FBpp0088945/FBpp0088490
737	Gdh(ent1)	Gdh	5	2/FBpp0088988/FBpp0088990
738	CG32318/Klp61F	CG32318/Klp61F	1	2/FBpp0088995/FBpp0072616
739	Nopp140(ent1)	Nopp140	1	2/FBpp0089003/FBpp0305034
740	eIF-3p40	eIF-3p40	9	2/FBpp0089133/FBpp0078667
741	RpL19	RpL19	9	2/FBpp0089141/FBpp0072312
742	vimar	vimar	1	2/FBpp0089175/FBpp0085514
743	colt	colt	1	2/FBpp0089377/FBpp0077414
744	mtSSB	mtSSB	5	2/FBpp0099503/FBpp0082729
745	Gnf1	Gnf1	1	2/FBpp0099511/FBpp0078478
746	scra	scra	1	2/FBpp0099586/FBpp0087986
747	polo	polo	6	2/FBpp0099722/FBpp0074608
748	fabp(ent1)	fabp	1	2/FBpp0099725/FBpp0099726
749	fabp(ent2)	fabp	1	2/FBpp0099728/FBpp0099726
750	GstD1	GstD1	5	2/FBpp0099824/FBpp0082077
751	Gapdh1	Gapdh1	1	2/FBpp0099914/FBpp0087977
752	GlyP	GlyP	2	2/FBpp0099923/FBpp0077501
753	RpS13	RpS13	7	2/FBpp0099990/FBpp0079328
754	Prx5	Prx5	4	2/FBpp0100080/FBpp0100079
755	CG14864	CG14864	1	2/FBpp0110108/FBpp0082582
756	CG3689	CG3689	4	2/FBpp0110163/FBpp0076184
757	RpL38	RpL38	5	2/FBpp0110412/FBpp0306998
758	mRpS5	mRpS5	1	2/FBpp0110438/FBpp0110439
759	CG34191	CG34191	1	2/FBpp0111299/FBpp0309077
760	SmG	SmG	1	2/FBpp0111906/FBpp0074151
761	RpL7-like	RpL7-like	1	2/FBpp0111950/FBpp0079880
762	CG7911	CG7911	5	2/FBpp0112220/FBpp0084971
763	CG10359	CG10359	3	2/FBpp0271712/FBpp0288729
764	825-Oak/CG32213	825-Oak/CG32213	1	2/FBpp0271917/FBpp0271914
765	Lon	Lon	1	2/FBpp0271918/FBpp0074735
766	CG3011	CG3011	10	2/FBpp0288674/FBpp0070792
767	Rrp1	Rrp1	8	2/FBpp0288680/FBpp0077362
768	grsm	grsm	4	2/FBpp0288712/FBpp0082198
769	lqfR	lqfR	1	2/FBpp0288790/FBpp0288789
770	CG32441	CG32441	2	2/FBpp0289335/FBpp0289334
771	sinu	sinu	2	2/FBpp0289347/FBpp0076842
772	CG7215	CG7215	1	2/FBpp0289480/FBpp0099676
773	Dhod	Dhod	2	2/FBpp0289671/FBpp0081376
774	CG8801	CG8801	4	2/FBpp0289874/FBpp0087637
775	Cdc5	Cdc5	1	2/FBpp0289951/FBpp0072468
776	CG6439	CG6439	3	2/FBpp0290012/FBpp0083588
777	CG2918	CG2918	7	2/FBpp0290016/FBpp0070395
778	Act57B	Act57B	1	2/FBpp0290168/FBpp0071448
779	CG31368	CG31368	1	2/FBpp0290264/FBpp0290263
780	CSN4	CSN4	1	2/FBpp0290448/FBpp0087935
781	cora(ent1)	cora	1	2/FBpp0290494/FBpp0085697
782	Cap-G	Cap-G	1	2/FBpp0290540/FBpp0288780
783	Cul-4	Cul-4	2	2/FBpp0290569/FBpp0087897
784	EfTuM	EfTuM	4	2/FBpp0290603/FBpp0086790
785	CG7048	CG7048	1	2/FBpp0290701/FBpp0083650
786	Rtnl1(ent4)	Rtnl1	6	2/FBpp0290753/FBpp0078674
787	Dcp1	Dcp1	2	2/FBpp0290862/FBpp0072132
788	Ppn(ent1)	Ppn	1	2/FBpp0291053/FBpp0291051
789	Caf1(ent2)	Caf1	6	2/FBpp0291059/FBpp0082511
790	deltaCOP	deltaCOP	2	2/FBpp0291138/FBpp0070355
791	Nca	Nca	1	2/FBpp0291258/FBpp0074671
792	Rpn3	Rpn3	11	2/FBpp0291495/FBpp0307804
793	CG8331	CG8331	1	2/FBpp0291641/FBpp0086654
794	CG7845	CG7845	1	2/FBpp0291670/FBpp0085359
795	mor	mor	10	2/FBpp0291706/FBpp0082692
796	Scsalpha	Scsalpha	2	2/FBpp0292215/FBpp0073010
797	poly	poly	1	2/FBpp0292357/FBpp0082240
798	Msp300(ent2)	Msp300	2	2/FBpp0292446/FBpp0292449
799	Uch	Uch	1	2/FBpp0292511/FBpp0077516
800	CG3800	CG3800	7	2/FBpp0292516/FBpp0071903
801	Stim	Stim	1	2/FBpp0292600/FBpp0073955
802	CG7185	CG7185	3	2/FBpp0293170/FBpp0076433
803	rump(ent2)	rump	2	2/FBpp0293226/FBpp0081601
804	Nup358	Nup358	22	2/FBpp0293235/FBpp0084188
805	RpS27	RpS27	4	2/FBpp0293236/FBpp0084242
806	Prat	Prat	1	2/FBpp0293248/FBpp0081261
807	Plap	Plap	2	2/FBpp0293253/FBpp0077645
808	SF2	SF2	8	2/FBpp0293269/FBpp0082724
809	Spase22-23	Spase22-23	3	2/FBpp0293581/FBpp0083949
810	Imp(ent2)	Imp	1	2/FBpp0293680/FBpp0293679
811	CG9603	CG9603	1	2/FBpp0296960/FBpp0081344
812	Sgt	Sgt	2	2/FBpp0296963/FBpp0080535
813	CG6453	CG6453	9	2/FBpp0296964/FBpp0080551
814	CG43164(ent1)	CG43164	8	2/FBpp0296985/FBpp0296983
815	nudC	nudC	4	2/FBpp0297079/FBpp0075087
816	yps(ent2)	yps	10	2/FBpp0297134/FBpp0075759
817	bor	bor	4	2/FBpp0297140/FBpp0082728
818	pds5	pds5	1	2/FBpp0297204/FBpp0087082
819	CG4769	CG4769	5	2/FBpp0297223/FBpp0076848
820	CG4612	CG4612	2	2/FBpp0297274/FBpp0072253
821	Gdi	Gdi	6	2/FBpp0297299/FBpp0079458
822	CG8771	CG8771	1	2/FBpp0297623/FBpp0291752
823	obst-A	obst-A	1	2/FBpp0297663/FBpp0077026
824	Glt	Glt	13	2/FBpp0297934/FBpp0079331
825	CG7627	CG7627	1	2/FBpp0297935/FBpp0079228
826	CG31075(ent2)	CG31075	1	2/FBpp0300161/FBpp0084452
827	RpS3A(ent1)	RpS3A	5	2/FBpp0300615/FBpp0088242
828	plexB	plexB	2	2/FBpp0300616/FBpp0088246
829	Etf-QO	Etf-QO	6	2/FBpp0300657/FBpp0087472
830	scu(ent2)	scu	3	2/FBpp0300670/FBpp0074285
831	CG16817	CG16817	2	2/FBpp0300672/FBpp0081560
832	wds	wds	2	2/FBpp0300790/FBpp0070422
833	Mlc-c	Mlc-c	7	2/FBpp0300803/FBpp0070749
834	CG10616	CG10616	1	2/FBpp0301023/FBpp0075688
835	Hsp23	Hsp23	10	2/FBpp0301282/FBpp0076181
836	cold	cold	2	2/FBpp0301725/FBpp0077729
837	Vps13	Vps13	4	2/FBpp0301727/FBpp0087984
838	mod	mod	18	2/FBpp0301951/FBpp0085233
839	RpS8	RpS8	15	2/FBpp0301957/FBpp0099686
840	CG7946	CG7946	1	2/FBpp0302568/FBpp0084927
841	Dref	Dref	3	2/FBpp0302627/FBpp0079485
842	Chd64(ent2)	Chd64	8	2/FBpp0302668/FBpp0073126
843	REG	REG	2	2/FBpp0302766/FBpp0073561
844	CG12400	CG12400	1	2/FBpp0302939/FBpp0077303
845	Smn	Smn	1	2/FBpp0302954/FBpp0075153
846	row(ent1)	row	1	2/FBpp0302971/FBpp0086533
847	CG7770	CG7770	3	2/FBpp0303214/FBpp0074663
848	Inx3	Inx3	8	2/FBpp0303338/FBpp0084719
849	RpL37a	RpL37a	3	2/FBpp0303429/FBpp0073844
850	RpS2	RpS2	17	2/FBpp0303531/FBpp0079500
851	Rack1(ent2)	Rack1	14	2/FBpp0303680/FBpp0079187
852	RpL21	RpL21	10	2/FBpp0303728/FBpp0085314
853	snRNP-U1-70K	snRNP-U1-70K	1	2/FBpp0303793/FBpp0078983
854	Pgd	Pgd	1	2/FBpp0303827/FBpp0070368
855	CG18178	CG18178	4	2/FBpp0303932/FBpp0076141
856	CG6084(ent1)	CG6084	1	2/FBpp0303937/FBpp0075870
857	CG4169	CG4169	22	2/FBpp0303947/FBpp0075069
858	CG6020	CG6020	4	2/FBpp0303954/FBpp0077859
859	CG8003	CG8003	1	2/FBpp0303962/FBpp0075989
860	cpb	cpb	1	2/FBpp0304020/FBpp0077549
861	Ip259	Ip259	1	2/FBpp0304031/FBpp0079607
862	CG5384	CG5384	2	2/FBpp0304059/FBpp0079650
863	Saf-B(ent1)	Saf-B	1	2/FBpp0304085/FBpp0084078
864	CG11151	CG11151	2	2/FBpp0304108/FBpp0073650
865	pzg	pzg	7	2/FBpp0304178/FBpp0077992
866	CG7430	CG7430	9	2/FBpp0304195/FBpp0074906
867	rept	rept	7	2/FBpp0304236/FBpp0074756
868	Rac1	Rac1	2	2/FBpp0304252/FBpp0072614
869	Ef1alpha48D	Ef1alpha48D	6	2/FBpp0304260/FBpp0087142
870	RpLP1	RpLP1	5	2/FBpp0304265/FBpp0077716
871	Not3	Not3	1	2/FBpp0304299/FBpp0085398
872	CG2970	CG2970	5	2/FBpp0304305/FBpp0072054
873	Tudor-SN	Tudor-SN	29	2/FBpp0304417/FBpp0072419
874	Nup37	Nup37	1	2/FBpp0304467/FBpp0084187
875	mRpS7	mRpS7	1	2/FBpp0304503/FBpp0079597
876	CG33303	CG33303	8	2/FBpp0304506/FBpp0079642
877	Cand1	Cand1	3	2/FBpp0304507/FBpp0079643
878	Top2	Top2	32	2/FBpp0304598/FBpp0080825
879	x16	x16	5	2/FBpp0304606/FBpp0078996
880	CG2807	CG2807	2	2/FBpp0304617/FBpp0077728
881	nrv1	nrv1	1	2/FBpp0304646/FBpp0079012
882	CG5787	CG5787	6	2/FBpp0304683/FBpp0079986
883	CG13220	CG13220	4	2/FBpp0304694/FBpp0087217
884	Mtor	Mtor	14	2/FBpp0304737/FBpp0087140
885	CG4598	CG4598	3	2/FBpp0304781/FBpp0079473
886	Aats-asn	Aats-asn	1	2/FBpp0304830/FBpp0080705
887	mRpL16	mRpL16	1	2/FBpp0304831/FBpp0070301
888	Ahcy13	Ahcy13	4	2/FBpp0304841/FBpp0073847
889	Scamp	Scamp	1	2/FBpp0304842/FBpp0073895
890	Aldh	Aldh	5	2/FBpp0304847/FBpp0079406
891	Gapdh2	Gapdh2	3	2/FBpp0304864/FBpp0073922
892	sti	sti	3	2/FBpp0304889/FBpp0075702
893	l(3)01239	l(3)01239	2	2/FBpp0304954/FBpp0075967
894	CG7519	CG7519	1	2/FBpp0304957/FBpp0078009
895	Tom20	Tom20	4	2/FBpp0304965/FBpp0074672
896	Rac2	Rac2	1	2/FBpp0305023/FBpp0076577
897	Hsp83	Hsp83	31	2/FBpp0305095/FBpp0072904
898	l(1)G0230	l(1)G0230	6	2/FBpp0305117/FBpp0071373
899	asrij	asrij	2	2/FBpp0305129/FBpp0071813
900	Neb-cGP	Neb-cGP	1	2/FBpp0305168/FBpp0071384
901	EF2	EF2	30	2/FBpp0305182/FBpp0085265
902	CG2493	CG2493	1	2/FBpp0305186/FBpp0080895
903	RPA2	RPA2	3	2/FBpp0305226/FBpp0080967
904	dlp	dlp	1	2/FBpp0305246/FBpp0075431
905	NHP2	NHP2	3	2/FBpp0305289/FBpp0075448
906	CG10077(ent1)	CG10077	1	2/FBpp0305296/FBpp0076649
907	baf	baf	2	2/FBpp0305308/FBpp0079157
908	LamC(ent2)	LamC	14	2/FBpp0305369/FBpp0086641
909	clu	clu	3	2/FBpp0305372/FBpp0086380
910	Obp99b	Obp99b	2	2/FBpp0305400/FBpp0084828
911	mRpL21	mRpL21	1	2/FBpp0305426/FBpp0074789
912	CG17593	CG17593	2	2/FBpp0305448/FBpp0077214
913	Neos	Neos	1	2/FBpp0305559/FBpp0076546
914	RpL18	RpL18	7	2/FBpp0305562/FBpp0076602
915	U2af38	U2af38	1	2/FBpp0305600/FBpp0077792
916	Rsf1	Rsf1	3	2/FBpp0305603/FBpp0079668
917	Rpn10	Rpn10	3	2/FBpp0305644/FBpp0078024
918	CG6724	CG6724	2	2/FBpp0305675/FBpp0079780
919	Lcp4	Lcp4	1	2/FBpp0305733/FBpp0087823
920	Sod(ent2)	Sod	6	2/FBpp0305736/FBpp0075958
921	ATPsyn-beta(ent1)	ATPsyn-beta	19	2/FBpp0305828/FBpp0088250
922	CG1970	CG1970	2	2/FBpp0305832/FBpp0088174
923	Art4	Art4	2	2/FBpp0305840/FBpp0081628
924	RpL26	RpL26	7	2/FBpp0305858/FBpp0074833
925	CG10326	CG10326	1	2/FBpp0305875/FBpp0082786
926	ade5	ade5	1	2/FBpp0305933/FBpp0073538
927	CG3408	CG3408	1	2/FBpp0305996/FBpp0076155
928	Uch-L5	Uch-L5	6	2/FBpp0306000/FBpp0076200
929	SrpRbeta	SrpRbeta	1	2/FBpp0306023/FBpp0076325
930	Arp3	Arp3	2	2/FBpp0306212/FBpp0076460
931	l(3)neo18	l(3)neo18	2	2/FBpp0306219/FBpp0075755
932	RpLP0	RpLP0	14	2/FBpp0306232/FBpp0078134
933	alpha-Man-II	alpha-Man-II	1	2/FBpp0306417/FBpp0081509
934	His2Av	His2Av	8	2/FBpp0306426/FBpp0084434
935	bel	bel	12	2/FBpp0306433/FBpp0081374
936	beta-Spec(ent1)	beta-Spec	5	2/FBpp0306507/FBpp0074228
937	Dis3	Dis3	1	2/FBpp0306666/FBpp0083989
938	Crc	Crc	14	2/FBpp0306685/FBpp0081581
939	Rfabg	Rfabg	3	2/FBpp0306689/FBpp0088252
940	RpS29	RpS29	2	2/FBpp0306740/FBpp0081614
941	Nlp	Nlp	7	2/FBpp0306756/FBpp0084918
942	CG7920	CG7920	6	2/FBpp0306760/FBpp0084968
943	RpL40	RpL40	1	2/FBpp0306837/FBpp0077159
944	caz	caz	1	2/FBpp0307002/FBpp0073996
945	Prosbeta4	Prosbeta4	2	2/FBpp0307141/FBpp0080490
946	Arpc5	Arpc5	1	2/FBpp0307163/FBpp0077378
947	Gdh(ent2)	Gdh	2	2/FBpp0307192/FBpp0088990
948	RpL13A(ent2)	RpL13A	2	2/FBpp0307201/FBpp0078354
949	SdhC	SdhC	1	2/FBpp0307208/FBpp0081848
950	l(2)09851	l(2)09851	1	2/FBpp0307248/FBpp0085379
951	Gp210	Gp210	24	2/FBpp0307249/FBpp0085380
952	Src42A(ent2)	Src42A	2	2/FBpp0307255/FBpp0307254
953	CG17259	CG17259	8	2/FBpp0307454/FBpp0077351
954	CG3605	CG3605	1	2/FBpp0307457/FBpp0077353
955	hoip	hoip	3	2/FBpp0307465/FBpp0079443
956	und	und	3	2/FBpp0307472/FBpp0079462
957	Karybeta3	Karybeta3	11	2/FBpp0307568/FBpp0078500
958	Rab2	Rab2	3	2/FBpp0307641/FBpp0085458
959	RpL3(ent1)	RpL3	14	2/FBpp0307759/FBpp0081822
960	Tsp42Ee	Tsp42Ee	3	2/FBpp0307820/FBpp0085512
961	Incenp	Incenp	2	2/FBpp0307848/FBpp0088035
962	CG11107	CG11107	2	2/FBpp0307849/FBpp0088040
963	CG3678	CG3678	1	2/FBpp0307993/FBpp0082819
964	CG44242	CG44242	1	2/FBpp0308230/FBpp0308229
965	awd	awd	10	2/FBpp0308291/FBpp0308290
966	Bub3	Bub3	4	2/FBpp0308293/FBpp0084831
967	CG31460	CG31460	1	2/FBpp0308428/FBpp0081362
968	pch2	pch2	1	2/FBpp0308430/FBpp0081381
969	CG8635	CG8635	5	2/FBpp0308450/FBpp0087806
970	Ranbp9	Ranbp9	1	2/FBpp0308464/FBpp0081862
971	Adam	Adam	1	2/FBpp0308512/FBpp0087475
972	Uba1	Uba1	14	2/FBpp0308600/FBpp0087583
973	babos	babos	3	2/FBpp0308622/FBpp0071756
974	Ns3	Ns3	1	2/FBpp0308653/FBpp0070284
975	hyd	hyd	1	2/FBpp0308671/FBpp0081568
976	Pgam5	Pgam5	1	2/FBpp0308673/FBpp0070350
977	CG1575	CG1575	1	2/FBpp0308752/FBpp0071102
978	CG2846	CG2846	1	2/FBpp0308769/FBpp0081260
979	alpha-Cat(ent2)	alpha-Cat	4	2/FBpp0308926/FBpp0070037
980	CG1307	CG1307	1	2/FBpp0308960/FBpp0290838
981	CG16935	CG16935	1	2/FBpp0308976/FBpp0086748
982	O-fut1	O-fut1	4	2/FBpp0308981/FBpp0086649
983	Tango7	Tango7	9	2/FBpp0308985/FBpp0086705
984	Hsc70-5	Hsc70-5	11	2/FBpp0308990/FBpp0086694
985	CG8399	CG8399	2	2/FBpp0309032/FBpp0086349
986	CG3446	CG3446	4	2/FBpp0309040/FBpp0070885
987	Nup62	Nup62	1	2/FBpp0309066/FBpp0086294
988	CG2691	CG2691	1	2/FBpp0309168/FBpp0073679
989	CG2982	CG2982	1	2/FBpp0309175/FBpp0070616
990	eIF3-S8	eIF3-S8	14	2/FBpp0309235/FBpp0086013
991	OstDelta(ent2)	OstDelta	12	2/FBpp0309240/FBpp0088527
992	CG9034	CG9034	1	2/FBpp0309301/FBpp0071278
993	CG5482	CG5482	6	2/FBpp0309340/FBpp0085842
994	Mfe2	Mfe2	12	2/FBpp0309384/FBpp0073988
995	Mcm3	Mcm3	7	2/FBpp0309417/FBpp0070729
996	RpL11	RpL11	5	2/FBpp0309436/FBpp0085717
997	CG33129(ent1)	CG33129	1	2/FBpp0309448/FBpp0079758
998	Ubqn	Ubqn	3	2/FBpp0309477/FBpp0074519
999	CG8289	CG8289	3	2/FBpp0309487/FBpp0074258
1000	RpL24	RpL24	12	2/FBpp0309565/FBpp0080102
1001	CG9306	CG9306	2	2/FBpp0309567/FBpp0080051
1002	qsm	qsm	3	2/FBpp0309585/FBpp0085570
1003	Usp7	Usp7	2	2/FBpp0309600/FBpp0073474
1004	Upf1	Upf1	1	2/FBpp0309612/FBpp0073433
1005	CG6398	CG6398	1	2/FBpp0309626/FBpp0074236
1006	FKBP59	FKBP59	3	2/FBpp0309663/FBpp0079468
1007	RpS16	RpS16	10	2/FBpp0309759/FBpp0071766
1008	eIF-2alpha	eIF-2alpha	7	2/FBpp0309768/FBpp0074075
1009	CG3621	CG3621	3	2/FBpp0309795/FBpp0070370
1010	CG13993	CG13993	1	2/FBpp0309825/FBpp0078822
1011	CG9140	CG9140	4	2/FBpp0309828/FBpp0078847
1012	Tim9a	Tim9a	1	2/FBpp0309846/FBpp0073606
1013	CoVb	CoVb	1	2/FBpp0309852/FBpp0078918
1014	levy	levy	1	2/FBpp0309930/FBpp0071970
1015	CG5554	CG5554	5	2/FBpp0309938/FBpp0072035
1016	CG4882	CG4882	1	2/FBpp0309955/FBpp0072134
1017	RpS28b	RpS28b	3	2/FBpp0310057/FBpp0071295
1018	l(1)G0320	l(1)G0320	3	2/FBpp0310058/FBpp0071307
1019	CG13096	CG13096	15	2/FBpp0310071/FBpp0079306
1020	betaTub(ent8)	betaTub60D	1	2/FBpp0310087/FBpp0072177
1021	CHOp24	CHOp24	4	2/FBpp0310166/FBpp0070643
1022	CG11444	CG11444	1	2/FBpp0310167/FBpp0070666
1023	RPA3	RPA3	1	2/FBpp0310183/FBpp0073380
1024	Tim8	Tim8	2	2/FBpp0310233/FBpp0073338
1025	RpL7	RpL7	15	2/FBpp0310250/FBpp0079536
1026	l(2)35Di	l(2)35Di	1	2/FBpp0310296/FBpp0080329
1027	yellow-b	yellow-b	1	2/FBpp0310326/FBpp0080451
1028	bur	bur	2	2/FBpp0310411/FBpp0290556
1029	Hsp70(ent1)	Hsp70Bbb/Hsp70Bb/Hsc70-3/Hsc70-4/Hsp70Ba/Hsp70Ab/Hsp70Aa/Hsc70-1/Hsp70Bc/Hsc70-2/Hsp68	2	20/FBpp0082107/FBpp0073448/FBpp0073447/FBpp0073446/FBpp0073445/FBpp0075504/FBpp0083974/FBpp0307982/FBpp0082519/FBpp0082518/FBpp0082517/FBpp0082516/FBpp0082515/FBpp0081956/FBpp0082105/FBpp0082106/FBpp0082147/FBpp0081986/FBpp0082175/FBpp0082514
1030	sw/Sdic1/Sdic2	sw/Sdic1/Sdic2	1	20/FBpp0089016/FBpp0089014/FBpp0309319/FBpp0309318/FBpp0088422/FBpp0088424/FBpp0088425/FBpp0089020/FBpp0088420/FBpp0089021/FBpp0088427/FBpp0088426/FBpp0088419/FBpp0088421/FBpp0088428/FBpp0088429/FBpp0088423/FBpp0301958/FBpp0088472/FBpp0088559
1031	His2A(ent1)	His2A:CG33841/His2A:CG33847/His2A:CG33850/His2A:CG33853/His2A:CG33856/His2A:CG33859/His2A:CG33862/His2A:CG33865/His2A:CG33826/His2A:CG33829/His2A:CG33832/His2A:CG33835/His2A:CG33838/His2A:CG33844/His2A:CG33808/His2A:CG33814/His2A:CG33817/His2A:CG33820/His2A:CG33823/His2A:CG31618	5	20/FBpp0091084/FBpp0091060/FBpp0091087/FBpp0091081/FBpp0091055/FBpp0091066/FBpp0091111/FBpp0091099/FBpp0091069/FBpp0091108/FBpp0091105/FBpp0091075/FBpp0091090/FBpp0085249/FBpp0091093/FBpp0091063/FBpp0091096/FBpp0091102/FBpp0091078/FBpp0091072
1032	trol(ent2)	trol	2	20/FBpp0309662/FBpp0309661/FBpp0309660/FBpp0309658/FBpp0309657/FBpp0309656/FBpp0309655/FBpp0309654/FBpp0309653/FBpp0309652/FBpp0309651/FBpp0309650/FBpp0309649/FBpp0309648/FBpp0309647/FBpp0309646/FBpp0309645/FBpp0309644/FBpp0309641/FBpp0309642
1033	trol(ent3)	trol	3	20/FBpp0309662/FBpp0309661/FBpp0309660/FBpp0309659/FBpp0309658/FBpp0309657/FBpp0309656/FBpp0309655/FBpp0309654/FBpp0309653/FBpp0309652/FBpp0309651/FBpp0309650/FBpp0309649/FBpp0309648/FBpp0309647/FBpp0309645/FBpp0309644/FBpp0309643/FBpp0309642
1034	shot(ent2)	shot	1	21/FBpp0293393/FBpp0293392/FBpp0293390/FBpp0293389/FBpp0293388/FBpp0293387/FBpp0290808/FBpp0290807/FBpp0290806/FBpp0271734/FBpp0271733/FBpp0271732/FBpp0271731/FBpp0271730/FBpp0086742/FBpp0086746/FBpp0086745/FBpp0086744/FBpp0086743/FBpp0086747/FBpp0291176
1035	Hsp70(ent2)	Hsp70Bbb/Hsp70Bb/Hsc70-3/Hsc70-4/Hsp70Ba/Hsp70Ab/Hsp70Aa/Hsc70-1/Hsp70Bc/Hsc70-2/Hsp68	2	22/FBpp0082107/FBpp0073448/FBpp0073447/FBpp0073446/FBpp0073445/FBpp0075505/FBpp0075504/FBpp0075503/FBpp0083974/FBpp0307982/FBpp0082519/FBpp0082518/FBpp0082517/FBpp0082516/FBpp0082515/FBpp0081956/FBpp0082105/FBpp0082106/FBpp0082147/FBpp0081986/FBpp0082175/FBpp0082514
1036	His2A(ent2)	His2A:CG33841/His2A:CG33847/His2A:CG33850/His2A:CG33853/His2A:CG33856/His2A:CG33859/His2A:CG33862/His2A:CG33865/His2A:CG33826/His2A:CG33829/His2A:CG33832/His2A:CG33835/His2A:CG33838/His2A:CG33844/His2A:CG33808/His2A:CG33814/His2A:CG33817/His2A:CG33820/His2A:CG33823/His2A:CG31618/His2Av	2	22/FBpp0091084/FBpp0091060/FBpp0091087/FBpp0091081/FBpp0091055/FBpp0091066/FBpp0091111/FBpp0091099/FBpp0091069/FBpp0091108/FBpp0091105/FBpp0091075/FBpp0091090/FBpp0085249/FBpp0091093/FBpp0091063/FBpp0091096/FBpp0091102/FBpp0091078/FBpp0306426/FBpp0091072/FBpp0084434
1037	His1(ent3)	His1:CG33849/His1:CG33852/His1:CG33855/His1:CG33858/His1:CG33861/His1:CG33864/His1:CG33825/His1:CG33828/His1:CG33831/His1:CG33837/His1:CG33840/His1:CG33843/His1:CG33846/His1:CG33807/His1:CG33810/His1:CG33813/His1:CG33816/His1:CG33819/His1:CG33822/His1:CG33801/His1:CG31617/His1:CG33804	2	22/FBpp0091086/FBpp0091101/FBpp0085248/FBpp0091068/FBpp0091062/FBpp0091074/FBpp0091052/FBpp0091050/FBpp0091092/FBpp0091054/FBpp0091077/FBpp0091098/FBpp0091059/FBpp0091065/FBpp0091083/FBpp0091057/FBpp0091089/FBpp0091095/FBpp0091107/FBpp0091104/FBpp0091071/FBpp0091110
1038	His1(ent1)	His1:CG33849/His1:CG33852/His1:CG33855/His1:CG33858/His1:CG33861/His1:CG33864/His1:CG33825/His1:CG33828/His1:CG33831/His1:CG33834/His1:CG33837/His1:CG33840/His1:CG33843/His1:CG33846/His1:CG33807/His1:CG33810/His1:CG33813/His1:CG33816/His1:CG33819/His1:CG33822/His1:CG31617/His1:CG33804	2	22/FBpp0091086/FBpp0091101/FBpp0085248/FBpp0091068/FBpp0091062/FBpp0091074/FBpp0091052/FBpp0091092/FBpp0091054/FBpp0091077/FBpp0091098/FBpp0091059/FBpp0091065/FBpp0091080/FBpp0091083/FBpp0091057/FBpp0091089/FBpp0091095/FBpp0091107/FBpp0091104/FBpp0091071/FBpp0091110
1039	His4(ent2)	His4:CG33873/His4:CG33871/His4:CG33875/His4:CG33883/His4:CG33885/His4:CG33887/His4:CG33889/His4:CG33891/His4:CG33893/His4:CG33895/His4:CG33897/His4:CG33899/His4:CG33901/His4:CG33903/His4:CG33905/His4:CG33907/His4:CG31611/His4:CG33909/His4r	7	22/FBpp0091150/FBpp0091142/FBpp0091148/FBpp0091152/FBpp0091144/FBpp0091146/FBpp0091116/FBpp0091138/FBpp0091120/FBpp0306146/FBpp0082423/FBpp0082422/FBpp0082421/FBpp0091134/FBpp0091136/FBpp0091118/FBpp0091140/FBpp0085280/FBpp0091130/FBpp0091132/FBpp0091128/FBpp0091154
1040	shot(ent3)	shot	1	22/FBpp0293393/FBpp0293392/FBpp0293391/FBpp0293390/FBpp0293389/FBpp0293388/FBpp0293387/FBpp0290808/FBpp0290807/FBpp0290806/FBpp0271734/FBpp0271733/FBpp0271732/FBpp0271731/FBpp0271730/FBpp0086742/FBpp0086746/FBpp0086745/FBpp0086744/FBpp0086743/FBpp0086747/FBpp0291176
1041	shot(ent4)	shot	1	22/FBpp0293393/FBpp0293392/FBpp0293391/FBpp0293390/FBpp0293389/FBpp0293388/FBpp0293387/FBpp0290808/FBpp0290807/FBpp0290806/FBpp0271734/FBpp0271733/FBpp0271732/FBpp0271731/FBpp0271730/FBpp0086742/FBpp0086746/FBpp0086745/FBpp0086744/FBpp0086743/FBpp0291176/FBpp0086747
1042	trol(ent4)	trol	45	22/FBpp0309662/FBpp0309661/FBpp0309660/FBpp0309659/FBpp0309658/FBpp0309657/FBpp0309656/FBpp0309655/FBpp0309654/FBpp0309653/FBpp0309652/FBpp0309651/FBpp0309650/FBpp0309649/FBpp0309648/FBpp0309647/FBpp0309646/FBpp0309645/FBpp0309644/FBpp0309643/FBpp0309641/FBpp0309642
1043	His3(ent1)	His3:CG31613/His3:CG33824/His3:CG33860/His3:CG33848/His3:CG33851/His3:CG33854/His3:CG33857/His3:CG33863/His3:CG33866/His3:CG33827/His3:CG33830/His3:CG33833/His3:CG33836/His3:CG33839/His3:CG33842/His3:CG33845/His3:CG33806/His3:CG33809/His3:CG33812/His3:CG33815/His3:CG33818/His3:CG33821/His3:CG33803	1	23/FBpp0091058/FBpp0091088/FBpp0091106/FBpp0091094/FBpp0091103/FBpp0091091/FBpp0091067/FBpp0091056/FBpp0091097/FBpp0091051/FBpp0091082/FBpp0091112/FBpp0091061/FBpp0091109/FBpp0085250/FBpp0091076/FBpp0091064/FBpp0091070/FBpp0091100/FBpp0091073/FBpp0091085/FBpp0091053/FBpp0091079
1044	His1(ent2)	His1:CG33849/His1:CG33852/His1:CG33855/His1:CG33858/His1:CG33861/His1:CG33864/His1:CG33825/His1:CG33828/His1:CG33831/His1:CG33834/His1:CG33837/His1:CG33840/His1:CG33843/His1:CG33846/His1:CG33807/His1:CG33810/His1:CG33813/His1:CG33816/His1:CG33819/His1:CG33822/His1:CG33801/His1:CG31617/His1:CG33804	6	23/FBpp0091086/FBpp0091101/FBpp0085248/FBpp0091068/FBpp0091062/FBpp0091074/FBpp0091052/FBpp0091050/FBpp0091092/FBpp0091054/FBpp0091077/FBpp0091098/FBpp0091059/FBpp0091065/FBpp0091080/FBpp0091083/FBpp0091057/FBpp0091089/FBpp0091095/FBpp0091107/FBpp0091104/FBpp0091071/FBpp0091110
1045	His2B	His2B:CG33878/His2B:CG33880/His2B:CG33882/His2B:CG33884/His2B:CG33886/His2B:CG33888/His2B:CG33890/His2B:CG33892/His2B:CG33894/His2B:CG33868/His2B:CG33870/His2B:CG33872/His2B:CG33874/His2B:CG33876/His2B:CG33896/His2B:CG33898/His2B:CG33900/His2B:CG33902/His2B:CG33904/His2B:CG33906/His2B:CG33908/His2B:CG17949/His2B:CG33910	15	23/FBpp0091131/FBpp0091135/FBpp0091141/FBpp0091143/FBpp0091139/FBpp0091119/FBpp0091133/FBpp0085281/FBpp0091147/FBpp0091113/FBpp0091137/FBpp0091153/FBpp0091149/FBpp0091155/FBpp0091145/FBpp0091123/FBpp0091115/FBpp0091129/FBpp0091117/FBpp0091151/FBpp0091121/FBpp0091125/FBpp0091127
1046	heph(ent1)	heph	3	23/FBpp0297632/FBpp0297631/FBpp0289498/FBpp0289497/FBpp0289496/FBpp0289495/FBpp0289494/FBpp0289492/FBpp0289491/FBpp0111779/FBpp0111778/FBpp0111777/FBpp0085237/FBpp0085245/FBpp0085244/FBpp0085243/FBpp0085242/FBpp0085241/FBpp0085240/FBpp0085239/FBpp0085238/FBpp0085247/FBpp0085246
1047	heph(ent2)	heph	2	24/FBpp0297632/FBpp0297631/FBpp0289498/FBpp0289497/FBpp0289496/FBpp0289495/FBpp0289494/FBpp0289493/FBpp0289492/FBpp0289491/FBpp0111779/FBpp0111778/FBpp0111777/FBpp0085237/FBpp0085245/FBpp0085244/FBpp0085243/FBpp0085242/FBpp0085241/FBpp0085240/FBpp0085239/FBpp0085238/FBpp0085247/FBpp0085246
1048	His4(ent1)	His4:CG33873/His4:CG33869/His4:CG33871/His4:CG33875/His4:CG33877/His4:CG33879/His4:CG33881/His4:CG33883/His4:CG33885/His4:CG33887/His4:CG33889/His4:CG33891/His4:CG33893/His4:CG33895/His4:CG33897/His4:CG33899/His4:CG33901/His4:CG33903/His4:CG33905/His4:CG33907/His4:CG31611/His4:CG33909/His4r	8	26/FBpp0091150/FBpp0091142/FBpp0091148/FBpp0091122/FBpp0091114/FBpp0091152/FBpp0091144/FBpp0091146/FBpp0091116/FBpp0091126/FBpp0091138/FBpp0091120/FBpp0306146/FBpp0082423/FBpp0082422/FBpp0082421/FBpp0091134/FBpp0091136/FBpp0091124/FBpp0091118/FBpp0091140/FBpp0085280/FBpp0091130/FBpp0091132/FBpp0091128/FBpp0091154
1049	Rala	Rala	1	3/FBpp0070559/FBpp0070558/FBpp0070557
1050	l(1)G0255/CG4095	l(1)G0255/CG4095	1	3/FBpp0070916/FBpp0070915/FBpp0070914
1051	RpS14a/RpS14b	RpS14a/RpS14b	9	3/FBpp0071051/FBpp0071050/FBpp0071052
1052	Trxr-1	Trxr-1	5	3/FBpp0071117/FBpp0071116/FBpp0071115
1053	LBR	LBR	10	3/FBpp0071630/FBpp0071629/FBpp0071628
1054	RpL12	RpL12	8	3/FBpp0072083/FBpp0072085/FBpp0072084
1055	Ptp61F(ent1)	Ptp61F	1	3/FBpp0072602/FBpp0072600/FBpp0072601
1056	Ptp61F(ent2)	Ptp61F	1	3/FBpp0072602/FBpp0072601/FBpp0072600
1057	PHGPx	PHGPx	2	3/FBpp0072932/FBpp0072931/FBpp0072930
1058	Dlic	Dlic	2	3/FBpp0073297/FBpp0073300/FBpp0073299
1059	Dbp73D/bel	Dbp73D/bel	1	3/FBpp0075106/FBpp0306433/FBpp0081374
1060	CG10960	CG10960	1	3/FBpp0075675/FBpp0075674/FBpp0075673
1061	Rcc1	Rcc1	3	3/FBpp0076784/FBpp0076783/FBpp0076782
1062	Sec24CD	Sec24CD	2	3/FBpp0077487/FBpp0303000/FBpp0302999
1063	Aats-ile	Aats-ile	11	3/FBpp0078152/FBpp0078151/FBpp0078150
1064	CG2604	CG2604	4	3/FBpp0078472/FBpp0078471/FBpp0078470
1065	Cg25C	Cg25C	5	3/FBpp0078642/FBpp0078641/FBpp0078640
1066	RpL37A	RpL37A	5	3/FBpp0078655/FBpp0078656/FBpp0291726
1067	Hel25E(ent1)	Hel25E	3	3/FBpp0078756/FBpp0078755/FBpp0078754
1068	Tom70	Tom70	2	3/FBpp0079895/FBpp0079894/FBpp0079893
1069	Aats-thr	Aats-thr	8	3/FBpp0079915/FBpp0079914/FBpp0079913
1070	alphaTub(ent2)	alphaTub84B/alphaTub85E/alphaTub84D	14	3/FBpp0081062/FBpp0081565/FBpp0081153
1071	Ama	Ama	1	3/FBpp0081137/FBpp0081136/FBpp0081135
1072	CG8036	CG8036	17	3/FBpp0081372/FBpp0081371/FBpp0081370
1073	CG11980	CG11980	1	3/FBpp0081444/FBpp0081443/FBpp0081442
1074	betaTub(ent7)	betaTub56D/betaTub85D	7	3/FBpp0081524/FBpp0085721/FBpp0085720
1075	p24-2/eca	p24-2/eca	2	3/FBpp0081576/FBpp0292157/FBpp0081571
1076	sle/CG12592	sle/CG12592	2	3/FBpp0081710/FBpp0081711/FBpp0081709
1077	Dip-B	Dip-B	4	3/FBpp0082301/FBpp0082300/FBpp0082299
1078	Atx2	Atx2	4	3/FBpp0082557/FBpp0082556/FBpp0082555
1079	CG7675	CG7675	4	3/FBpp0083004/FBpp0083003/FBpp0083002
1080	Sar1	Sar1	4	3/FBpp0083607/FBpp0083606/FBpp0083604
1081	ATPsyn-gamma	ATPsyn-gamma	11	3/FBpp0084907/FBpp0084906/FBpp0084905
1082	Tpi	Tpi	4	3/FBpp0084950/FBpp0084949/FBpp0084948
1083	CG1910	CG1910	4	3/FBpp0085200/FBpp0085199/FBpp0085198
1084	CG1416	CG1416	2	3/FBpp0085260/FBpp0085259/FBpp0085258
1085	Df31	Df31	15	3/FBpp0085274/FBpp0085273/FBpp0099688
1086	Tsp42Ea	Tsp42Ea	1	3/FBpp0085505/FBpp0085504/FBpp0085503
1087	SdhA	SdhA	7	3/FBpp0085737/FBpp0085738/FBpp0085736
1088	GstE7/GstD1	GstE7/GstD1	1	3/FBpp0085856/FBpp0099824/FBpp0082077
1089	pAbp	pAbp	22	3/FBpp0085917/FBpp0085919/FBpp0085915
1090	Psi	Psi	1	3/FBpp0086222/FBpp0086221/FBpp0086220
1091	Sema-2a	Sema-2a	2	3/FBpp0086238/FBpp0086237/FBpp0086236
1092	Spt-I	Spt-I	1	3/FBpp0086844/FBpp0086843/FBpp0086842
1093	Iswi	Iswi	5	3/FBpp0086956/FBpp0086955/FBpp0086954
1094	Nacalpha	Nacalpha	6	3/FBpp0086973/FBpp0086972/FBpp0086971
1095	CG5525/Cct5(ent1)	CG5525/Cct5	1	3/FBpp0087096/FBpp0079992/FBpp0087095
1096	CG5525/Cct5(ent2)	CG5525/Cct5	1	3/FBpp0087096/FBpp0087095/FBpp0079992
1097	RpL31	RpL31	6	3/FBpp0087608/FBpp0087610/FBpp0087609
1098	Ggamma1	Ggamma1	2	3/FBpp0087728/FBpp0087727/FBpp0087726
1099	Pgi	Pgi	1	3/FBpp0087762/FBpp0087761/FBpp0087760
1100	Sep1/pnut	Sep1/pnut	1	3/FBpp0087870/FBpp0087869/FBpp0076897
1101	glo(ent2)	glo	1	3/FBpp0088858/FBpp0088857/FBpp0088856
1102	PPP4R2r(ent1)	PPP4R2r	1	3/FBpp0089154/FBpp0071387/FBpp0071386
1103	fabp(ent3)	fabp	1	3/FBpp0099728/FBpp0099726/FBpp0099725
1104	nrv2(ent1)	nrv2	1	3/FBpp0099793/FBpp0079010/FBpp0079011
1105	GstD4/GstD1	GstD4/GstD1	1	3/FBpp0099824/FBpp0082043/FBpp0082077
1106	Saf-B(ent2)	Saf-B	1	3/FBpp0099843/FBpp0084077/FBpp0084078
1107	Saf-B(ent3)	Saf-B	1	3/FBpp0099843/FBpp0084078/FBpp0084077
1108	Pglym78	Pglym78	1	3/FBpp0099920/FBpp0099919/FBpp0084753
1109	sau	sau	1	3/FBpp0100141/FBpp0100138/FBpp0100140
1110	Cht3	Cht3	1	3/FBpp0110419/FBpp0303593/FBpp0303592
1111	eIF4G(ent1)	eIF4G	10	3/FBpp0288389/FBpp0088303/FBpp0111817
1112	eIF4G(ent2)	eIF4G	8	3/FBpp0288389/FBpp0111817/FBpp0088303
1113	Nup153	Nup153	2	3/FBpp0288862/FBpp0309144/FBpp0074059
1114	GstT3	GstT3	1	3/FBpp0289447/FBpp0309051/FBpp0077002
1115	Npl4	Npl4	1	3/FBpp0289954/FBpp0084267/FBpp0084266
1116	CG30122	CG30122	11	3/FBpp0290146/FBpp0290145/FBpp0085841
1117	gammaCOP	gammaCOP	1	3/FBpp0290505/FBpp0085155/FBpp0085154
1118	HmgD	HmgD	2	3/FBpp0290624/FBpp0071626/FBpp0071625
1119	D1	D1	6	3/FBpp0290739/FBpp0081468/FBpp0081467
1120	Vha55	Vha55	6	3/FBpp0290875/FBpp0082140/FBpp0082139
1121	HP1b	HP1b	1	3/FBpp0291019/FBpp0301605/FBpp0071221
1122	AP-2mu	AP-2mu	1	3/FBpp0291080/FBpp0083646/FBpp0083645
1123	CG33096	CG33096	1	3/FBpp0291186/FBpp0291185/FBpp0112956
1124	RpL10Ab(ent2)	RpL10Ab	9	3/FBpp0291345/FBpp0293190/FBpp0075764
1125	Kr-h2	Kr-h2	4	3/FBpp0291422/FBpp0309826/FBpp0078823
1126	CG4572	CG4572	1	3/FBpp0291533/FBpp0083270/FBpp0083269
1127	Aats-lys	Aats-lys	9	3/FBpp0292593/FBpp0071302/FBpp0071301
1128	CG3321	CG3321	1	3/FBpp0292847/FBpp0082391/FBpp0082390
1129	CG15093	CG15093	4	3/FBpp0292854/FBpp0085822/FBpp0085821
1130	CG4747	CG4747	11	3/FBpp0292905/FBpp0310306/FBpp0079520
1131	Nrt	Nrt	1	3/FBpp0292987/FBpp0075082/FBpp0075081
1132	Myo31DF	Myo31DF	1	3/FBpp0293078/FBpp0079626/FBpp0079625
1133	Pp2A-29B(ent1)	Pp2A-29B	1	3/FBpp0293227/FBpp0099975/FBpp0099974
1134	CG13887(ent2)	CG13887	1	3/FBpp0293337/FBpp0072481/FBpp0072480
1135	Pep(ent1)	Pep	12	3/FBpp0293516/FBpp0089253/FBpp0074963
1136	CG3566	CG3566	3	3/FBpp0293707/FBpp0088809/FBpp0088808
1137	BEAF-32	BEAF-32	2	3/FBpp0294039/FBpp0086572/FBpp0086571
1138	Pp2B-14D(ent1)	Pp2B-14D	1	3/FBpp0294044/FBpp0301546/FBpp0074069
1139	RpL29	RpL29	2	3/FBpp0296949/FBpp0071519/FBpp0071518
1140	Cht2	Cht2	5	3/FBpp0297108/FBpp0306200/FBpp0072677
1141	ATPsyn-Cf6	ATPsyn-Cf6	5	3/FBpp0297124/FBpp0305911/FBpp0083824
1142	Nurf-38	Nurf-38	8	3/FBpp0297127/FBpp0271761/FBpp0072250
1143	kuk	kuk	5	3/FBpp0297129/FBpp0082839/FBpp0082838
1144	Nap1	Nap1	9	3/FBpp0297132/FBpp0297131/FBpp0072128
1145	l(2)06225	l(2)06225	1	3/FBpp0297136/FBpp0110172/FBpp0079756
1146	SC35	SC35	1	3/FBpp0297362/FBpp0292041/FBpp0088838
1147	larp(ent1)	larp	1	3/FBpp0297482/FBpp0297481/FBpp0290398
1148	su(f)	su(f)	2	3/FBpp0297503/FBpp0297502/FBpp0112456
1149	Rpn6	Rpn6	8	3/FBpp0297513/FBpp0086604/FBpp0086603
1150	cype	cype	1	3/FBpp0297878/FBpp0297877/FBpp0078707
1151	Lam	Lam	41	3/FBpp0297902/FBpp0297901/FBpp0078733
1152	CG14207(ent2)	CG14207	1	3/FBpp0297990/FBpp0074503/FBpp0074502
1153	l(1)G0156	l(1)G0156	6	3/FBpp0300338/FBpp0307649/FBpp0074549
1154	CG10602	CG10602	3	3/FBpp0300412/FBpp0088357/FBpp0088356
1155	RpS10b	RpS10b	8	3/FBpp0300512/FBpp0074501/FBpp0074500
1156	RpS3A(ent2)	RpS3A	16	3/FBpp0300615/FBpp0088243/FBpp0088242
1157	CG11961	CG11961	1	3/FBpp0300747/FBpp0085708/FBpp0085707
1158	Mpcp	Mpcp	10	3/FBpp0300819/FBpp0075462/FBpp0075461
1159	Rab7	Rab7	5	3/FBpp0300836/FBpp0300835/FBpp0083891
1160	LSm7	LSm7	2	3/FBpp0300961/FBpp0310328/FBpp0080488
1161	Rab8	Rab8	1	3/FBpp0300990/FBpp0300989/FBpp0074690
1162	hts(ent5)	hts	1	3/FBpp0301118/FBpp0301117/FBpp0301114
1163	RpL13	RpL13	10	3/FBpp0302626/FBpp0099517/FBpp0079484
1164	row(ent2)	row	5	3/FBpp0302971/FBpp0086534/FBpp0086533
1165	Rack1(ent3)	Rack1	7	3/FBpp0303680/FBpp0303679/FBpp0079187
1166	CG3326/Rpt1	CG3326/Rpt1	1	3/FBpp0303790/FBpp0077290/FBpp0088021
1167	CG32230	CG32230	3	3/FBpp0303825/FBpp0070040/FBpp0070039
1168	Klc	Klc	1	3/FBpp0303946/FBpp0303945/FBpp0075683
1169	mtacp1	mtacp1	1	3/FBpp0304248/FBpp0072570/FBpp0072569
1170	AGO2	AGO2	1	3/FBpp0304266/FBpp0075313/FBpp0075312
1171	CG1513	CG1513	1	3/FBpp0304288/FBpp0291386/FBpp0087535
1172	Jafrac2	Jafrac2	3	3/FBpp0304422/FBpp0072853/FBpp0072852
1173	Ubc12	Ubc12	1	3/FBpp0304449/FBpp0304448/FBpp0076445
1174	Rpt3R/Rpt3	Rpt3R/Rpt3	1	3/FBpp0304481/FBpp0290751/FBpp0073292
1175	capt	capt	4	3/FBpp0304563/FBpp0099390/FBpp0099391
1176	CG3887	CG3887	1	3/FBpp0304685/FBpp0304684/FBpp0078639
1177	NTPase	NTPase	1	3/FBpp0304733/FBpp0304732/FBpp0077367
1178	RpL5	RpL5	18	3/FBpp0304879/FBpp0110424/FBpp0110421
1179	R	R	4	3/FBpp0304917/FBpp0292253/FBpp0072746
1180	Nopp140(ent2)	Nopp140	1	3/FBpp0305035/FBpp0088542/FBpp0305034
1181	Hsp83/Gp93	Hsp83/Gp93	1	3/FBpp0305095/FBpp0084623/FBpp0072904
1182	Aats-asp	Aats-asp	10	3/FBpp0305104/FBpp0308483/FBpp0086897
1183	Rpn8	Rpn8	2	3/FBpp0305141/FBpp0303270/FBpp0072197
1184	CG10077(ent2)	CG10077	4	3/FBpp0305296/FBpp0290159/FBpp0076649
1185	Elf	Elf	3	3/FBpp0305303/FBpp0305302/FBpp0079951
1186	CG1091	CG1091	2	3/FBpp0305518/FBpp0081155/FBpp0081154
1187	comt/Nsf2	comt/Nsf2	1	3/FBpp0305521/FBpp0073585/FBpp0082346
1188	vkg	vkg	10	3/FBpp0305721/FBpp0305720/FBpp0078672
1189	RAF2	RAF2	1	3/FBpp0305773/FBpp0075145/FBpp0075144
1190	CG9705	CG9705	1	3/FBpp0305784/FBpp0075084/FBpp0075083
1191	ms(3)72Dt/ATPsyn-beta	ms(3)72Dt/ATPsyn-beta	3	3/FBpp0305828/FBpp0075203/FBpp0088250
1192	ATPsyn-beta(ent2)	ATPsyn-beta	7	3/FBpp0305828/FBpp0088251/FBpp0088250
1193	Rad23	Rad23	4	3/FBpp0305835/FBpp0088191/FBpp0088190
1194	RpL26/CG33140	RpL26/CG33140	1	3/FBpp0305858/FBpp0088117/FBpp0074833
1195	MSBP	MSBP	1	3/FBpp0305868/FBpp0290813/FBpp0073959
1196	Tom40	Tom40	4	3/FBpp0305890/FBpp0089237/FBpp0071031
1197	Ntf-2(ent1)	Ntf-2	3	3/FBpp0305904/FBpp0305902/FBpp0076934
1198	825-Oak/CG32214	825-Oak/CG32214	1	3/FBpp0305977/FBpp0271919/FBpp0271914
1199	CG12519/CG18294	CG12519/CG18294	3	3/FBpp0305978/FBpp0074699/FBpp0074752
1200	path	path	1	3/FBpp0305998/FBpp0305997/FBpp0076156
1201	RpL10	RpL10	8	3/FBpp0306039/FBpp0289148/FBpp0289147
1202	Aats-gly	Aats-gly	8	3/FBpp0306062/FBpp0075386/FBpp0075385
1203	RanGAP	RanGAP	7	3/FBpp0306292/FBpp0306291/FBpp0080775
1204	Map205(ent2)	Map205	9	3/FBpp0306414/FBpp0085235/FBpp0085234
1205	Pp1-87B/Pp1alpha-96A	Pp1-87B/Pp1alpha-96A	4	3/FBpp0306442/FBpp0084026/FBpp0082067
1206	beta-Spec(ent2)	beta-Spec	31	3/FBpp0306508/FBpp0306507/FBpp0074228
1207	CG6891	CG6891	3	3/FBpp0306529/FBpp0074403/FBpp0074402
1208	CG11790	CG11790	3	3/FBpp0306570/FBpp0084136/FBpp0084135
1209	Rpn2	Rpn2	12	3/FBpp0306599/FBpp0303405/FBpp0084754
1210	NAT1	NAT1	1	3/FBpp0306828/FBpp0086899/FBpp0086900
1211	RFeSP	RFeSP	3	3/FBpp0306868/FBpp0306867/FBpp0077581
1212	CoVa	CoVa	4	3/FBpp0306911/FBpp0081948/FBpp0081947
1213	Nup98-96	Nup98-96	2	3/FBpp0306915/FBpp0293109/FBpp0083851
1214	caz	caz	1	3/FBpp0307001/FBpp0307000/FBpp0073996
1215	ND42	ND42	7	3/FBpp0307181/FBpp0083571/FBpp0083570
1216	CG6455	CG6455	7	3/FBpp0307187/FBpp0307186/FBpp0288710
1217	AnxB9(ent1)	AnxB9	1	3/FBpp0307770/FBpp0307769/FBpp0088986
1218	Acn	Acn	3	3/FBpp0307803/FBpp0080688/FBpp0080689
1219	eff	eff	1	3/FBpp0307824/FBpp0302691/FBpp0082477
1220	eIF-2gamma	eIF-2gamma	12	3/FBpp0307983/FBpp0302538/FBpp0302537
1221	nito	nito	2	3/FBpp0308267/FBpp0087933/FBpp0087934
1222	Sec31	Sec31	4	3/FBpp0308410/FBpp0087724/FBpp0087723
1223	CG1648	CG1648	12	3/FBpp0308495/FBpp0087578/FBpp0087577
1224	CG1440	CG1440	2	3/FBpp0308525/FBpp0111875/FBpp0071144
1225	qkr58E-1	qkr58E-1	1	3/FBpp0308620/FBpp0308619/FBpp0071754
1226	qkr58E-3	qkr58E-3	1	3/FBpp0308621/FBpp0288693/FBpp0298043
1227	Gie	Gie	1	3/FBpp0308780/FBpp0308779/FBpp0081290
1228	TppII	TppII	8	3/FBpp0308802/FBpp0086888/FBpp0086887
1229	ssx	ssx	1	3/FBpp0308821/FBpp0308820/FBpp0089110
1230	CG1737	CG1737	3	3/FBpp0309057/FBpp0309056/FBpp0073309
1231	Ran	Ran	7	3/FBpp0309150/FBpp0073328/FBpp0073327
1232	Nup154	Nup154	2	3/FBpp0309200/FBpp0309199/FBpp0088820
1233	RpL9	RpL9	11	3/FBpp0309201/FBpp0079753/FBpp0079752
1234	Akap200(ent1)	Akap200	1	3/FBpp0309214/FBpp0079281/FBpp0079280
1235	Spase25	Spase25	4	3/FBpp0309255/FBpp0309254/FBpp0073355
1236	CG9281	CG9281	1	3/FBpp0309269/FBpp0073873/FBpp0073872
1237	RpL30	RpL30	10	3/FBpp0309280/FBpp0080723/FBpp0291653
1238	Pp4-19C	Pp4-19C	1	3/FBpp0309349/FBpp0077017/FBpp0077016
1239	Cbs	Cbs	3	3/FBpp0309380/FBpp0076938/FBpp0076937
1240	cora(ent2)	cora	19	3/FBpp0309411/FBpp0309410/FBpp0085697
1241	RpS9(ent1)	RpS9	6	3/FBpp0309532/FBpp0076154/FBpp0076152
1242	SdhBL/SdhB	SdhBL/SdhB	1	3/FBpp0309679/FBpp0074419/FBpp0085489
1243	HmgZ	HmgZ	1	3/FBpp0309731/FBpp0071591/FBpp0071590
1244	Idgf4	Idgf4	8	3/FBpp0309782/FBpp0071329/FBpp0071328
1245	ras	ras	1	3/FBpp0309791/FBpp0071424/FBpp0071423
1246	CG9135	CG9135	4	3/FBpp0309821/FBpp0078817/FBpp0078816
1247	CG11423/CG9140	CG11423/CG9140	1	3/FBpp0309828/FBpp0086012/FBpp0078847
1248	RpS5a	RpS5a	4	3/FBpp0309958/FBpp0309957/FBpp0074180
1249	CG9634	CG9634	4	3/FBpp0310021/FBpp0310020/FBpp0074133
1250	mts	mts	6	3/FBpp0310063/FBpp0310062/FBpp0079148
1251	barr	barr	2	3/FBpp0310394/FBpp0080881/FBpp0080880
1252	TER94(ent1)	TER94	2	3/FBpp0310395/FBpp0111818/FBpp0087479
1253	Acon	Acon	13	3/FBpp0310408/FBpp0289654/FBpp0081002
1254	eIF-1A	eIF-1A	2	3/FBpp0310418/FBpp0089421/FBpp0082994
1255	His3(ent2)	His3:CG31613/His3.3B/His3:CG33824/His3:CG33860/His3:CG33848/His3:CG33851/His3:CG33854/His3:CG33857/His3:CG33863/His3:CG33866/His3:CG33827/His3:CG33830/His3:CG33833/His3:CG33836/His3:CG33839/His3:CG33842/His3:CG33845/His3.3A/His3:CG33806/His3:CG33809/His3:CG33812/His3:CG33815/His3:CG33818/His3:CG33821/His3:CG33803	2	30/FBpp0091058/FBpp0091088/FBpp0091106/FBpp0091094/FBpp0091103/FBpp0091091/FBpp0091067/FBpp0091056/FBpp0091097/FBpp0091051/FBpp0091082/FBpp0091112/FBpp0305717/FBpp0305716/FBpp0078649/FBpp0309302/FBpp0071281/FBpp0071282/FBpp0071280/FBpp0091061/FBpp0091109/FBpp0085250/FBpp0091076/FBpp0091064/FBpp0091070/FBpp0091100/FBpp0091073/FBpp0091085/FBpp0091053/FBpp0091079
1256	His3(ent3)	His3:CG31613/His3.3B/His3:CG33824/His3:CG33860/His3:CG33848/His3:CG33851/His3:CG33854/His3:CG33857/His3:CG33863/His3:CG33866/His3:CG33827/His3:CG33830/His3:CG33833/His3:CG33836/His3:CG33839/His3:CG33842/His3:CG33845/His3.3A/His3:CG33806/His3:CG33809/His3:CG33812/His3:CG33815/His3:CG33818/His3:CG33821/His3:CG33803	2	30/FBpp0091058/FBpp0091088/FBpp0091106/FBpp0091094/FBpp0091103/FBpp0091091/FBpp0091067/FBpp0091056/FBpp0091097/FBpp0091051/FBpp0091082/FBpp0091112/FBpp0305717/FBpp0305716/FBpp0078649/FBpp0309302/FBpp0071281/FBpp0071282/FBpp0091061/FBpp0091109/FBpp0085250/FBpp0091076/FBpp0091064/FBpp0091070/FBpp0091100/FBpp0091073/FBpp0091085/FBpp0091053/FBpp0091079/FBpp0071280
1257	Rab(ent2)	Rab39/Rab19/Rab35/Rab10/Rab4/RabX1/Rab3/Rab14/Rab8/Rab30/RabX4/Rab1/Rab26/Rab6	1	31/FBpp0301227/FBpp0079056/FBpp0079055/FBpp0079054/FBpp0298273/FBpp0071030/FBpp0304216/FBpp0076428/FBpp0072029/FBpp0079943/FBpp0304180/FBpp0304179/FBpp0290744/FBpp0111590/FBpp0111589/FBpp0310268/FBpp0080200/FBpp0080199/FBpp0300990/FBpp0300989/FBpp0074690/FBpp0086009/FBpp0086008/FBpp0292350/FBpp0305729/FBpp0305728/FBpp0070027/FBpp0077029/FBpp0087352/FBpp0084111/FBpp0083503
1258	mod(mdg4)(ent1)	mod(mdg4)	1	31/FBpp0310324/FBpp0300271/FBpp0300270/FBpp0112910/FBpp0112909/FBpp0112908/FBpp0083464/FBpp0083463/FBpp0083462/FBpp0083461/FBpp0083460/FBpp0083459/FBpp0083484/FBpp0083483/FBpp0083482/FBpp0083481/FBpp0083479/FBpp0083478/FBpp0083477/FBpp0083476/FBpp0083474/FBpp0083473/FBpp0083472/FBpp0083471/FBpp0083470/FBpp0083469/FBpp0083468/FBpp0083467/FBpp0083466/FBpp0083465/FBpp0083480
1259	mod(mdg4)(ent2)	mod(mdg4)	1	31/FBpp0310324/FBpp0300271/FBpp0300270/FBpp0112910/FBpp0112909/FBpp0112908/FBpp0083464/FBpp0083463/FBpp0083462/FBpp0083461/FBpp0083460/FBpp0083459/FBpp0083484/FBpp0083483/FBpp0083482/FBpp0083481/FBpp0083480/FBpp0083479/FBpp0083478/FBpp0083477/FBpp0083476/FBpp0083474/FBpp0083473/FBpp0083472/FBpp0083471/FBpp0083470/FBpp0083469/FBpp0083468/FBpp0083467/FBpp0083466/FBpp0083465
1260	CG6800/Src42A/Cdk5/CG42366/htl/btl/Cdk9/Cdk12/Eip63E/cdc2c	CG6800/Src42A/Cdk5/CG42366/htl/btl/Cdk9/Cdk12/Eip63E/cdc2c	1	32/FBpp0307255/FBpp0083530/FBpp0071848/FBpp0304962/FBpp0078014/FBpp0078013/FBpp0086483/FBpp0082972/FBpp0082971/FBpp0082970/FBpp0291160/FBpp0303101/FBpp0291754/FBpp0072994/FBpp0072993/FBpp0072992/FBpp0072991/FBpp0072990/FBpp0110225/FBpp0110224/FBpp0110223/FBpp0110222/FBpp0110221/FBpp0110220/FBpp0100143/FBpp0075520/FBpp0304023/FBpp0289242/FBpp0289675/FBpp0083330/FBpp0083329/FBpp0307254
1261	CkIIalpha	CkIIalpha	1	4/FBpp0070041/FBpp0070043/FBpp0070042/FBpp0110433
1262	RpL36	RpL36	5	4/FBpp0070153/FBpp0070152/FBpp0070151/FBpp0070150
1263	l(1)G0334	l(1)G0334	1	4/FBpp0070678/FBpp0070677/FBpp0070676/FBpp0070679
1264	spoon	spoon	1	4/FBpp0070760/FBpp0300895/FBpp0300894/FBpp0070761
1265	RpL17	RpL17	8	4/FBpp0070943/FBpp0070942/FBpp0070941/FBpp0070940
1266	nocte	nocte	6	4/FBpp0071395/FBpp0071394/FBpp0298823/FBpp0305169
1267	sesB	sesB	14	4/FBpp0073280/FBpp0073279/FBpp0073278/FBpp0073277
1268	Hsc70-3	Hsc70-3	25	4/FBpp0073448/FBpp0073447/FBpp0073446/FBpp0073445
1269	Tango4/Rack1	Tango4/Rack1	1	4/FBpp0073459/FBpp0303680/FBpp0303679/FBpp0079187
1270	Pp1-13C/Pp1-87B/Pp1alpha-96A	Pp1-13C/Pp1-87B/Pp1alpha-96A	1	4/FBpp0073834/FBpp0306442/FBpp0084026/FBpp0082067
1271	CG9911	CG9911	4	4/FBpp0074023/FBpp0074022/FBpp0074021/FBpp0074020
1272	RpS19a	RpS19a	16	4/FBpp0074086/FBpp0074088/FBpp0074087/FBpp0309135
1273	bnb	bnb	13	4/FBpp0074430/FBpp0074429/FBpp0074428/FBpp0074427
1274	Rpt5/Rpt6R/Rpt6/Rpt2	Rpt5/Rpt6R/Rpt6/Rpt2	1	4/FBpp0076890/FBpp0085042/FBpp0083906/FBpp0083843
1275	papi	papi	1	4/FBpp0077511/FBpp0077510/FBpp0077509/FBpp0077508
1276	Trxr-1/Trxr-2	Trxr-1/Trxr-2	1	4/FBpp0078166/FBpp0071117/FBpp0071116/FBpp0071115
1277	dUTPase	dUTPase	5	4/FBpp0079746/FBpp0079745/FBpp0303623/FBpp0303622
1278	vig	vig	4	4/FBpp0080280/FBpp0080279/FBpp0080278/FBpp0080277
1279	alphaTub(ent3)	alphaTub84B/alphaTub85E/alphaTub84D/alphaTub67C	1	4/FBpp0081062/FBpp0081565/FBpp0076122/FBpp0081153
1280	CG5103/CG8036	CG5103/CG8036	2	4/FBpp0081372/FBpp0081371/FBpp0074898/FBpp0081370
1281	CG4706/Acon	CG4706/Acon	1	4/FBpp0081812/FBpp0310408/FBpp0289654/FBpp0081002
1282	sqd(ent1)	sqd	10	4/FBpp0082321/FBpp0301102/FBpp0082319/FBpp0082320
1283	RpS5a/RpS5b(ent1)	RpS5a/RpS5b	4	4/FBpp0082465/FBpp0309958/FBpp0309957/FBpp0074180
1284	14-3-3epsilon	14-3-3epsilon	16	4/FBpp0082990/FBpp0082989/FBpp0082988/FBpp0082987
1285	ste24a/ste24c	ste24a/ste24c	1	4/FBpp0086207/FBpp0307819/FBpp0100159/FBpp0100158
1286	CG8839	CG8839	1	4/FBpp0087069/FBpp0087068/FBpp0087071/FBpp0087070
1287	Prosalpha1/CG30382	Prosalpha1/CG30382	11	4/FBpp0087969/FBpp0087970/FBpp0291433/FBpp0087968
1288	Ef1alpha100E	Ef1alpha100E	1	4/FBpp0089104/FBpp0089103/FBpp0085194/FBpp0085193
1289	sea	sea	2	4/FBpp0099892/FBpp0099890/FBpp0099889/FBpp0099888
1290	Gapdh1/Gapdh2	Gapdh1/Gapdh2	6	4/FBpp0099914/FBpp0087977/FBpp0304864/FBpp0073922
1291	Act5C	Act5C	1	4/FBpp0100125/FBpp0100124/FBpp0070787/FBpp0070788
1292	CalpA	CalpA	2	4/FBpp0111782/FBpp0309435/FBpp0085715/FBpp0085714
1293	Gpo-1	Gpo-1	1	4/FBpp0111813/FBpp0086444/FBpp0086443/FBpp0086442
1294	CG5028	CG5028	3	4/FBpp0112203/FBpp0112202/FBpp0112201/FBpp0084275
1295	CG1646	CG1646	2	4/FBpp0112211/FBpp0084694/FBpp0084692/FBpp0084691
1296	vig2	vig2	4	4/FBpp0112266/FBpp0084152/FBpp0084151/FBpp0084150
1297	RpL32	RpL32	4	4/FBpp0113047/FBpp0084960/FBpp0084959/FBpp0084958
1298	CkIalpha	CkIalpha	1	4/FBpp0289609/FBpp0309354/FBpp0073515/FBpp0073513
1299	Mapmodulin	Mapmodulin	4	4/FBpp0289639/FBpp0112004/FBpp0086002/FBpp0086001
1300	Ank	Ank	2	4/FBpp0289724/FBpp0088239/FBpp0088238/FBpp0088240
1301	grh(ent1)	grh	1	4/FBpp0289766/FBpp0289765/FBpp0288984/FBpp0288983
1302	CG8963	CG8963	1	4/FBpp0289800/FBpp0309119/FBpp0086168/FBpp0086167
1303	ATPCL	ATPCL	1	4/FBpp0289825/FBpp0289824/FBpp0289823/FBpp0309030
1304	CG17544	CG17544	5	4/FBpp0290046/FBpp0080759/FBpp0080758/FBpp0080757
1305	Nop60B(ent1)	Nop60B	2	4/FBpp0290083/FBpp0289464/FBpp0099583/FBpp0072166
1306	nyo/neo	nyo/neo	1	4/FBpp0290098/FBpp0290097/FBpp0084852/FBpp0084851
1307	CG11148	CG11148	1	4/FBpp0290108/FBpp0290107/FBpp0290106/FBpp0290104
1308	NDUFA8	NDUFA8	1	4/FBpp0290258/FBpp0072233/FBpp0072232/FBpp0072231
1309	Kap-alpha3	Kap-alpha3	1	4/FBpp0290407/FBpp0081586/FBpp0081585/FBpp0081584
1310	sn	sn	1	4/FBpp0290893/FBpp0290891/FBpp0071058/FBpp0071057
1311	UGP	UGP	1	4/FBpp0290913/FBpp0290912/FBpp0099884/FBpp0099885
1312	Ppn(ent2)	Ppn	5	4/FBpp0291053/FBpp0291052/FBpp0289566/FBpp0291051
1313	Ppn(ent3)	Ppn	8	4/FBpp0291053/FBpp0291052/FBpp0291051/FBpp0289566
1314	eIF2B-delta	eIF2B-delta	1	4/FBpp0291521/FBpp0071924/FBpp0071923/FBpp0071922
1315	Cctgamma	Cctgamma	20	4/FBpp0291566/FBpp0291565/FBpp0082788/FBpp0082787
1316	CG7971	CG7971	1	4/FBpp0292226/FBpp0301191/FBpp0072688/FBpp0072689
1317	prtp	prtp	4	4/FBpp0292398/FBpp0292397/FBpp0305170/FBpp0073396
1318	Cp1	Cp1	3	4/FBpp0292990/FBpp0308977/FBpp0086719/FBpp0086718
1319	vas/bel	vas/bel	1	4/FBpp0293394/FBpp0304748/FBpp0306433/FBpp0081374
1320	Cam	Cam	4	4/FBpp0293503/FBpp0293502/FBpp0087110/FBpp0087109
1321	Pep(ent2)	Pep	2	4/FBpp0293516/FBpp0089253/FBpp0074962/FBpp0074963
1322	GstE12	GstE12	1	4/FBpp0293853/FBpp0293852/FBpp0310103/FBpp0072341
1323	AGO1	AGO1	2	4/FBpp0294043/FBpp0086739/FBpp0086740/FBpp0086738
1324	Tm1(ent4)	Tm1	1	4/FBpp0296936/FBpp0291172/FBpp0088899/FBpp0089024
1325	larp(ent2)	larp	2	4/FBpp0297482/FBpp0297481/FBpp0297480/FBpp0290398
1326	ctp	ctp	1	4/FBpp0297908/FBpp0070675/FBpp0070674/FBpp0070672
1327	U2af50	U2af50	1	4/FBpp0298007/FBpp0298006/FBpp0298005/FBpp0074013
1328	CG2118	CG2118	1	4/FBpp0300204/FBpp0300203/FBpp0085214/FBpp0085215
1329	Fmr1(ent1)	Fmr1	1	4/FBpp0300445/FBpp0081676/FBpp0081678/FBpp0081677
1330	RpS10a/RpS10b	RpS10a/RpS10b	1	4/FBpp0300512/FBpp0074501/FBpp0084564/FBpp0074500
1331	CoVIb	CoVIb	3	4/FBpp0300889/FBpp0074586/FBpp0074585/FBpp0074584
1332	CG4729(ent1)	CG4729	3	4/FBpp0300976/FBpp0075177/FBpp0075176/FBpp0075175
1333	eIF5B(ent1)	eIF5B	1	4/FBpp0301573/FBpp0301571/FBpp0301570/FBpp0073003
1334	eIF5B(ent2)	eIF5B	1	4/FBpp0301573/FBpp0301572/FBpp0301570/FBpp0073003
1335	plexA(ent1)	plexA	1	4/FBpp0301599/FBpp0088287/FBpp0088288/FBpp0088289
1336	plexA(ent2)	plexA	1	4/FBpp0301599/FBpp0088288/FBpp0088289/FBpp0088287
1337	lwr	lwr	1	4/FBpp0301732/FBpp0301731/FBpp0077742/FBpp0077741
1338	Zn72D(ent1)	Zn72D	1	4/FBpp0302719/FBpp0302718/FBpp0305489/FBpp0075249
1339	gammaCOP	gammaCOP	4	4/FBpp0303129/FBpp0290505/FBpp0085155/FBpp0085154
1340	jbug	jbug	1	4/FBpp0303267/FBpp0303266/FBpp0290588/FBpp0291569
1341	MTA1-like	MTA1-like	1	4/FBpp0303347/FBpp0288645/FBpp0078383/FBpp0078382
1342	CG17078	CG17078	1	4/FBpp0303500/FBpp0303499/FBpp0303498/FBpp0290028
1343	Cpr	Cpr	5	4/FBpp0303666/FBpp0303665/FBpp0078881/FBpp0078880
1344	CD98hc	CD98hc	14	4/FBpp0303762/FBpp0303760/FBpp0304466/FBpp0081314
1345	RpL27	RpL27	5	4/FBpp0303780/FBpp0303779/FBpp0303778/FBpp0084306
1346	mRpL23	mRpL23	1	4/FBpp0303833/FBpp0303832/FBpp0288404/FBpp0072778
1347	PpV	PpV	1	4/FBpp0303849/FBpp0303848/FBpp0303847/FBpp0070883
1348	RpS26	RpS26	4	4/FBpp0303872/FBpp0080639/FBpp0080641/FBpp0080640
1349	CG6084(ent2)	CG6084	1	4/FBpp0303937/FBpp0303936/FBpp0075870/FBpp0075869
1350	Hel25E(ent2)	Hel25E	6	4/FBpp0304066/FBpp0078756/FBpp0078755/FBpp0078754
1351	Chro	Chro	5	4/FBpp0304363/FBpp0078221/FBpp0078220/FBpp0078219
1352	ImpL3	ImpL3	1	4/FBpp0304377/FBpp0304376/FBpp0304375/FBpp0076716
1353	Mi-2	Mi-2	8	4/FBpp0304462/FBpp0291256/FBpp0099808/FBpp0074688
1354	CoIV	CoIV	6	4/FBpp0304538/FBpp0304537/FBpp0080836/FBpp0080835
1355	Inx2	Inx2	9	4/FBpp0304593/FBpp0291074/FBpp0070966/FBpp0070965
1356	Clc	Clc	2	4/FBpp0305007/FBpp0290348/FBpp0290037/FBpp0074599
1357	Rac1/Rac2	Rac1/Rac2	2	4/FBpp0305023/FBpp0076577/FBpp0304252/FBpp0072614
1358	Nopp140(ent3)	Nopp140	1	4/FBpp0305035/FBpp0088542/FBpp0089003/FBpp0305034
1359	Nopp140(ent4)	Nopp140	2	4/FBpp0305035/FBpp0305034/FBpp0088542/FBpp0089003
1360	alpha-Spec	alpha-Spec	62	4/FBpp0305102/FBpp0305101/FBpp0305100/FBpp0072672
1361	Dek(ent1)	Dek	2	4/FBpp0305164/FBpp0099857/FBpp0099855/FBpp0099856
1362	CG2004	CG2004	2	4/FBpp0305176/FBpp0305174/FBpp0305173/FBpp0071218
1363	Cdc23/CG31687	Cdc23/CG31687	1	4/FBpp0305185/FBpp0080894/FBpp0291434/FBpp0305184
1364	Trn	Trn	2	4/FBpp0305273/FBpp0076710/FBpp0076709/FBpp0076708
1365	tou	tou	1	4/FBpp0305284/FBpp0305283/FBpp0111979/FBpp0087193
1366	GstS1	GstS1	2	4/FBpp0305731/FBpp0099646/FBpp0086156/FBpp0086157
1367	Tom40/tomboy40	Tom40/tomboy40	1	4/FBpp0305890/FBpp0089237/FBpp0085338/FBpp0071031
1368	Ntf-2(ent2)	Ntf-2	1	4/FBpp0305904/FBpp0305902/FBpp0111920/FBpp0076934
1369	HIP/HIP-R	HIP/HIP-R	6	4/FBpp0305905/FBpp0070572/FBpp0070573/FBpp0070575
1370	Hcf	Hcf	4	4/FBpp0306551/FBpp0298368/FBpp0088195/FBpp0088194
1371	Hrb87F	Hrb87F	4	4/FBpp0306562/FBpp0302741/FBpp0289817/FBpp0082316
1372	CG1607	CG1607	1	4/FBpp0306617/FBpp0306616/FBpp0085147/FBpp0085146
1373	Sep5/Sep2	Sep5/Sep2	1	4/FBpp0306646/FBpp0087952/FBpp0087953/FBpp0083352
1374	woc(ent1)	woc	4	4/FBpp0306779/FBpp0306778/FBpp0111770/FBpp0084548
1375	Cnx99A	Cnx99A	2	4/FBpp0306896/FBpp0110209/FBpp0084804/FBpp0084803
1376	sas	sas	1	4/FBpp0306906/FBpp0306905/FBpp0081090/FBpp0081089
1377	Bacc	Bacc	5	4/FBpp0307124/FBpp0297923/FBpp0077398/FBpp0077397
1378	Gdh(ent3)	Gdh	12	4/FBpp0307192/FBpp0088496/FBpp0088988/FBpp0088990
1379	CG9775	CG9775	3	4/FBpp0307563/FBpp0078535/FBpp0078534/FBpp0290512
1380	Trap1/Hsp83	Trap1/Hsp83	2	4/FBpp0307647/FBpp0085482/FBpp0305095/FBpp0072904
1381	bl(ent1)	bl	2	4/FBpp0307711/FBpp0290974/FBpp0089363/FBpp0089365
1382	Kdm2	Kdm2	1	4/FBpp0307736/FBpp0307735/FBpp0307734/FBpp0289915
1383	RpL3(ent2)	RpL3	5	4/FBpp0307759/FBpp0291742/FBpp0081823/FBpp0081822
1384	PPP4R2r(ent2)	PPP4R2r	2	4/FBpp0307839/FBpp0089154/FBpp0071387/FBpp0071386
1385	CG1354(ent1)	CG1354	1	4/FBpp0307859/FBpp0088408/FBpp0088410/FBpp0088409
1386	eIF-2gamma/Su(var)3-9	eIF-2gamma/Su(var)3-9	2	4/FBpp0307983/FBpp0302538/FBpp0302536/FBpp0302537
1387	CG17556/CG3678	CG17556/CG3678	2	4/FBpp0307992/FBpp0082818/FBpp0307993/FBpp0082819
1388	RpL34b	RpL34b	1	4/FBpp0308319/FBpp0308318/FBpp0081528/FBpp0081527
1389	RpS7	RpS7	15	4/FBpp0308324/FBpp0088440/FBpp0088439/FBpp0088970
1390	CG3760(ent2)	CG3760	1	4/FBpp0308385/FBpp0301181/FBpp0072298/FBpp0072299
1391	CG3760(ent3)	CG3760	2	4/FBpp0308385/FBpp0301181/FBpp0072299/FBpp0072298
1392	Sod3	Sod3	1	4/FBpp0308571/FBpp0110197/FBpp0088877/FBpp0088878
1393	wap	wap	1	4/FBpp0308582/FBpp0293677/FBpp0301179/FBpp0077060
1394	sqh	sqh	7	4/FBpp0308588/FBpp0308587/FBpp0308586/FBpp0070842
1395	sta	sta	10	4/FBpp0308666/FBpp0308665/FBpp0070278/FBpp0070277
1396	Jafrac1	Jafrac1	13	4/FBpp0308757/FBpp0308756/FBpp0073595/FBpp0073594
1397	CG2943(ent1)	CG2943	1	4/FBpp0308772/FBpp0308770/FBpp0081262/FBpp0308771
1398	CG2943(ent2)	CG2943	4	4/FBpp0308772/FBpp0308771/FBpp0308770/FBpp0081262
1399	Opa1	Opa1	2	4/FBpp0308807/FBpp0308806/FBpp0086700/FBpp0086699
1400	CG1677	CG1677	2	4/FBpp0308853/FBpp0308852/FBpp0292476/FBpp0088653
1401	Ef1_	Ef1_	19	4/FBpp0308925/FBpp0291632/FBpp0084762/FBpp0084761
1402	mys	mys	1	4/FBpp0309123/FBpp0309122/FBpp0309121/FBpp0071061
1403	r	r	13	4/FBpp0309142/FBpp0309141/FBpp0309140/FBpp0088675
1404	Akap200(ent2)	Akap200	1	4/FBpp0309215/FBpp0309213/FBpp0079282/FBpp0079279
1405	nonA	nonA	9	4/FBpp0309274/FBpp0100043/FBpp0074011/FBpp0074012
1406	Lsd-2	Lsd-2	9	4/FBpp0309374/FBpp0309373/FBpp0073784/FBpp0110268
1407	cora(ent3)	cora	6	4/FBpp0309411/FBpp0309410/FBpp0085696/FBpp0085697
1408	RpS9(ent2)	RpS9	9	4/FBpp0309532/FBpp0076154/FBpp0076153/FBpp0076152
1409	Vap-33A	Vap-33A	8	4/FBpp0309607/FBpp0089170/FBpp0089169/FBpp0070589
1410	RpL7A	RpL7A	15	4/FBpp0309987/FBpp0309986/FBpp0070878/FBpp0070877
1411	mgl	mgl	2	4/FBpp0310028/FBpp0310027/FBpp0310026/FBpp0291363
1412	cib(ent1)	cib	2	4/FBpp0310070/FBpp0298035/FBpp0070609/FBpp0070607
1413	betaTub(ent3)	betaTub56D/betaTub60D	2	4/FBpp0310087/FBpp0072177/FBpp0085721/FBpp0085720
1414	TER94(ent2)	TER94	24	4/FBpp0310395/FBpp0111819/FBpp0111818/FBpp0087479
1415	CG14476	CG14476	11	5/FBpp0070058/FBpp0070060/FBpp0070061/FBpp0070059/FBpp0070057
1416	Klp10A	Klp10A	5	5/FBpp0073335/FBpp0073334/FBpp0073333/FBpp0073332/FBpp0073331
1417	vnc	vnc	2	5/FBpp0076078/FBpp0076079/FBpp0076081/FBpp0076080/FBpp0076077
1418	lark	lark	7	5/FBpp0076555/FBpp0076556/FBpp0076554/FBpp0076552/FBpp0076553
1419	RpS21	RpS21	6	5/FBpp0077308/FBpp0271801/FBpp0077309/FBpp0077307/FBpp0307130
1420	Hsp60C/Hsp60	Hsp60C/Hsp60	5	5/FBpp0078744/FBpp0078743/FBpp0078742/FBpp0073291/FBpp0073290
1421	sip2	sip2	1	5/FBpp0078989/FBpp0078988/FBpp0078987/FBpp0078986/FBpp0078985
1422	betaTub(ent4)	betaTub56D/betaTub60D/betaTub85D	8	5/FBpp0081524/FBpp0310087/FBpp0072177/FBpp0085721/FBpp0085720
1423	Rbp1-like/Rbp1	Rbp1-like/Rbp1	3	5/FBpp0081754/FBpp0308870/FBpp0292970/FBpp0073621/FBpp0081752
1424	CtBP(ent4)	CtBP	1	5/FBpp0082167/FBpp0082169/FBpp0099514/FBpp0082170/FBpp0082168
1425	Droj2	Droj2	8	5/FBpp0082223/FBpp0082222/FBpp0082221/FBpp0082220/FBpp0082219
1426	sqd(ent2)	sqd	1	5/FBpp0082321/FBpp0301102/FBpp0082319/FBpp0089309/FBpp0082320
1427	twin(ent1)	twin	1	5/FBpp0083956/FBpp0083954/FBpp0083953/FBpp0083952/FBpp0083951
1428	Act(ent1)	Act42A/Act5C	10	5/FBpp0085365/FBpp0100125/FBpp0100124/FBpp0070787/FBpp0070788
1429	Arf51F	Arf51F	1	5/FBpp0086511/FBpp0086510/FBpp0086509/FBpp0086508/FBpp0086507
1430	Rbp2	Rbp2	7	5/FBpp0089381/FBpp0074056/FBpp0074055/FBpp0310226/FBpp0310225
1431	14-3-3zeta(ent3)	14-3-3zeta	2	5/FBpp0099539/FBpp0087501/FBpp0087505/FBpp0089337/FBpp0087500
1432	Adh	Adh	2	5/FBpp0100047/FBpp0100048/FBpp0100050/FBpp0100051/FBpp0100045
1433	fdy/vig2	fdy/vig2	2	5/FBpp0112266/FBpp0084152/FBpp0084151/FBpp0291440/FBpp0084150
1434	CG10320	CG10320	1	5/FBpp0289904/FBpp0289903/FBpp0112015/FBpp0112014/FBpp0071580
1435	RpS15Aa	RpS15Aa	2	5/FBpp0290052/FBpp0073626/FBpp0073625/FBpp0073624/FBpp0073623
1436	msps	msps	5	5/FBpp0290695/FBpp0290694/FBpp0293343/FBpp0293342/FBpp0293341
1437	P5CDh1	P5CDh1	4	5/FBpp0292150/FBpp0305036/FBpp0078101/FBpp0078100/FBpp0078099
1438	Ptp99A	Ptp99A	1	5/FBpp0292507/FBpp0292247/FBpp0084792/FBpp0089274/FBpp0084791
1439	CG11089	CG11089	2	5/FBpp0292531/FBpp0292530/FBpp0292529/FBpp0292528/FBpp0084087
1440	Nop60B(ent2)	Nop60B	6	5/FBpp0293141/FBpp0290083/FBpp0289464/FBpp0099583/FBpp0072166
1441	mbf1	mbf1	2	5/FBpp0294020/FBpp0075152/FBpp0075151/FBpp0294021/FBpp0303170
1442	Fs(2)Ket	Fs(2)Ket	6	5/FBpp0294038/FBpp0294036/FBpp0294035/FBpp0080922/FBpp0294037
1443	CG43164(ent2)	CG43164	16	5/FBpp0296985/FBpp0296984/FBpp0296982/FBpp0296981/FBpp0296983
1444	Pp2A-29B(ent2)	Pp2A-29B	8	5/FBpp0297239/FBpp0308836/FBpp0293227/FBpp0099975/FBpp0099974
1445	RanBPM	RanBPM	1	5/FBpp0297357/FBpp0303464/FBpp0099887/FBpp0087357/FBpp0087358
1446	RpS5a/RpS5b(ent2)	RpS5a/RpS5b	4	5/FBpp0300392/FBpp0082465/FBpp0309958/FBpp0309957/FBpp0074180
1447	Top1	Top1	1	5/FBpp0300905/FBpp0309379/FBpp0073823/FBpp0099689/FBpp0073822
1448	CG4729(ent2)	CG4729	1	5/FBpp0300976/FBpp0075178/FBpp0075177/FBpp0075176/FBpp0075175
1449	Cdc42	Cdc42	5	5/FBpp0301155/FBpp0301154/FBpp0301153/FBpp0074521/FBpp0074520
1450	eIF5B(ent3)	eIF5B	2	5/FBpp0301573/FBpp0301572/FBpp0301571/FBpp0301570/FBpp0073003
1451	Ptp61F(ent3)	Ptp61F	2	5/FBpp0301846/FBpp0072603/FBpp0072602/FBpp0072600/FBpp0072601
1452	Ars2	Ars2	6	5/FBpp0302787/FBpp0302785/FBpp0085354/FBpp0085357/FBpp0085356
1453	simj	simj	1	5/FBpp0303964/FBpp0303963/FBpp0075993/FBpp0075992/FBpp0075991
1454	porin	porin	22	5/FBpp0304343/FBpp0293784/FBpp0100039/FBpp0079772/FBpp0079771
1455	Fer2LCH	Fer2LCH	2	5/FBpp0304478/FBpp0304477/FBpp0084988/FBpp0084987/FBpp0084986
1456	CG5261(ent1)	CG5261	1	5/FBpp0304797/FBpp0304796/FBpp0304795/FBpp0304794/FBpp0079072
1457	TRAM	TRAM	1	5/FBpp0304840/FBpp0298011/FBpp0070164/FBpp0070163/FBpp0070162
1458	ben	ben	1	5/FBpp0305067/FBpp0305066/FBpp0289793/FBpp0298297/FBpp0073686
1459	14-3-3zeta(ent4)	14-3-3zeta	2	5/FBpp0305137/FBpp0305136/FBpp0099540/FBpp0087503/FBpp0087502
1460	Eb1(ent1)	Eb1	2	5/FBpp0305157/FBpp0089088/FBpp0085464/FBpp0085463/FBpp0085461
1461	Dek(ent2)	Dek	6	5/FBpp0305164/FBpp0099858/FBpp0099857/FBpp0099855/FBpp0099856
1462	Pfk	Pfk	3	5/FBpp0305281/FBpp0293464/FBpp0087508/FBpp0087507/FBpp0087506
1463	Galphaq	Galphaq	3	5/FBpp0305314/FBpp0293494/FBpp0086946/FBpp0086944/FBpp0086942
1464	smid	smid	8	5/FBpp0305596/FBpp0304234/FBpp0304233/FBpp0290826/FBpp0089153
1465	stai	stai	2	5/FBpp0305598/FBpp0293447/FBpp0078829/FBpp0078828/FBpp0078827
1466	CG9674(ent1)	CG9674	2	5/FBpp0305785/FBpp0297083/FBpp0075103/FBpp0075102/FBpp0075100
1467	Pgk	Pgk	2	5/FBpp0306279/FBpp0303562/FBpp0303561/FBpp0303560/FBpp0077419
1468	CG30159/CG9839	CG30159/CG9839	1	5/FBpp0306440/FBpp0081416/FBpp0290927/FBpp0088702/FBpp0088701
1469	CG42724	CG42724	1	5/FBpp0306612/FBpp0292139/FBpp0292137/FBpp0292136/FBpp0292135
1470	woc(ent2)	woc	1	5/FBpp0306779/FBpp0306778/FBpp0300754/FBpp0111770/FBpp0084548
1471	mask	mask	1	5/FBpp0306961/FBpp0306960/FBpp0293580/FBpp0083948/FBpp0083947
1472	vari	vari	2	5/FBpp0307469/FBpp0307145/FBpp0088885/FBpp0088884/FBpp0088886
1473	bl(ent2)	bl	2	5/FBpp0307711/FBpp0290974/FBpp0089363/FBpp0085537/FBpp0089365
1474	CG1354(ent2)	CG1354	2	5/FBpp0307859/FBpp0088408/FBpp0088411/FBpp0088410/FBpp0088409
1475	Syb	Syb	2	5/FBpp0308541/FBpp0271783/FBpp0271782/FBpp0087451/FBpp0087450
1476	cora(ent4)	cora	2	5/FBpp0309411/FBpp0290494/FBpp0085694/FBpp0085696/FBpp0085697
1477	Galphas	Galphas	1	5/FBpp0309944/FBpp0290625/FBpp0072053/FBpp0072052/FBpp0072051
1478	cib(ent2)	cib	5	5/FBpp0310070/FBpp0298035/FBpp0070609/FBpp0070608/FBpp0070607
1479	Nipsnap	Nipsnap	1	5/FBpp0310192/FBpp0310191/FBpp0074034/FBpp0074035/FBpp0074036
1480	Rpt6R/Rpt6/Rpt3R/Rpt2/Rpt3	Rpt6R/Rpt6/Rpt3R/Rpt2/Rpt3	1	6/FBpp0073292/FBpp0076890/FBpp0304481/FBpp0290751/FBpp0085042/FBpp0083906
1481	CG1924/Cnx99A/Cnx14D	CG1924/Cnx99A/Cnx14D	1	6/FBpp0074074/FBpp0073467/FBpp0306896/FBpp0110209/FBpp0084804/FBpp0084803
1482	PpD6/Pp1-13C/Pp1-87B/Pp1alpha-96A	PpD6/Pp1-13C/Pp1-87B/Pp1alpha-96A	1	6/FBpp0077344/FBpp0302590/FBpp0073834/FBpp0306442/FBpp0084026/FBpp0082067
1483	twin(ent2)	twin	1	6/FBpp0083956/FBpp0083955/FBpp0083954/FBpp0083953/FBpp0083952/FBpp0083951
1484	wdb	wdb	3	6/FBpp0084575/FBpp0084579/FBpp0084578/FBpp0084577/FBpp0084574/FBpp0084573
1485	Hrb98DE	Hrb98DE	4	6/FBpp0084672/FBpp0084670/FBpp0084668/FBpp0084667/FBpp0084669/FBpp0084671
1486	Rho1	Rho1	6	6/FBpp0086353/FBpp0089130/FBpp0089129/FBpp0086356/FBpp0086355/FBpp0086354
1487	RpS15Ab/RpS15Aa	RpS15Ab/RpS15Aa	6	6/FBpp0087321/FBpp0290052/FBpp0073626/FBpp0073625/FBpp0073624/FBpp0073623
1488	Phb2	Phb2	17	6/FBpp0111776/FBpp0111775/FBpp0111774/FBpp0085798/FBpp0085797/FBpp0085796
1489	Rpn13	Rpn13	4	6/FBpp0112987/FBpp0112986/FBpp0112985/FBpp0308980/FBpp0086737/FBpp0086736
1490	cg	cg	1	6/FBpp0288474/FBpp0288473/FBpp0111707/FBpp0308984/FBpp0308983/FBpp0086656
1491	CG11984	CG11984	1	6/FBpp0289972/FBpp0289971/FBpp0289970/FBpp0289969/FBpp0289968/FBpp0289967
1492	HmgD/HmgZ	HmgD/HmgZ	1	6/FBpp0290624/FBpp0071626/FBpp0309731/FBpp0071591/FBpp0071590/FBpp0071625
1493	Eno	Eno	10	6/FBpp0291325/FBpp0077575/FBpp0077574/FBpp0077573/FBpp0077572/FBpp0077571
1494	Not1	Not1	7	6/FBpp0291332/FBpp0293496/FBpp0308486/FBpp0111586/FBpp0111585/FBpp0111584
1495	uif	uif	1	6/FBpp0291372/FBpp0308723/FBpp0288558/FBpp0297917/FBpp0297916/FBpp0297915
1496	CG43102	CG43102	1	6/FBpp0293550/FBpp0293549/FBpp0293548/FBpp0293547/FBpp0293546/FBpp0303065
1497	Mtch	Mtch	3	6/FBpp0293997/FBpp0293996/FBpp0293995/FBpp0072381/FBpp0072380/FBpp0072379
1498	Tm1(ent5)	Tm1	1	6/FBpp0296936/FBpp0291172/FBpp0306046/FBpp0306045/FBpp0088899/FBpp0089024
1499	RpL28	RpL28	12	6/FBpp0297522/FBpp0291507/FBpp0291506/FBpp0072960/FBpp0072959/FBpp0072957
1500	aralar1	aralar1	2	6/FBpp0297541/FBpp0303322/FBpp0085055/FBpp0085054/FBpp0085057/FBpp0085056
1501	B52(ent2)	B52	5	6/FBpp0300517/FBpp0300516/FBpp0300515/FBpp0082274/FBpp0082270/FBpp0082269
1502	kis	kis	1	6/FBpp0300575/FBpp0300574/FBpp0300573/FBpp0289115/FBpp0077804/FBpp0077803
1503	CG9090/Mpcp	CG9090/Mpcp	1	6/FBpp0300819/FBpp0075462/FBpp0309580/FBpp0309579/FBpp0085615/FBpp0075461
1504	chic	chic	5	6/FBpp0301152/FBpp0301151/FBpp0089196/FBpp0078866/FBpp0078865/FBpp0078864
1505	gw	gw	1	6/FBpp0302680/FBpp0302679/FBpp0088169/FBpp0088170/FBpp0088165/FBpp0088166
1506	Zn72D(ent2)	Zn72D	1	6/FBpp0302719/FBpp0302718/FBpp0305489/FBpp0305488/FBpp0075248/FBpp0075249
1507	mew	mew	1	6/FBpp0302768/FBpp0302767/FBpp0303424/FBpp0309167/FBpp0073563/FBpp0073562
1508	fax(ent2)	fax	2	6/FBpp0303603/FBpp0303602/FBpp0075171/FBpp0075170/FBpp0099913/FBpp0099912
1509	eIF-4a	eIF-4a	10	6/FBpp0303628/FBpp0297911/FBpp0078809/FBpp0078808/FBpp0078807/FBpp0078806
1510	Argk	Argk	9	6/FBpp0303940/FBpp0111703/FBpp0076273/FBpp0076272/FBpp0076271/FBpp0076270
1511	Gbeta13F	Gbeta13F	8	6/FBpp0303987/FBpp0089185/FBpp0089184/FBpp0089182/FBpp0073921/FBpp0073920
1512	Ef1alpha100E/Ef1alpha48D	Ef1alpha100E/Ef1alpha48D	10	6/FBpp0304260/FBpp0089104/FBpp0089103/FBpp0085194/FBpp0085193/FBpp0087142
1513	nrv2(ent2)	nrv2	5	6/FBpp0304645/FBpp0099794/FBpp0099793/FBpp0079010/FBpp0079009/FBpp0079011
1514	CG5261(ent2)	CG5261	5	6/FBpp0304797/FBpp0304796/FBpp0304795/FBpp0304794/FBpp0079073/FBpp0079072
1515	arm	arm	8	6/FBpp0304835/FBpp0089031/FBpp0089032/FBpp0089035/FBpp0089034/FBpp0089033
1516	Eb1(ent2)	Eb1	4	6/FBpp0305157/FBpp0289513/FBpp0089088/FBpp0085464/FBpp0085463/FBpp0085461
1517	brm	brm	1	6/FBpp0305757/FBpp0303193/FBpp0075281/FBpp0075280/FBpp0075279/FBpp0075278
1518	CG9674(ent2)	CG9674	1	6/FBpp0305786/FBpp0305785/FBpp0297083/FBpp0297082/FBpp0075103/FBpp0075100
1519	nonA/nonA-l	nonA/nonA-l	1	6/FBpp0305874/FBpp0082785/FBpp0309274/FBpp0100043/FBpp0074011/FBpp0074012
1520	Ncc69	Ncc69	2	6/FBpp0305976/FBpp0305975/FBpp0305974/FBpp0305973/FBpp0305972/FBpp0075719
1521	CG6767	CG6767	3	6/FBpp0305990/FBpp0305989/FBpp0302783/FBpp0302782/FBpp0076145/FBpp0076144
1522	skap	skap	2	6/FBpp0306437/FBpp0306436/FBpp0291001/FBpp0291000/FBpp0112118/FBpp0081437
1523	ogre	ogre	2	6/FBpp0306903/FBpp0301609/FBpp0301608/FBpp0301607/FBpp0070996/FBpp0070995
1524	osa	osa	4	6/FBpp0307031/FBpp0307030/FBpp0088543/FBpp0088962/FBpp0088544/FBpp0290702
1525	Vha68-2	Vha68-2	4	6/FBpp0307597/FBpp0307596/FBpp0294002/FBpp0080001/FBpp0080000/FBpp0079999
1526	AnxB9(ent2)	AnxB9	9	6/FBpp0307770/FBpp0307769/FBpp0088506/FBpp0088505/FBpp0088985/FBpp0088986
1527	unk	unk	1	6/FBpp0307981/FBpp0294024/FBpp0294023/FBpp0294022/FBpp0083795/FBpp0083794
1528	cher(ent2)	cher	19	6/FBpp0308016/FBpp0308015/FBpp0308014/FBpp0288453/FBpp0292427/FBpp0088478
1529	Dp1	Dp1	18	6/FBpp0309290/FBpp0089202/FBpp0089201/FBpp0085862/FBpp0085861/FBpp0085860
1530	Pp4-19C/mts	Pp4-19C/mts	1	6/FBpp0309349/FBpp0077017/FBpp0077016/FBpp0310063/FBpp0310062/FBpp0079148
1531	cora(ent5)	cora	8	6/FBpp0309411/FBpp0309410/FBpp0290494/FBpp0085694/FBpp0085696/FBpp0085697
1532	Fas3	Fas3	8	6/FBpp0309467/FBpp0290605/FBpp0111717/FBpp0111716/FBpp0080605/FBpp0080604
1533	betaTub(ent6)	betaTub56D/betaTub60D/betaTub97EF	1	6/FBpp0310087/FBpp0072177/FBpp0306927/FBpp0289838/FBpp0085721/FBpp0085720
1534	sesB/Ant2	sesB/Ant2	3	7/FBpp0073280/FBpp0073279/FBpp0073278/FBpp0306086/FBpp0073282/FBpp0073281/FBpp0073277
1535	kra	kra	1	7/FBpp0078399/FBpp0078398/FBpp0078397/FBpp0078396/FBpp0078395/FBpp0078394/FBpp0078393
1536	eIF4AIII/eIF-4a	eIF4AIII/eIF-4a	3	7/FBpp0081324/FBpp0303628/FBpp0297911/FBpp0078809/FBpp0078808/FBpp0078807/FBpp0078806
1537	betaTub(ent5)	betaTub56D/betaTub60D/betaTub85D/betaTub97EF	5	7/FBpp0081524/FBpp0310087/FBpp0072177/FBpp0306927/FBpp0289838/FBpp0085721/FBpp0085720
1538	Act(ent4)	Act88F/Act57B/Act79B/Act87E	2	7/FBpp0082597/FBpp0306215/FBpp0078131/FBpp0290168/FBpp0082254/FBpp0082253/FBpp0071448
1539	CG11266(ent2)	CG11266	1	7/FBpp0088579/FBpp0088578/FBpp0088577/FBpp0088582/FBpp0088581/FBpp0088580/FBpp0088583
1540	eIF5	eIF5	3	7/FBpp0089139/FBpp0089140/FBpp0073948/FBpp0089138/FBpp0073947/FBpp0089136/FBpp0089137
1541	Sema-2a/Sema-2b	Sema-2a/Sema-2b	1	7/FBpp0099865/FBpp0303026/FBpp0303027/FBpp0288448/FBpp0086238/FBpp0086237/FBpp0086236
1542	svr	svr	2	7/FBpp0288456/FBpp0288455/FBpp0309133/FBpp0089126/FBpp0070080/FBpp0070082/FBpp0089123
1543	RpL34a/RpL34b	RpL34a/RpL34b	6	7/FBpp0291564/FBpp0084346/FBpp0084345/FBpp0308319/FBpp0308318/FBpp0081528/FBpp0081527
1544	CG4199	CG4199	4	7/FBpp0291627/FBpp0289483/FBpp0289482/FBpp0070323/FBpp0070322/FBpp0070321/FBpp0070320
1545	lolal	lolal	1	7/FBpp0293794/FBpp0289711/FBpp0289710/FBpp0085958/FBpp0085957/FBpp0085956/FBpp0085955
1546	Cdlc2/ctp	Cdlc2/ctp	2	7/FBpp0294004/FBpp0077591/FBpp0077590/FBpp0297908/FBpp0070675/FBpp0070674/FBpp0070672
1547	CG1969	CG1969	3	7/FBpp0297241/FBpp0303328/FBpp0301950/FBpp0305955/FBpp0305954/FBpp0084841/FBpp0084840
1548	larp(ent3)	larp	7	7/FBpp0297482/FBpp0297481/FBpp0297480/FBpp0290399/FBpp0088622/FBpp0088624/FBpp0290398
1549	Fer1HCH	Fer1HCH	2	7/FBpp0297543/FBpp0297542/FBpp0304479/FBpp0084998/FBpp0084997/FBpp0084996/FBpp0084995
1550	grh(ent2)	grh	2	7/FBpp0297580/FBpp0289768/FBpp0289766/FBpp0289765/FBpp0288985/FBpp0288984/FBpp0288983
1551	CG5174(ent2)	CG5174	2	7/FBpp0297592/FBpp0297591/FBpp0309317/FBpp0290371/FBpp0085869/FBpp0085863/FBpp0085865
1552	pod1	pod1	2	7/FBpp0300548/FBpp0111869/FBpp0070928/FBpp0070927/FBpp0070926/FBpp0070925/FBpp0070929
1553	kst	kst	5	7/FBpp0304367/FBpp0304366/FBpp0289294/FBpp0292863/FBpp0089204/FBpp0089203/FBpp0072934
1554	fz2	fz2	1	7/FBpp0304981/FBpp0303228/FBpp0303227/FBpp0288861/FBpp0111803/FBpp0074796/FBpp0074795
1555	Pp2B-14D(ent2)	Pp2B-14D	1	7/FBpp0305092/FBpp0293728/FBpp0074068/FBpp0074067/FBpp0294044/FBpp0301546/FBpp0074069
1556	Cka	Cka	2	7/FBpp0305309/FBpp0297143/FBpp0297142/FBpp0079161/FBpp0079160/FBpp0079159/FBpp0079158
1557	rhea	rhea	1	7/FBpp0305320/FBpp0305319/FBpp0305318/FBpp0305317/FBpp0293742/FBpp0293741/FBpp0293740
1558	Fas1	Fas1	7	7/FBpp0305873/FBpp0111715/FBpp0082783/FBpp0082784/FBpp0289314/FBpp0289313/FBpp0082782
1559	AnxB11	AnxB11	5	7/FBpp0306158/FBpp0306157/FBpp0306156/FBpp0306155/FBpp0306154/FBpp0074078/FBpp0074077
1560	Fmr1(ent2)	Fmr1	1	7/FBpp0307053/FBpp0300445/FBpp0290600/FBpp0081676/FBpp0081675/FBpp0081678/FBpp0081677
1561	Jupiter	Jupiter	1	7/FBpp0307219/FBpp0081933/FBpp0081932/FBpp0081931/FBpp0081930/FBpp0081929/FBpp0081928
1562	scrib(ent2)	scrib	2	7/FBpp0307488/FBpp0300857/FBpp0300855/FBpp0300853/FBpp0300852/FBpp0300851/FBpp0300850
1563	coro	coro	2	7/FBpp0307640/FBpp0307639/FBpp0307638/FBpp0307637/FBpp0089194/FBpp0085527/FBpp0085526
1564	Hsc70-4	Hsc70-4	36	7/FBpp0307982/FBpp0082519/FBpp0082518/FBpp0082517/FBpp0082516/FBpp0082515/FBpp0082514
1565	Sec23	Sec23	4	7/FBpp0308424/FBpp0303346/FBpp0078360/FBpp0078359/FBpp0301949/FBpp0293334/FBpp0301099
1566	Chc	Chc	39	7/FBpp0308531/FBpp0111710/FBpp0111709/FBpp0089398/FBpp0089397/FBpp0073967/FBpp0073966
1567	Dsp1	Dsp1	1	7/FBpp0308813/FBpp0288398/FBpp0089258/FBpp0089257/FBpp0088320/FBpp0088319/FBpp0088318
1568	CG1640	CG1640	3	7/FBpp0308869/FBpp0073605/FBpp0073604/FBpp0073603/FBpp0073602/FBpp0073601/FBpp0073600
1569	Akap200(ent3)	Akap200	11	7/FBpp0309215/FBpp0309214/FBpp0309213/FBpp0079282/FBpp0079281/FBpp0079280/FBpp0079279
1570	CG33129(ent2)	CG33129	4	7/FBpp0309450/FBpp0309449/FBpp0309448/FBpp0079761/FBpp0079760/FBpp0079759/FBpp0079758
1571	tws	tws	2	8/FBpp0081671/FBpp0081670/FBpp0081669/FBpp0081668/FBpp0081667/FBpp0081666/FBpp0081665/FBpp0081664
1572	CG32495/GS(ent2)	CG32495/GS	1	8/FBpp0290201/FBpp0290200/FBpp0290197/FBpp0088741/FBpp0290196/FBpp0290195/FBpp0290194/FBpp0290191
1573	Hrb27C	Hrb27C	9	8/FBpp0290618/FBpp0290617/FBpp0297875/FBpp0297874/FBpp0297873/FBpp0078976/FBpp0078975/FBpp0078974
1574	Rm62(ent2)	Rm62	4	8/FBpp0291159/FBpp0291753/FBpp0078303/FBpp0078302/FBpp0078301/FBpp0078300/FBpp0078299/FBpp0078298
1575	Msp300(ent3)	Msp300	5	8/FBpp0292451/FBpp0292450/FBpp0292447/FBpp0304679/FBpp0304678/FBpp0304677/FBpp0304676/FBpp0292449
1576	zip(ent1)	zip	1	8/FBpp0297531/FBpp0291730/FBpp0291729/FBpp0291728/FBpp0099896/FBpp0099894/FBpp0072306/FBpp0072305
1577	CG5174(ent3)	CG5174	1	8/FBpp0297592/FBpp0297591/FBpp0309317/FBpp0290372/FBpp0290371/FBpp0085869/FBpp0085866/FBpp0085865
1578	RpL15	RpL15	9	8/FBpp0300655/FBpp0300654/FBpp0300653/FBpp0300652/FBpp0291015/FBpp0112467/FBpp0112466/FBpp0112465
1579	spen	spen	1	8/FBpp0303503/FBpp0303502/FBpp0297434/FBpp0304614/FBpp0304613/FBpp0077782/FBpp0077780/FBpp0077781
1580	eRF1	eRF1	1	8/FBpp0304202/FBpp0304201/FBpp0077836/FBpp0077835/FBpp0077834/FBpp0077833/FBpp0077832/FBpp0077831
1581	Arf79F	Arf79F	2	8/FBpp0304364/FBpp0289185/FBpp0289184/FBpp0111771/FBpp0078226/FBpp0078225/FBpp0078224/FBpp0078222
1582	fd68A	fd68A	1	8/FBpp0304900/FBpp0304899/FBpp0304898/FBpp0291179/FBpp0290010/FBpp0290009/FBpp0290008/FBpp0290007
1583	Dhc64C	Dhc64C	24	8/FBpp0304991/FBpp0304990/FBpp0304989/FBpp0304988/FBpp0304987/FBpp0304986/FBpp0073215/FBpp0271878
1584	Hsc70Cb	Hsc70Cb	22	8/FBpp0305265/FBpp0293000/FBpp0292999/FBpp0292998/FBpp0292997/FBpp0075515/FBpp0075514/FBpp0075513
1585	Nc73EF(ent2)	Nc73EF	3	8/FBpp0305416/FBpp0111773/FBpp0075027/FBpp0075026/FBpp0075024/FBpp0075023/FBpp0075029/FBpp0075028
1586	Ubi-p63E/RpS27A/RpL40/Ubi-p5E	Ubi-p63E/RpS27A/RpL40/Ubi-p5E	2	8/FBpp0306837/FBpp0077159/FBpp0070894/FBpp0305348/FBpp0073035/FBpp0089269/FBpp0073034/FBpp0079606
1587	jar	jar	4	8/FBpp0306895/FBpp0306894/FBpp0290585/FBpp0290584/FBpp0290583/FBpp0290582/FBpp0290581/FBpp0084020
1588	alt	alt	15	8/FBpp0307033/FBpp0307032/FBpp0088963/FBpp0088435/FBpp0088434/FBpp0088433/FBpp0088432/FBpp0088431
1589	Vha68-2/Vha68-1	Vha68-2/Vha68-1	4	8/FBpp0307601/FBpp0080010/FBpp0307597/FBpp0307596/FBpp0294002/FBpp0080001/FBpp0080000/FBpp0079999
1590	Fas2	Fas2	4	8/FBpp0310128/FBpp0310127/FBpp0307832/FBpp0307831/FBpp0307830/FBpp0070635/FBpp0070634/FBpp0070633
1591	Vha68-3/Vha68-2/Vha68-1	Vha68-3/Vha68-2/Vha68-1	1	9/FBpp0080002/FBpp0307601/FBpp0080010/FBpp0307597/FBpp0307596/FBpp0294002/FBpp0080001/FBpp0080000/FBpp0079999
1592	CG7611	CG7611	1	9/FBpp0290416/FBpp0290415/FBpp0078022/FBpp0078021/FBpp0078020/FBpp0078019/FBpp0078018/FBpp0078017/FBpp0078015
1593	zip(ent2)	zip	50	9/FBpp0297531/FBpp0291731/FBpp0291730/FBpp0291729/FBpp0291728/FBpp0099896/FBpp0099894/FBpp0072306/FBpp0072305
1594	CG42668	CG42668	1	9/FBpp0297589/FBpp0297588/FBpp0292619/FBpp0291810/FBpp0291809/FBpp0291808/FBpp0291807/FBpp0291806/FBpp0291813
1595	slgA(ent2)	slgA	1	9/FBpp0300184/FBpp0300182/FBpp0300181/FBpp0300180/FBpp0076904/FBpp0076902/FBpp0089306/FBpp0089305/FBpp0089304
1596	CoRest	CoRest	1	9/FBpp0300336/FBpp0300335/FBpp0292004/FBpp0292003/FBpp0292002/FBpp0292001/FBpp0292000/FBpp0291999/FBpp0307648
1597	Rab5	Rab5	3	9/FBpp0303520/FBpp0303519/FBpp0303518/FBpp0077474/FBpp0077473/FBpp0077472/FBpp0077471/FBpp0077470/FBpp0077475
1598	tral	tral	8	9/FBpp0304888/FBpp0304887/FBpp0304886/FBpp0304885/FBpp0304884/FBpp0304883/FBpp0304882/FBpp0304881/FBpp0075691
1599	Rac1/Rac2/Cdc42	Rac1/Rac2/Cdc42	1	9/FBpp0305023/FBpp0076577/FBpp0301155/FBpp0301154/FBpp0301153/FBpp0074521/FBpp0304252/FBpp0072614/FBpp0074520
1600	Idh	Idh	11	9/FBpp0305272/FBpp0113041/FBpp0113040/FBpp0076396/FBpp0076394/FBpp0076393/FBpp0076392/FBpp0076391/FBpp0076390
1601	fs(1)h	fs(1)h	1	9/FBpp0305501/FBpp0305500/FBpp0305499/FBpp0290524/FBpp0089299/FBpp0089298/FBpp0089297/FBpp0071074/FBpp0071073
1602	Nrg	Nrg	15	9/FBpp0305703/FBpp0305702/FBpp0297081/FBpp0290978/FBpp0290977/FBpp0290976/FBpp0089326/FBpp0071155/FBpp0071154
1603	Actn	Actn	6	9/FBpp0305936/FBpp0305935/FBpp0302779/FBpp0302778/FBpp0302777/FBpp0292167/FBpp0070330/FBpp0070329/FBpp0070331
1604	eIF-4E	eIF-4E	4	9/FBpp0306017/FBpp0306016/FBpp0076217/FBpp0076216/FBpp0076215/FBpp0076221/FBpp0076220/FBpp0076219/FBpp0076218
1605	Ubi-p63E/CG11700/RpS27A/RpL40/Ubi-p5E	Ubi-p63E/CG11700/RpS27A/RpL40/Ubi-p5E	5	9/FBpp0306837/FBpp0077159/FBpp0070894/FBpp0305700/FBpp0305348/FBpp0073035/FBpp0089269/FBpp0073034/FBpp0079606
1606	Fmr1(ent3)	Fmr1	8	9/FBpp0307053/FBpp0307052/FBpp0300445/FBpp0290600/FBpp0081676/FBpp0081675/FBpp0081674/FBpp0081678/FBpp0081677
1607	Piezo	Piezo	1	9/FBpp0307176/FBpp0307175/FBpp0307174/FBpp0307173/FBpp0307172/FBpp0307171/FBpp0307170/FBpp0307169/FBpp0307168
1608	Sin3A	Sin3A	4	9/FBpp0308713/FBpp0308712/FBpp0293225/FBpp0292599/FBpp0292598/FBpp0087003/FBpp0087002/FBpp0087001/FBpp0087000
1609	l(2)k09913	l(2)k09913	2	9/FBpp0309884/FBpp0309883/FBpp0309882/FBpp0309881/FBpp0309880/FBpp0071872/FBpp0071871/FBpp0071870/FBpp0071869
1610	Ca-P60A	Ca-P60A	20	9/FBpp0309946/FBpp0072127/FBpp0072125/FBpp0072126/FBpp0072123/FBpp0072120/FBpp0072124/FBpp0072122/FBpp0072121
