# Supplementary material for: Proteome-wide association studies identify biochemical modules associated with a wing-size phenotype in Drosophila melanogaster
Source: Nat Commun. 2016 Sep 1;7:12649. doi: 10.1038/ncomms12649 (PMC5025782; doi:10.1038/ncomms12649)
Supplement: Supplementary Data 3 — Wing phenotypic traits [file ncomms12649-s4.xlsx]

## Sheet: wingPhenotype.order.csv
sample.id	sex	size	Bloomington.stock.id	DGRP.line.id	absoluteCS	relativeCS
BF153	F	B	28146	153	2.48672	0.100699
BF195	F	B	28153	195	2.492	0.106935
BF28	F	B	28124	28	2.45352	0.0616496
BF373	F	B	28184	373	2.51472	0.118206
BF385	F	B	28191	385	2.47652	0.0958849
BF399	F	B	25192	399	2.44491	0.0866761
BF440	F	B	28197	440	2.44852	0.0710172
BF443	F	B	28199	443	2.491	0.088503
BF732	F	B	25203	732	2.45791	0.0976321
BF783	F	B	28230	783	2.45592	0.113546
BF801	F	B	28234	801	2.47892	0.0924362
BF802	F	B	28235	802	2.46752	0.102276
BF849	F	B	28248	849	2.45752	0.0528488
BF85	F	B	28274	85	2.45252	0.0914858
BF890	F	B	28257	890	2.52892	0.108275
BM153	M	B	28146	153	2.18672	0.102541
BM195	M	B	28153	195	2.168	0.0908697
BM28	M	B	28124	28	2.16952	0.0862571
BM373	M	B	28184	373	2.15672	0.064093
BM385	M	B	28191	385	2.16052	0.0976068
BM399	M	B	25192	399	2.16992	0.0938295
BM440	M	B	28197	440	2.11552	0.0507722
BM443	M	B	28199	443	2.146	0.0624922
BM732	M	B	25203	732	2.12191	0.067969
BM783	M	B	28230	783	2.14691	0.105943
BM801	M	B	28234	801	2.16192	0.0826467
BM802	M	B	28235	802	2.09352	0.0484584
BM849	M	B	28248	849	2.15852	0.0754632
BM85	M	B	28274	85	2.09652	0.043995
BM890	M	B	28257	890	2.21292	0.107669
SF313	F	S	25180	313	2.14796	-0.164919
SF324	F	S	25182	324	2.16196	-0.209069
SF358	F	S	25185	358	2.37111	-0.00745616
SF362	F	S	25187	362	2.25052	-0.068964
SF426	F	S	28196	426	2.32692	-0.0655079
SF530	F	S	29660	530	2.236	-0.115536
SF57	F	S	29652	57	2.22791	-0.123464
SF721	F	S	28220	721	2.27	-0.103438
SF737	F	S	28222	737	2.276	-0.0546992
SF796	F	S	28233	796	2.26791	-0.0698841
SF843	F	S	28247	843	2.292	-0.114415
SF879	F	S	28254	879	2.31772	-0.204311
SF88	F	S	28135	88	2.25991	-0.102878
SM313	M	S	25180	313	1.86696	-0.140788
SM324	M	S	25182	324	1.88996	-0.19361
SM358	M	S	25185	358	2.05711	-0.0178204
SM362	M	S	25187	362	1.92852	-0.079258
SM426	M	S	28196	426	2.05292	-0.0302706
SM530	M	S	29660	530	2.01	-0.0455162
SM57	M	S	29652	57	1.92792	-0.113683
SM721	M	S	28220	721	1.98	-0.0937339
SM737	M	S	28222	737	1.986	-0.0457782
SM796	M	S	28233	796	2.00591	-0.0456359
SM843	M	S	28247	843	2.012	-0.0884128
SM879	M	S	28254	879	2.04272	-0.125361
SM88	M	S	28135	88	2.01091	-0.0519612
