# Supplementary material for: Proteome-wide association studies identify biochemical modules associated with a wing-size phenotype in Drosophila melanogaster
Source: Nat Commun. 2016 Sep 1;7:12649. doi: 10.1038/ncomms12649 (PMC5025782; doi:10.1038/ncomms12649)
Supplement: Supplementary Data 4 — PWAS (association between protein abundance and wing size) [file ncomms12649-s5.xlsx]

## Sheet: PWAS on absolute CS
PWAS results on absolute CS
* FDR was evaluated using Benjamini-Hochberg method
protein.entry	gene.symbol	FlyBase.polypeptideID	slope (CS / protein in log2)	p-value	FDR*
CG9577	CG9577	1/FBpp0070006	0.092237	0.505713	0.70985
alpha-Cat(ent1)	alpha-Cat	1/FBpp0070037	-0.15412	0.421638	0.644669
RpL22	RpL22	1/FBpp0070143	0.0936341	0.603837	0.784666
CG8636	CG8636	1/FBpp0070430	0.610329	0.138132	0.326568
ttm50	ttm50	1/FBpp0070474	-0.0481701	0.763016	0.873498
VhaAC39-1	VhaAC39-1	1/FBpp0070584	0.0584472	0.710828	0.846103
CG3527	CG3527	1/FBpp0070646	-0.00827846	0.951388	0.971597
Torsin	Torsin	1/FBpp0070658	0.367636	0.0158232	0.0737543
snf	snf	1/FBpp0070716	-0.078987	0.771722	0.875597
GAA1	GAA1	1/FBpp0070795	-0.241871	0.0460944	0.156179
Mcm6	Mcm6	1/FBpp0070913	0.00408671	0.985878	0.990183
CG3226	CG3226	1/FBpp0070953	0.209342	0.00803896	0.0449702
Upf2	Upf2	1/FBpp0071072	-0.0352258	0.362578	0.589647
CG10777	CG10777	1/FBpp0071084	0.0277378	0.824031	0.913129
RpS6(ent1)	RpS6	1/FBpp0071087	0.100666	0.64568	0.813828
CG10932	CG10932	1/FBpp0071095	0.19164	0.108982	0.275448
CG11190	CG11190	1/FBpp0071123	-0.16947	0.198492	0.409184
CG2263	CG2263	1/FBpp0071138	0.28373	0.155758	0.354696
Ppt1	Ppt1	1/FBpp0071170	0.000625257	0.994394	0.995012
CG7033	CG7033	1/FBpp0071226	0.431367	0.012231	0.06022
dalao	dalao	1/FBpp0071235	-0.0362398	0.748223	0.865401
Ost48	Ost48	1/FBpp0071279	-0.716984	0.000190017	0.00312171
l(1)G0289	l(1)G0289	1/FBpp0071404	-0.127694	0.524712	0.72701
Prosalpha3	Prosalpha3	1/FBpp0071451	0.805317	0.00238872	0.0178576
cpa	cpa	1/FBpp0071461	0.0963731	0.474208	0.686578
CG10527	CG10527	1/FBpp0071470	-0.190369	0.0398538	0.141484
mago	mago	1/FBpp0071497	-0.161219	0.459705	0.674681
CG4038	CG4038	1/FBpp0071562	-0.171155	0.430944	0.652891
CG10306	CG10306	1/FBpp0071587	0.230459	0.20613	0.417972
Rae1	Rae1	1/FBpp0071600	0.208423	0.377453	0.603475
CG4554	CG4554	1/FBpp0071744	-0.00615471	0.963836	0.978786
mRpS29	mRpS29	1/FBpp0071753	-0.0119895	0.902424	0.952186
blw	blw	1/FBpp0071794	-0.159112	0.523252	0.725618
RpL23	RpL23	1/FBpp0071808	-0.479878	0.0929649	0.250709
CG3501	CG3501	1/FBpp0071818	-0.136894	0.46019	0.674778
CG2852	CG2852	1/FBpp0071844	0.654622	0.00153505	0.0131459
RpS24	RpS24	1/FBpp0071846	-0.0660742	0.560071	0.748662
Fib	Fib	1/FBpp0071892	-0.11204	0.711058	0.846103
Nup214	Nup214	1/FBpp0071905	0.134238	0.242619	0.467245
CG30185	CG30185	1/FBpp0071969	-0.0578522	0.859387	0.936138
Tal	Tal	1/FBpp0072050	0.0665823	0.363111	0.589917
Adk2	Adk2	1/FBpp0072072	-0.110042	0.327334	0.555605
RpL39	RpL39	1/FBpp0072094	0.0382056	0.628231	0.802739
tsr	tsr	1/FBpp0072097	0.410995	0.00056722	0.00656995
Thiolase	Thiolase	1/FBpp0072135	0.406343	0.147613	0.342374
eIF6	eIF6	1/FBpp0072144	0.27039	0.113827	0.284568
Ssrp	Ssrp	1/FBpp0072151	-0.42485	0.0126297	0.0618049
spag	spag	1/FBpp0072164	-0.282752	0.195176	0.405487
CG3548	CG3548	1/FBpp0072222	-0.645157	2.45732e-07	3.2969e-05
CG3760(ent1)	CG3760	1/FBpp0072299	0.0651887	0.671632	0.823389
Tina-1	Tina-1	1/FBpp0072317	0.16338	0.123758	0.303273
Lsp1gamma	Lsp1gamma	1/FBpp0072365	-0.00520711	0.892112	0.949307
MED14	MED14	1/FBpp0072453	0.107345	0.539036	0.737179
CG32344	CG32344	1/FBpp0072475	-0.00909977	0.928851	0.966483
CG13900	CG13900	1/FBpp0072494	-0.250902	0.303883	0.531218
pUf68(ent1)	pUf68	1/FBpp0072593	-0.30888	0.0023036	0.0177455
Klp61F	Klp61F	1/FBpp0072616	-0.0801174	0.767156	0.874509
Cdc37	Cdc37	1/FBpp0072660	0.0545729	0.390019	0.613208
CG2021	CG2021	1/FBpp0072674	0.050371	0.266697	0.491284
RpL23A	RpL23A	1/FBpp0072687	0.277659	0.289071	0.51597
CG8993	CG8993	1/FBpp0072767	-0.454528	0.0114741	0.0575494
CG1240	CG1240	1/FBpp0072839	-0.178405	0.12814	0.309304
scramb2	scramb2	1/FBpp0072875	-0.318764	0.0275859	0.110756
NDUFS3	NDUFS3	1/FBpp0072975	-0.101335	0.48336	0.693591
ImpE2	ImpE2	1/FBpp0073000	0.0473954	0.414089	0.63728
CG32267	CG32267	1/FBpp0073001	-0.160672	0.203204	0.414879
Sc2	Sc2	1/FBpp0073017	-0.261242	0.0957677	0.255275
Cpr64Ad	Cpr64Ad	1/FBpp0073079	-0.254647	0.0133402	0.0641124
pav	pav	1/FBpp0073083	-0.220151	0.160093	0.360488
CG1316	CG1316	1/FBpp0073089	0.314078	0.275937	0.505415
CG11583	CG11583	1/FBpp0073098	-0.068663	0.647433	0.813828
RfC4	RfC4	1/FBpp0073120	-0.0488502	0.782783	0.883298
Chd64(ent1)	Chd64	1/FBpp0073126	0.131618	0.242532	0.467245
Rpd3	Rpd3	1/FBpp0073173	-0.29206	0.106319	0.272793
Rpt3	Rpt3	1/FBpp0073292	0.251259	0.295144	0.522951
l(1)10Bb	l(1)10Bb	1/FBpp0073316	-0.0750072	0.43841	0.658432
Gtp-bp	Gtp-bp	1/FBpp0073336	0.110912	0.323694	0.550896
HP5	HP5	1/FBpp0073348	-0.331696	9.29505e-05	0.00196908
CG1749	CG1749	1/FBpp0073354	-0.135379	0.321432	0.549945
RpII215	RpII215	1/FBpp0073387	-0.211764	0.430315	0.652891
CG2025	CG2025	1/FBpp0073438	0.0307559	0.657208	0.820889
CG15735	CG15735	1/FBpp0073458	-0.143418	0.552217	0.745864
Tango4	Tango4	1/FBpp0073459	0.0466397	0.266614	0.491284
Lsp1alpha	Lsp1alpha	1/FBpp0073484	0.0992867	0.000338367	0.00446533
Bap60	Bap60	1/FBpp0073572	-0.082495	0.739847	0.859418
CG14407	CG14407	1/FBpp0073806	0.249556	0.0792805	0.224326
Tcp-1zeta	Tcp-1zeta	1/FBpp0073902	0.92168	0.000181199	0.00303886
mRpL3	mRpL3	1/FBpp0073906	0.0895703	0.525178	0.72703
mRpS30	mRpS30	1/FBpp0073910	-0.0351556	0.735207	0.855337
CG8939	CG8939	1/FBpp0073943	-0.536181	0.0476532	0.159837
Aats-arg	Aats-arg	1/FBpp0073965	0.571746	0.0682643	0.201292
Prosalpha4	Prosalpha4	1/FBpp0073989	0.189812	0.124955	0.304481
CG3560	CG3560	1/FBpp0073995	-0.283403	0.0355981	0.130859
Cyp1	Cyp1	1/FBpp0074017	0.431154	0.000753413	0.00798023
mRpL22	mRpL22	1/FBpp0074104	0.0860877	0.434818	0.655297
Rrp45	Rrp45	1/FBpp0074129	0.0367347	0.610521	0.789508
CG5010	CG5010	1/FBpp0074161	-0.0123542	0.938678	0.968998
CG8142	CG8142	1/FBpp0074246	0.369469	0.046902	0.157646
scu(ent1)	scu	1/FBpp0074285	0.577971	4.42483e-05	0.00131925
betaCOP	betaCOP	1/FBpp0074348	0.62911	0.00817769	0.0453285
CG6617	CG6617	1/FBpp0074386	0.127456	0.406722	0.629636
Nat1	Nat1	1/FBpp0074480	0.706379	0.000165658	0.00286784
CG12203	CG12203	1/FBpp0074481	-0.387449	0.0188666	0.0832196
AP-1-2beta	AP-1-2beta	1/FBpp0074558	0.202559	0.0399846	0.141484
alphaSnap	alphaSnap	1/FBpp0074609	0.033135	0.862332	0.937802
Pex23	Pex23	1/FBpp0074615	0.148154	0.367939	0.59402
Kap-alpha1	Kap-alpha1	1/FBpp0074650	0.260455	0.0539681	0.172057
Rpn1	Rpn1	1/FBpp0074662	0.240574	0.413227	0.637257
Grasp65	Grasp65	1/FBpp0074664	-0.110496	0.558524	0.748351
CG14095	CG14095	1/FBpp0074755	0.159987	0.0621732	0.189941
CG11577	CG11577	1/FBpp0074801	-0.0599947	0.659355	0.821137
Cat	Cat	1/FBpp0074825	-0.788608	0.000363415	0.00464364
Ugt	Ugt	1/FBpp0074831	-0.324166	0.196699	0.406895
CG3902	CG3902	1/FBpp0074843	0.223522	0.0794282	0.22435
Capr	Capr	1/FBpp0074865	-0.477656	0.0711383	0.207863
NUCB1	NUCB1	1/FBpp0074937	-0.0896164	0.671062	0.823389
CG7484	CG7484	1/FBpp0074949	-0.068518	0.718453	0.84641
CG7603	CG7603	1/FBpp0074982	-0.189611	0.181987	0.393449
Rpn12	Rpn12	1/FBpp0075068	0.0177335	0.943234	0.970229
CG9692	CG9692	1/FBpp0075076	-0.0382776	0.44405	0.664355
TSG101	TSG101	1/FBpp0075088	0.172108	0.174013	0.380653
Int6	Int6	1/FBpp0075104	-0.291777	0.367611	0.59402
Prosbeta6	Prosbeta6	1/FBpp0075119	0.0998124	0.417855	0.640711
Aats-tyr	Aats-tyr	1/FBpp0075168	0.288241	0.147795	0.342374
SsRbeta	SsRbeta	1/FBpp0075209	-0.368479	0.0201741	0.0859267
CG13044	CG13044	1/FBpp0075225	0.00816608	0.868835	0.938813
CG13049	CG13049	1/FBpp0075232	0.0428441	0.56414	0.752499
Arl1	Arl1	1/FBpp0075272	0.0838343	0.545497	0.740871
DNApol-delta	DNApol-delta	1/FBpp0075277	-0.116641	0.196254	0.406895
l(3)72Ab	l(3)72Ab	1/FBpp0075282	-0.06166	0.640482	0.811311
CG16979	CG16979	1/FBpp0075316	0.00653482	0.965923	0.978786
Prosbeta2	Prosbeta2	1/FBpp0075382	0.381353	0.041097	0.144047
Pdi(ent1)	Pdi	1/FBpp0075401	0.100143	0.666374	0.823072
Gl	Gl	1/FBpp0075498	-0.0864216	0.235123	0.460203
26-29-p	26-29-p	1/FBpp0075508	-0.48075	0.0290882	0.115066
Nplp2	Nplp2	1/FBpp0075575	0.0270913	0.580528	0.766735
CG11267	CG11267	1/FBpp0075609	0.530478	0.0210755	0.089059
RpS12	RpS12	1/FBpp0075612	0.0394864	0.790468	0.888724
SRm160	SRm160	1/FBpp0075617	0.0455814	0.615824	0.792547
SmD1	SmD1	1/FBpp0075684	0.0609115	0.717382	0.846296
CG10418	CG10418	1/FBpp0075686	0.0749381	0.544875	0.740871
CG4069	CG4069	1/FBpp0075697	-0.0499553	0.390396	0.613208
Tsf2	Tsf2	1/FBpp0075698	-0.669801	0.000163888	0.00286784
eIF-2beta	eIF-2beta	1/FBpp0075700	0.807532	0.00213924	0.0169664
CG5642	CG5642	1/FBpp0075754	1.85391	3.04557e-05	0.00103082
yps(ent1)	yps	1/FBpp0075759	0.27617	0.118942	0.293707
RpL10Ab(ent1)	RpL10Ab	1/FBpp0075764	0.0378792	0.52867	0.730609
Sgs7	Sgs7	1/FBpp0075826	0.0768718	0.0356816	0.130859
crim	crim	1/FBpp0075854	-0.630893	0.000531681	0.00620294
mRpL2	mRpL2	1/FBpp0075941	-0.09265	0.507981	0.712412
Sod(ent1)	Sod	1/FBpp0075958	0.249712	0.0177463	0.0800321
CG6310	CG6310	1/FBpp0075968	0.0378306	0.677665	0.824987
CG32069	CG32069	1/FBpp0075970	-0.0551872	0.690492	0.832728
CG11811	CG11811	1/FBpp0075994	0.0583403	0.676687	0.824987
LanB2	LanB2	1/FBpp0076111	-0.297608	0.0784859	0.222469
ATPsyn-b	ATPsyn-b	1/FBpp0076134	-0.0754866	0.687317	0.830143
Hsp27	Hsp27	1/FBpp0076182	0.432726	1.09892e-05	0.000589755
RpS17	RpS17	1/FBpp0076207	-0.170245	0.207917	0.420741
Hsp67Ba	Hsp67Ba	1/FBpp0076223	0.261738	0.000151129	0.00276498
Hsp26	Hsp26	1/FBpp0076224	0.318007	0.00160202	0.0135039
mRpL12	mRpL12	1/FBpp0076238	0.328144	0.0830042	0.230518
Srp68	Srp68	1/FBpp0076244	0.0165742	0.940912	0.969826
Mcm7	Mcm7	1/FBpp0076312	0.324617	0.106805	0.272793
RpL14	RpL14	1/FBpp0076359	-0.146418	0.430135	0.652891
GstO2	GstO2	1/FBpp0076377	0.235189	0.0101548	0.0521809
msk	msk	1/FBpp0076408	0.0507532	0.66433	0.823072
Nmt	Nmt	1/FBpp0076451	0.647718	7.45666e-05	0.00171503
Uba2	Uba2	1/FBpp0076457	0.105984	0.448056	0.666982
CG8209	CG8209	1/FBpp0076470	0.423034	8.51994e-06	0.000548684
CG8042	CG8042	1/FBpp0076481	0.00952665	0.965411	0.978786
CG12262	CG12262	1/FBpp0076520	-0.0142892	0.830215	0.916151
Sec63	Sec63	1/FBpp0076558	-0.243354	0.10926	0.275719
Srp19	Srp19	1/FBpp0076589	0.199374	0.343021	0.57111
Galphai	Galphai	1/FBpp0076643	-0.454762	0.00960042	0.0506776
LanA	LanA	1/FBpp0076722	-0.146159	0.289047	0.51597
CG32409	CG32409	1/FBpp0076738	-0.0165528	0.882304	0.94386
Txl	Txl	1/FBpp0076804	0.633972	0.00287756	0.0203196
CG10576	CG10576	1/FBpp0076827	0.844995	1.97259e-05	0.000804129
Sucb	Sucb	1/FBpp0076840	0.329436	0.0804386	0.226014
Uev1A	Uev1A	1/FBpp0076859	0.121264	0.221462	0.439647
Srp54k	Srp54k	1/FBpp0076872	-0.218957	0.101389	0.264302
Rpt6	Rpt6	1/FBpp0076890	0.192257	0.437089	0.657676
dod	dod	1/FBpp0076894	0.0205898	0.767503	0.874509
2001-09-01	2001-09-01	1/FBpp0076897	0.277586	0.0313567	0.121065
Pen(ent2)	pen	1/FBpp0076918	0.0317129	0.871672	0.938813
Mgstl(ent1)	Mgstl	1/FBpp0076936	0.0618145	0.275246	0.504722
CG1518	CG1518	1/FBpp0076956	-0.383523	0.0697474	0.204542
l(1)G0004	l(1)G0004	1/FBpp0076990	0.303122	0.139002	0.326702
Rab10	Rab10	1/FBpp0077029	-0.282496	0.0687436	0.201966
CG33123	CG33123	1/FBpp0077251	-0.108271	0.309863	0.537312
gammaTub23C	gammaTub23C	1/FBpp0077326	-0.0833437	0.792038	0.889248
Npc2a	Npc2a	1/FBpp0077492	0.0949589	0.304884	0.53239
Rrp40	Rrp40	1/FBpp0077551	-0.0454046	0.870863	0.938813
MFS3	MFS3	1/FBpp0077623	0.0665533	0.556887	0.748351
Clp	Clp	1/FBpp0077676	0.177346	0.11138	0.280191
Lsp1beta	Lsp1beta	1/FBpp0077690	0.0235991	0.554694	0.747631
RpI135	RpI135	1/FBpp0077714	0.178368	0.106153	0.272793
ebi	ebi	1/FBpp0077715	-0.560856	0.000527037	0.00619365
CG2789	CG2789	1/FBpp0077726	-0.239229	0.0100018	0.0520114
Hop	Hop	1/FBpp0077790	0.725676	0.000161012	0.00286784
mRpL15	mRpL15	1/FBpp0077885	0.0807863	0.64256	0.812665
Pex14	Pex14	1/FBpp0077909	-0.169771	0.0220731	0.0925462
CG7338	CG7338	1/FBpp0077998	-0.158429	0.375444	0.603084
CG7172	CG7172	1/FBpp0078032	-0.334947	0.00819877	0.0453285
CycH	CycH	1/FBpp0078093	0.021175	0.37571	0.603084
CG7407	CG7407	1/FBpp0078094	-0.132031	0.523183	0.725618
Hem	Hem	1/FBpp0078162	-0.128498	0.376551	0.603475
CG11137	CG11137	1/FBpp0078227	0.0521424	0.664431	0.823072
Rpn5	Rpn5	1/FBpp0078278	0.701398	0.0287792	0.114124
CG2046	CG2046	1/FBpp0078317	0.562473	1.82473e-05	0.000794006
CG2091	CG2091	1/FBpp0078327	0.0606276	0.477029	0.687873
Snr1	Snr1	1/FBpp0078331	-0.195692	0.23785	0.461927
RpL13A(ent1)	RpL13A	1/FBpp0078354	-0.112154	0.628046	0.802739
CG1236	CG1236	1/FBpp0078370	-0.0211615	0.863651	0.937869
CG31548	CG31548	1/FBpp0078385	0.236219	0.129623	0.311483
mRpL44	mRpL44	1/FBpp0078415	-0.032521	0.721691	0.848119
RpL35A	RpL35A	1/FBpp0078416	-0.0764824	0.66452	0.823072
Mms19	Mms19	1/FBpp0078425	-0.0112451	0.943713	0.970229
CG11999	CG11999	1/FBpp0078450	-0.272498	0.345395	0.571642
CG9769	CG9769	1/FBpp0078532	0.0568839	0.711356	0.846103
Cont	Cont	1/FBpp0078557	-0.739435	0.000486172	0.00575542
eIF3-S10	eIF3-S10	1/FBpp0078584	0.0677515	0.829122	0.916151
Vps24	Vps24	1/FBpp0078598	0.0740437	0.211171	0.424981
Rpn11	Rpn11	1/FBpp0078664	0.512114	0.0243615	0.100312
Rtnl1(ent1)	Rtnl1	1/FBpp0078678	0.118382	0.286985	0.515677
Trip1	Trip1	1/FBpp0078689	0.27649	0.346059	0.571642
Arpc4	Arpc4	1/FBpp0078831	0.700454	0.00156693	0.0133479
epsilonCOP	epsilonCOP	1/FBpp0078891	-0.0255059	0.879558	0.941689
Sec61alpha	Sec61alpha	1/FBpp0078896	-0.14735	0.264219	0.490212
l(2)k09022	l(2)k09022	1/FBpp0078971	0.0542467	0.717061	0.846296
Coprox	Coprox	1/FBpp0078980	0.0405131	0.784141	0.883724
smt3	smt3	1/FBpp0078984	0.312158	0.00774814	0.0440795
nop5	nop5	1/FBpp0078997	0.0803532	0.7546	0.86779
Mcr	Mcr	1/FBpp0079165	-0.742522	0.000324652	0.00445547
RpL36A	RpL36A	1/FBpp0079168	0.212998	0.333419	0.562099
SmE	SmE	1/FBpp0079182	-0.5205	0.00305958	0.0213244
Rack1(ent1)	Rack1	1/FBpp0079187	-0.0543854	0.69583	0.836741
Ssb-c31a	Ssb-c31a	1/FBpp0079211	-0.364955	0.00128057	0.011454
Ostgamma	Ostgamma	1/FBpp0079233	-0.328322	0.0535238	0.172057
emb	emb	1/FBpp0079278	0.134193	0.194884	0.405487
PIG-U	PIG-U	1/FBpp0079294	0.050961	0.519604	0.72367
l(2)k12914	l(2)k12914	1/FBpp0079324	-0.545556	0.0261497	0.105781
CG4364	CG4364	1/FBpp0079445	-0.331143	0.0239286	0.0989694
Srp54	Srp54	1/FBpp0079471	-0.185302	0.154739	0.353877
yip2	yip2	1/FBpp0079472	0.0846284	0.666118	0.823072
CG5885	CG5885	1/FBpp0079495	-0.264583	0.0253188	0.102938
Pen(ent1)	Pen	1/FBpp0079527	0.266505	0.0316866	0.121755
eEF1delta(ent1)	eEF1delta	1/FBpp0079542	0.263217	0.168683	0.37101
CG4972	CG4972	1/FBpp0079578	0.0670784	0.656145	0.820818
RpS27A	RpS27A	1/FBpp0079606	0.0245828	0.879189	0.941689
RfC3	RfC3	1/FBpp0079609	-0.264673	0.176397	0.385344
CG5355	CG5355	1/FBpp0079637	0.196146	0.205198	0.417659
Mdh1	Mdh1	1/FBpp0079640	0.202084	0.0527372	0.170496
cdc2	cdc2	1/FBpp0079641	0.163575	0.244012	0.468554
RnrL	RnrL	1/FBpp0079648	-0.00564489	0.950313	0.971597
CG5676	CG5676	1/FBpp0079675	-0.196123	0.202419	0.414097
Dpy-30L1	Dpy-30L1	1/FBpp0079701	0.027411	0.560334	0.748662
Nup107	Nup107	1/FBpp0079710	-0.334429	0.161739	0.362071
CG6287	CG6287	1/FBpp0079809	0.204012	0.0294886	0.116139
RfC38	RfC38	1/FBpp0079812	-0.136318	0.41443	0.63728
CG6230	CG6230	1/FBpp0079815	-0.0385429	0.684613	0.829141
CG6746	CG6746	1/FBpp0079897	0.0602755	0.534985	0.733668
crok	crok	1/FBpp0079924	-0.289723	0.00668814	0.0392989
CG6712	CG6712	1/FBpp0079946	-0.213127	0.191758	0.403773
CG6180	CG6180	1/FBpp0079979	0.151858	0.00843838	0.0462102
CG5525	CG5525	1/FBpp0079992	0.461728	0.0100146	0.0520114
CG6523	CG6523	1/FBpp0080044	0.337886	0.00701796	0.0410869
beta'COP	beta'COP	1/FBpp0080048	0.542961	0.112929	0.282762
Nnp-1	Nnp-1	1/FBpp0080052	-0.082067	0.732719	0.855337
CG4278	CG4278	1/FBpp0080392	0.102744	0.487297	0.695063
CaBP1	CaBP1	1/FBpp0080395	0.165808	0.331803	0.560885
mRpL4	mRpL4	1/FBpp0080401	0.107596	0.280765	0.509598
Cyt-c-p	Cyt-c-p	1/FBpp0080446	0.0375192	0.685702	0.829141
Cas	Cas	1/FBpp0080484	0.246899	0.00027264	0.00401237
glu	glu	1/FBpp0080489	-0.478814	0.0640134	0.193201
CG12288	CG12288	1/FBpp0080510	0.0588515	0.684165	0.829141
Aac11	Aac11	1/FBpp0080554	0.368684	0.0617638	0.189049
bsf	bsf	1/FBpp0080637	0.159076	0.40337	0.62565
ScpX	ScpX	1/FBpp0080659	-0.264081	0.0679161	0.200633
CG17597	CG17597	1/FBpp0080666	0.0729898	0.557019	0.748351
CG15168	CG15168	1/FBpp0080679	-0.117599	0.102654	0.266139
CG10470	CG10470	1/FBpp0080690	-0.447373	0.00152571	0.0131446
CG10166	CG10166	1/FBpp0080817	-0.742794	0.00177963	0.0148456
La	La	1/FBpp0080906	0.132727	0.307841	0.53581
CG1234	CG1234	1/FBpp0081117	-0.242126	0.149646	0.344678
Ref1	Ref1	1/FBpp0081156	-0.547228	0.0302738	0.117448
CG1105	CG1105	1/FBpp0081159	0.145537	0.166366	0.36843
twr	twr	1/FBpp0081185	-0.225157	0.276523	0.505912
Ccp84Ag	Ccp84Ag	1/FBpp0081187	-0.165828	0.0592706	0.183159
Ccp84Ae	Ccp84Ae	1/FBpp0081192	-0.142442	0.102835	0.26618
SmD2	SmD2	1/FBpp0081234	-0.232863	0.253626	0.482098
CG2767	CG2767	1/FBpp0081312	0.281784	0.0176945	0.080023
Mcm2	Mcm2	1/FBpp0081317	-0.143464	0.582656	0.768915
eIF4AIII	eIF4AIII	1/FBpp0081324	0.0592489	0.714118	0.846103
CG9684	CG9684	1/FBpp0081342	0.0827609	0.645504	0.813828
Sgt1	Sgt1	1/FBpp0081351	0.192169	0.0411563	0.144047
RpA-70	RpA-70	1/FBpp0081356	-0.125426	0.383433	0.608204
mRpL19	mRpL19	1/FBpp0081384	0.114907	0.57728	0.763698
CG8223	CG8223	1/FBpp0081398	0.292277	0.107968	0.274541
Tcp-1eta	Tcp-1eta	1/FBpp0081401	1.11241	4.13122e-06	0.000354163
M1BP	M1BP	1/FBpp0081428	0.157007	0.329634	0.558643
Aats-trp	Aats-trp	1/FBpp0081461	0.511733	0.00149581	0.0130447
CG9740	CG9740	1/FBpp0081464	-0.323658	0.0318671	0.122085
Prosbeta3	Prosbeta3	1/FBpp0081488	0.505119	0.00619972	0.0369687
CG8149	CG8149	1/FBpp0081539	0.375714	0.0189681	0.0834389
RnpS1	RnpS1	1/FBpp0081544	-0.585305	0.00742363	0.0428389
Ras85D	Ras85D	1/FBpp0081600	-0.45415	0.0461748	0.156179
rump(ent1)	rump	1/FBpp0081601	-0.58099	0.0043534	0.028211
CG3909	CG3909	1/FBpp0081650	-0.198443	0.431476	0.652891
pont	pont	1/FBpp0081704	-0.0378144	0.89206	0.949307
Mcm5	Mcm5	1/FBpp0081756	-0.028582	0.918704	0.962008
Fdh	Fdh	1/FBpp0081767	0.270659	0.0130897	0.063862
Art1	Art1	1/FBpp0081780	0.572634	0.00110572	0.010407
Tctp	Tctp	1/FBpp0081820	0.489757	7.19231e-05	0.00167821
CG5214	CG5214	1/FBpp0081834	0.10299	0.505003	0.709472
RpL24-like	RpL24-like	1/FBpp0081879	0.659106	0.0022509	0.017592
CG14715	CG14715	1/FBpp0081899	-0.0271871	0.75407	0.86779
Prosalpha2	Prosalpha2	1/FBpp0082062	0.0129944	0.903438	0.952186
CG5844	CG5844	1/FBpp0082063	-0.00732527	0.929416	0.966483
Aos1	Aos1	1/FBpp0082065	0.322975	0.0334723	0.126503
CG5641	CG5641	1/FBpp0082066	0.0233691	0.767384	0.874509
GstD9	GstD9	1/FBpp0082078	0.0199879	0.727771	0.850916
MBD-R2	MBD-R2	1/FBpp0082081	-0.349857	0.0528627	0.170559
Arp1	Arp1	1/FBpp0082121	0.0121917	0.957448	0.975628
mbo	mbo	1/FBpp0082137	-0.0698607	0.249537	0.474887
pic	pic	1/FBpp0082177	-0.22495	0.257018	0.48511
CG9796	CG9796	1/FBpp0082228	-0.0993674	0.191885	0.403773
Nsf2	Nsf2	1/FBpp0082346	0.0397512	0.543555	0.73975
RpII140	RpII140	1/FBpp0082353	-0.0750703	0.0783059	0.22235
mRpL11	mRpL11	1/FBpp0082412	-0.00438517	0.969801	0.979335
CG3817	CG3817	1/FBpp0082462	0.214269	0.233833	0.45911
Nup93-2	Nup93-2	1/FBpp0082467	-0.34838	0.127763	0.308994
Caf1(ent1)	Caf1	1/FBpp0082511	-0.244069	0.09744	0.258867
Oscp	Oscp	1/FBpp0082522	-0.295106	0.0654799	0.196684
FK506-bp1	FK506-bp1	1/FBpp0082574	-0.253244	0.190175	0.403773
Rpb7	Rpb7	1/FBpp0082591	-0.145958	0.502287	0.707508
ND23	ND23	1/FBpp0082645	0.185737	0.107776	0.274541
CG3303	CG3303	1/FBpp0082654	-0.0873314	0.395918	0.617663
Bin1	Bin1	1/FBpp0082731	-0.482268	0.0152752	0.0717001
CG5903	CG5903	1/FBpp0082733	-0.0243521	0.877746	0.941689
AdSL	AdSL	1/FBpp0082816	0.149029	0.139148	0.326702
Ns1	Ns1	1/FBpp0082867	0.0610145	0.871153	0.938813
Sgs5	Sgs5	1/FBpp0082902	0.0450311	0.261146	0.488055
CG7655	CG7655	1/FBpp0082912	0.0567069	0.487102	0.695063
Prx3	Prx3	1/FBpp0082927	0.242585	0.0833941	0.230695
CG7993	CG7993	1/FBpp0082984	-0.10265	0.658242	0.821137
Mdh2	Mdh2	1/FBpp0082985	-0.0218724	0.872809	0.93932
Dlc90F	Dlc90F	1/FBpp0082996	-0.0407789	0.675121	0.824693
Nup43	Nup43	1/FBpp0082998	-0.082142	0.477055	0.687873
CG12321	CG12321	1/FBpp0083036	0.218085	0.0591456	0.183124
CstF-64	CstF-64	1/FBpp0083075	-0.0650217	0.763904	0.873498
Cpsf73	Cpsf73	1/FBpp0083105	-0.0735636	0.501453	0.707508
NP15.6	NP15.6	1/FBpp0083126	-0.288894	0.0298662	0.116427
Srp72	Srp72	1/FBpp0083319	-0.0359162	0.852362	0.931638
2002-09-01	2002-09-01	1/FBpp0083352	-0.14455	0.386105	0.610464
RpS20	RpS20	1/FBpp0083371	-0.0663579	0.649382	0.815513
AdSS	AdSS	1/FBpp0083395	-0.0863727	0.0459917	0.156179
CG17271	CG17271	1/FBpp0083397	0.0373804	0.887843	0.948525
Oga	Oga	1/FBpp0083452	-0.0895324	0.332723	0.561514
Rab1	Rab1	1/FBpp0083503	-0.333831	0.117376	0.290732
CG6028	CG6028	1/FBpp0083584	0.247865	0.041337	0.144366
Nop56	Nop56	1/FBpp0083625	-0.189033	0.445271	0.665016
CG6937	CG6937	1/FBpp0083659	-0.0219699	0.897349	0.952186
Rpn7	Rpn7	1/FBpp0083687	0.257759	0.373688	0.601037
CG12499	CG12499	1/FBpp0083688	-0.141277	0.0255717	0.103704
Nup133	Nup133	1/FBpp0083695	0.128788	0.487839	0.695063
Sec13	Sec13	1/FBpp0083801	0.588051	0.0338911	0.127488
RpS3	RpS3	1/FBpp0083802	-0.0850373	0.768955	0.875543
Rpt5	Rpt5	1/FBpp0083843	0.00841138	0.946573	0.97135
Ndc1	Ndc1	1/FBpp0083879	-0.460412	0.0192006	0.0837935
CG5854	CG5854	1/FBpp0083882	0.0407752	0.52192	0.725618
Aats-glupro(ent1)	Aats-glupro	1/FBpp0083898	0.389827	0.28682	0.515677
Rpt2	Rpt2	1/FBpp0083906	0.31349	0.281703	0.509598
Apc2	Apc2	1/FBpp0083937	0.0770194	0.585901	0.772564
CG5728	CG5728	1/FBpp0084016	-0.189957	0.156886	0.35676
CG5706	CG5706	1/FBpp0084021	0.483004	0.00791697	0.0447239
Rpb10	Rpb10	1/FBpp0084067	-0.307955	0.0439623	0.150834
bai	bai	1/FBpp0084133	-0.307391	0.0830476	0.230518
OstStt3	OstStt3	1/FBpp0084161	-0.297994	0.00486845	0.030981
CG11781	CG11781	1/FBpp0084172	-0.420515	0.0938511	0.252254
CG11857	CG11857	1/FBpp0084189	-0.285495	0.0456817	0.155492
Aats-gln	Aats-gln	1/FBpp0084240	0.50901	0.00606659	0.0365813
CG5886	CG5886	1/FBpp0084281	0.163969	0.431326	0.652891
CG14544	CG14544	1/FBpp0084342	0.0931469	0.293211	0.521049
CG31075(ent1)	CG31075	1/FBpp0084452	0.19258	0.0423177	0.147152
Hmu	Hmu	1/FBpp0084534	-0.488987	0.00764305	0.0436913
CG5590	CG5590	1/FBpp0084585	0.493128	0.00234327	0.0178576
ALiX	ALiX	1/FBpp0084610	0.48967	0.00237337	0.0178576
mRpS22	mRpS22	1/FBpp0084616	-0.163987	0.201708	0.413168
RpL4	RpL4	1/FBpp0084617	-0.0688777	0.73844	0.858403
Gp93	Gp93	1/FBpp0084623	0.0813034	0.713469	0.846103
CG4849	CG4849	1/FBpp0084626	-0.204519	0.365356	0.592967
Moca-cyp	Moca-cyp	1/FBpp0084655	0.141551	0.126648	0.307547
CG1458	CG1458	1/FBpp0084774	-0.559632	0.00262989	0.0191589
CG1907	CG1907	1/FBpp0084813	-0.0263842	0.526943	0.728847
eIF2B-alpha	eIF2B-alpha	1/FBpp0084874	0.0325465	0.696005	0.836741
mRpS18C	mRpS18C	1/FBpp0084989	-0.0230174	0.85848	0.935784
dj-1beta	dj-1beta	1/FBpp0085065	0.0596877	0.354678	0.581499
l(3)03670	l(3)03670	1/FBpp0085107	-0.0761628	0.6662	0.823072
CG1542	CG1542	1/FBpp0085119	0.189348	0.388642	0.611645
mey	mey	1/FBpp0085151	-0.0334893	0.735271	0.855337
Acf1	Acf1	1/FBpp0085204	-0.049736	0.321156	0.549945
Lamp1	Lamp1	1/FBpp0085251	-0.03015	0.742228	0.860942
CG17337	CG17337	1/FBpp0085374	0.431974	0.000590854	0.00669912
CG17508	CG17508	1/FBpp0085407	-0.101857	0.106914	0.272793
SdhB	SdhB	1/FBpp0085489	-0.0554268	0.820474	0.911009
rig	rig	1/FBpp0085564	-0.309604	0.134321	0.319434
CG11208	CG11208	1/FBpp0085630	-0.57371	0.00110711	0.010407
CG7137	CG7137	1/FBpp0085693	-0.0555726	0.515759	0.718937
FK506-bp2	FK506-bp2	1/FBpp0085703	0.324306	0.000387464	0.0048617
Spt5	Spt5	1/FBpp0085716	-0.0954316	0.200447	0.411108
betaTub(ent1)	betaTub56D	1/FBpp0085720	0.243081	0.0435391	0.150103
CG15100	CG15100	1/FBpp0085809	0.00965515	0.95134	0.971597
Eip55E	Eip55E	1/FBpp0085889	0.138342	0.310598	0.537312
Prp19	Prp19	1/FBpp0085902	-0.120031	0.629487	0.803362
Ote	Ote	1/FBpp0085947	-0.240196	0.129591	0.311483
CG5726	CG5726	1/FBpp0085951	-0.118082	0.590818	0.775708
Nup75	Nup75	1/FBpp0085954	0.00846885	0.819524	0.911009
P32	P32	1/FBpp0086051	-0.158445	0.297135	0.522987
Ns2	Ns2	1/FBpp0086063	-0.0710527	0.25527	0.483511
Sip1	Sip1	1/FBpp0086065	-0.103248	0.451206	0.66939
robl	robl	1/FBpp0086076	0.0501589	0.635272	0.80708
RpL18A	RpL18A	1/FBpp0086103	0.0299012	0.87892	0.941689
Bap55	Bap55	1/FBpp0086115	-0.301046	0.139387	0.326702
Sod2	Sod2	1/FBpp0086226	0.0303327	0.86736	0.938813
RpLP2	RpLP2	1/FBpp0086252	-0.0911158	0.359819	0.586345
CG8306	CG8306	1/FBpp0086266	-1.17775	1.3088e-08	3.51194e-06
Khc	Khc	1/FBpp0086328	0.1805	0.493285	0.700961
Rrp42	Rrp42	1/FBpp0086348	-0.0577579	0.554919	0.747631
CG8397	CG8397	1/FBpp0086399	0.0535489	0.462332	0.676071
Prosbeta1	Prosbeta1	1/FBpp0086400	0.433069	0.0514331	0.167966
Vha36-1	Vha36-1	1/FBpp0086468	0.141608	0.299884	0.52594
CG7639	CG7639	1/FBpp0086555	-0.264629	0.0180304	0.0805283
CG12859	CG12859	1/FBpp0086570	-0.400508	0.00117816	0.010839
SMC2	SMC2	1/FBpp0086591	-0.207843	0.387029	0.610464
Sec61beta	Sec61beta	1/FBpp0086627	-0.312504	0.0725421	0.209306
LamC(ent1)	LamC	1/FBpp0086641	-0.180582	0.158452	0.359306
CG30069	CG30069	1/FBpp0086659	-0.335125	0.0874111	0.238934
tum	tum	1/FBpp0086767	-0.47918	0.0657492	0.196785
Roe1	Roe1	1/FBpp0086795	0.583233	0.00822107	0.0453285
Mp20	Mp20	1/FBpp0086858	0.00413118	0.938568	0.968998
CG4679	CG4679	1/FBpp0086872	-0.0381195	0.611762	0.789845
mRpL18	mRpL18	1/FBpp0086965	-0.0586492	0.605986	0.7856
CG8778	CG8778	1/FBpp0086993	-0.0582986	0.651781	0.816629
Cpr49Ag	Cpr49Ag	1/FBpp0087033	0.0764524	0.315499	0.543848
Lac	Lac	1/FBpp0087044	-0.43835	0.0538671	0.172057
CG8545	CG8545	1/FBpp0087045	-0.297762	0.205673	0.417916
128up	128up	1/FBpp0087084	0.383832	0.0123611	0.0606749
CG8378	CG8378	1/FBpp0087091	0.0607879	0.45187	0.66939
SmD3	SmD3	1/FBpp0087094	-0.606015	0.0909467	0.245678
RpS11(ent1)	RpS11	1/FBpp0087115	0.0769905	0.708345	0.845393
Prp8	Prp8	1/FBpp0087124	-0.0202992	0.901243	0.952186
RnrS	RnrS	1/FBpp0087152	0.168521	0.139886	0.327349
ERp60	ERp60	1/FBpp0087164	0.364392	0.150023	0.344857
wal	wal	1/FBpp0087186	0.073706	0.669483	0.823072
Tapdelta	Tapdelta	1/FBpp0087250	-0.662288	0.000108311	0.00217976
CG12384	CG12384	1/FBpp0087252	-0.0132066	0.903658	0.952186
Fpps	Fpps	1/FBpp0087266	0.173271	0.292588	0.520516
CG13217	CG13217	1/FBpp0087290	-0.15153	0.112809	0.282762
RpS15Ab	RpS15Ab	1/FBpp0087321	0.186295	0.0295036	0.116139
nclb	nclb	1/FBpp0087323	0.241343	0.0502502	0.164772
CG7637	CG7637	1/FBpp0087347	-0.0817437	0.155058	0.354105
CG17765	CG17765	1/FBpp0087367	0.300791	0.0198848	0.0856002
CG12909	CG12909	1/FBpp0087437	-0.407638	0.000827974	0.00860025
RpLP0-like	RpLP0-like	1/FBpp0087511	0.0419801	0.848096	0.930766
CG1371	CG1371	1/FBpp0087514	-0.689686	0.034244	0.127915
GstT1	GstT1	1/FBpp0087548	-0.0473647	0.632928	0.805545
CG1665	CG1665	1/FBpp0087562	0.0737004	0.569147	0.757922
Map60	Map60	1/FBpp0087613	-0.461818	0.0174274	0.0792602
tsu	tsu	1/FBpp0087648	0.0278353	0.893275	0.949916
shrb	shrb	1/FBpp0087704	-0.391555	0.203317	0.414879
Mys45A	Mys45A	1/FBpp0087709	-0.0498983	0.385554	0.610365
Dmn	Dmn	1/FBpp0087722	-0.0647727	0.78173	0.883298
CG30349	CG30349	1/FBpp0087731	-0.4167	0.179393	0.391217
proPO45	proPO45	1/FBpp0087744	0.0494254	0.356055	0.582569
CG8235	CG8235	1/FBpp0087757	0.164607	0.382708	0.608204
CG8258	CG8258	1/FBpp0087764	0.626467	0.000668297	0.00726999
CSN7	CSN7	1/FBpp0087821	0.271667	0.0285055	0.113599
Nup50	Nup50	1/FBpp0087861	-0.0173971	0.93791	0.968998
Rs1	Rs1	1/FBpp0087865	-0.105303	0.501526	0.707508
cathD	cathD	1/FBpp0087972	0.0492434	0.1482	0.342818
Rpt1	Rpt1	1/FBpp0088021	0.111473	0.54622	0.740871
dpa	dpa	1/FBpp0088055	-0.0936385	0.679619	0.825179
p47	p47	1/FBpp0088069	-0.0310059	0.672858	0.823389
CG1707	CG1707	1/FBpp0088085	0.152626	0.196855	0.406895
Tsp42Ef	Tsp42Ef	1/FBpp0088094	-0.188835	0.125007	0.304481
CG31997	CG31997	1/FBpp0088221	0.127552	0.0398369	0.141484
CG10638	CG10638	1/FBpp0088362	0.201365	0.164339	0.364962
Lsp2	Lsp2	1/FBpp0088363	0.0625154	0.0610975	0.187723
Atpalpha(ent1)	Atpalpha	1/FBpp0088502	-0.287286	0.0157045	0.0735006
CG5033	CG5033	1/FBpp0088519	-0.160346	0.230958	0.45402
OstDelta(ent1)	OstDelta	1/FBpp0088527	0.0251463	0.813718	0.906216
eIF-3p66	eIF-3p66	1/FBpp0088565	9.21235e-05	0.999447	0.999447
Prosalpha7	Prosalpha7	1/FBpp0089041	0.785726	0.0038996	0.0260309
CG33977	CG33977	1/FBpp0099388	-0.270803	0.0501148	0.164663
mRpL53	mRpL53	1/FBpp0099679	0.0107472	0.916603	0.962008
mt:CoII	mt:CoII	1/FBpp0100177	-0.123713	0.133325	0.317652
mt:ATPase8	mt:ATPase8	1/FBpp0100178	-0.0956046	0.355092	0.581585
mt:ND3	mt:ND3	1/FBpp0100181	-0.290254	0.12782	0.308994
mt:Cyt-b	mt:Cyt-b	1/FBpp0100186	0.136388	0.287712	0.51597
CG34132	CG34132	1/FBpp0110179	0.117028	0.217377	0.434755
CG34200	CG34200	1/FBpp0111308	-0.00437893	0.972021	0.980548
CG17514	CG17514	1/FBpp0112471	0.57272	0.0051862	0.0323844
kl-3	kl-3	1/FBpp0112479	-0.0393544	0.489373	0.696016
CG40042	CG40042	1/FBpp0112504	-0.0523591	0.763545	0.873498
Tim17b	Tim17b	1/FBpp0112618	-0.137052	0.235533	0.460203
CG12050	CG12050	1/FBpp0113107	-0.0301938	0.813905	0.906216
CG13047	CG13047	1/FBpp0288402	-0.271931	0.0159613	0.0740569
CG42232	CG42232	1/FBpp0288574	-0.165283	0.382902	0.608204
CG7461	CG7461	1/FBpp0289511	-0.0688776	0.69646	0.836741
Zasp52	Zasp52	1/FBpp0290528	0.0513773	0.626048	0.802093
mRpS35	mRpS35	1/FBpp0290840	0.0747407	0.254722	0.483041
CG31195	CG31195	1/FBpp0291398	-0.333049	0.0158503	0.0737543
Ccdc56	Ccdc56	1/FBpp0291477	-0.184593	0.163437	0.364702
proPO-A1	proPO-A1	1/FBpp0291497	0.0649803	0.193836	0.405313
SmB	SmB	1/FBpp0293061	-0.16405	0.22775	0.44936
Rpt4	Rpt4	1/FBpp0293948	-0.175849	0.342498	0.570831
CG43675	CG43675	1/FBpp0302550	0.144099	0.277351	0.506561
CG42255	CG42255	1/FBpp0304441	-0.0395578	0.771538	0.875597
Ef1beta	Ef1beta	1/FBpp0305165	0.0174772	0.875268	0.941239
CtBP(ent1)	CtBP	1/FBpp0306583	0.430696	0.0131353	0.0638909
Src42A(ent1)	Src42A	1/FBpp0307254	-0.308081	0.0286367	0.11384
PIG-S	PIG-S	1/FBpp0308257	-0.436326	0.00902276	0.0484514
Jwa	Jwa	1/FBpp0309815	-0.10009	0.511749	0.715205
pHCl	pHCl	1/FBpp0310359	-0.0887217	0.278137	0.506561
Hsc70-4/Hsc70-1	Hsc70-4/Hsc70-1	10/FBpp0075505/FBpp0075504/FBpp0075503/FBpp0307982/FBpp0082519/FBpp0082518/FBpp0082517/FBpp0082516/FBpp0082515/FBpp0082514	0.173792	0.179571	0.391217
Bsg	Bsg	10/FBpp0079188/FBpp0079194/FBpp0079193/FBpp0079189/FBpp0079195/FBpp0079196/FBpp0079191/FBpp0079190/FBpp0079192/FBpp0304774	-0.555198	0.00520395	0.0323844
Act(ent2)	Act88F/Act42A/Act57B/Act5C/Act87E	10/FBpp0082597/FBpp0290168/FBpp0071448/FBpp0082254/FBpp0082253/FBpp0085365/FBpp0100125/FBpp0100124/FBpp0070787/FBpp0070788	0.136318	0.220386	0.438925
Galphao/Galphai	Galphao/Galphai	10/FBpp0089316/FBpp0089315/FBpp0087365/FBpp0087364/FBpp0087363/FBpp0087362/FBpp0087361/FBpp0087360/FBpp0087359/FBpp0076643	-0.427926	0.0160998	0.0740589
cg	cg	10/FBpp0288474/FBpp0288473/FBpp0111707/FBpp0308984/FBpp0308983/FBpp0308982/FBpp0086658/FBpp0086657/FBpp0086656/FBpp0086655	-0.190908	0.326891	0.555605
PMCA(ent1)	PMCA	10/FBpp0289786/FBpp0289785/FBpp0289784/FBpp0289783/FBpp0289782/FBpp0289781/FBpp0293012/FBpp0293011/FBpp0293009/FBpp0293013	-0.274489	0.058944	0.182851
CG1516	CG1516	10/FBpp0290074/FBpp0087546/FBpp0087545/FBpp0087544/FBpp0087543/FBpp0087542/FBpp0087541/FBpp0087540/FBpp0087539/FBpp0087547	0.0292451	0.844727	0.928335
pUf68(ent2)	pUf68	10/FBpp0290738/FBpp0289649/FBpp0289648/FBpp0289647/FBpp0289646/FBpp0289645/FBpp0072594/FBpp0072592/FBpp0072591/FBpp0072593	-0.828753	3.35081e-05	0.00107896
CG5174(ent1)	CG5174	10/FBpp0297592/FBpp0297591/FBpp0309317/FBpp0290372/FBpp0290371/FBpp0085869/FBpp0085868/FBpp0085866/FBpp0085863/FBpp0085865	0.46666	0.0451212	0.153909
CkIIbeta	CkIIbeta	10/FBpp0300428/FBpp0300427/FBpp0300330/FBpp0305406/FBpp0288844/FBpp0073406/FBpp0073405/FBpp0099985/FBpp0089135/FBpp0073403	0.077409	0.612701	0.790416
B52(ent1)	B52	10/FBpp0300517/FBpp0300516/FBpp0300515/FBpp0289815/FBpp0289813/FBpp0082274/FBpp0082271/FBpp0082272/FBpp0082270/FBpp0082269	-0.696485	0.000120624	0.00234235
lig(ent1)	lig	10/FBpp0303481/FBpp0293224/FBpp0293223/FBpp0291131/FBpp0291130/FBpp0291129/FBpp0087853/FBpp0087852/FBpp0100030/FBpp0087854	0.187561	0.234997	0.460203
Arf79F/Arf102F	Arf79F/Arf102F	10/FBpp0304364/FBpp0289185/FBpp0289184/FBpp0111771/FBpp0078226/FBpp0078225/FBpp0078224/FBpp0305852/FBpp0088256/FBpp0078222	0.0486655	0.667752	0.823072
Acsl	Acsl	10/FBpp0305216/FBpp0087780/FBpp0087781/FBpp0099849/FBpp0099845/FBpp0099847/FBpp0099850/FBpp0087779/FBpp0099848/FBpp0099846	-0.495082	0.0392695	0.140811
Trl	Trl	10/FBpp0305260/FBpp0305259/FBpp0099867/FBpp0099866/FBpp0089415/FBpp0089416/FBpp0089419/FBpp0089411/FBpp0089418/FBpp0089417	-0.167255	0.351864	0.578381
Atpalpha(ent2)	Atpalpha	10/FBpp0305517/FBpp0305516/FBpp0289428/FBpp0088981/FBpp0088982/FBpp0088983/FBpp0088984/FBpp0088501/FBpp0088503/FBpp0088502	-0.131266	0.227244	0.448911
Hrb98DE/Hrb87F	Hrb98DE/Hrb87F	10/FBpp0306562/FBpp0302741/FBpp0289817/FBpp0084672/FBpp0084670/FBpp0084668/FBpp0084667/FBpp0084669/FBpp0084671/FBpp0082316	-0.924472	0.000189384	0.00312171
CtBP(ent2)	CtBP	10/FBpp0306584/FBpp0306582/FBpp0306581/FBpp0306580/FBpp0082167/FBpp0082169/FBpp0099514/FBpp0082170/FBpp0082168/FBpp0306583	0.449581	0.0178482	0.0802669
CtBP(ent3)	CtBP	10/FBpp0306584/FBpp0306583/FBpp0306582/FBpp0306581/FBpp0306580/FBpp0082167/FBpp0082169/FBpp0099514/FBpp0082170/FBpp0082168	0.273844	0.317204	0.545466
cher(ent1)	cher	10/FBpp0308016/FBpp0308015/FBpp0308014/FBpp0288454/FBpp0288453/FBpp0288452/FBpp0304476/FBpp0292427/FBpp0088480/FBpp0088478	0.228177	0.247755	0.472659
Ald	Ald	10/FBpp0308680/FBpp0297612/FBpp0302781/FBpp0302780/FBpp0113036/FBpp0089214/FBpp0084373/FBpp0084372/FBpp0084368/FBpp0084367	0.30663	0.00376775	0.0253811
gro	gro	10/FBpp0308932/FBpp0307986/FBpp0293584/FBpp0292078/FBpp0292077/FBpp0089115/FBpp0084339/FBpp0084338/FBpp0084337/FBpp0084336	0.152609	0.103884	0.268462
Rab(ent1)	Rab35/Rab9Db/Rab10/Rab9E/Rab9Fa/Rab9D/Rab8/Rab1	11/FBpp0071419/FBpp0073258/FBpp0071434/FBpp0300990/FBpp0074690/FBpp0071436/FBpp0292350/FBpp0305729/FBpp0070027/FBpp0077029/FBpp0083503	-0.928176	0.000297508	0.0042246
Hsc70-3/Hsc70-4	Hsc70-3/Hsc70-4	11/FBpp0073448/FBpp0073447/FBpp0073446/FBpp0073445/FBpp0307982/FBpp0082519/FBpp0082518/FBpp0082517/FBpp0082516/FBpp0082515/FBpp0082514	0.263705	0.240107	0.46519
Act(ent5)	Act88F/Arp53D/Act42A/Act57B/Act5C/Act87E	11/FBpp0082597/FBpp0290168/FBpp0071448/FBpp0082254/FBpp0082253/FBpp0085365/FBpp0309075/FBpp0100125/FBpp0100124/FBpp0070787/FBpp0070788	0.357382	0.00278379	0.0197591
PMCA(ent2)	PMCA	11/FBpp0289786/FBpp0289785/FBpp0289784/FBpp0289783/FBpp0289782/FBpp0289781/FBpp0293012/FBpp0293011/FBpp0293010/FBpp0293009/FBpp0293013	-0.414526	0.00205644	0.0165544
Msp300(ent1)	Msp300	11/FBpp0292451/FBpp0292450/FBpp0292448/FBpp0292447/FBpp0292446/FBpp0292445/FBpp0304679/FBpp0304678/FBpp0304677/FBpp0304676/FBpp0292449	0.325132	0.025	0.101899
Imp(ent1)	Imp	11/FBpp0293680/FBpp0073275/FBpp0293679/FBpp0073276/FBpp0073269/FBpp0290623/FBpp0073274/FBpp0073272/FBpp0073270/FBpp0073273/FBpp0073271	-0.612239	6.13328e-05	0.0015443
psq	psq	11/FBpp0303457/FBpp0100067/FBpp0087368/FBpp0087372/FBpp0100066/FBpp0089330/FBpp0087373/FBpp0087371/FBpp0087374/FBpp0087370/FBpp0087369	0.0612447	0.122305	0.301086
lig(ent2)	lig	11/FBpp0303481/FBpp0303480/FBpp0293224/FBpp0293223/FBpp0291131/FBpp0291130/FBpp0291129/FBpp0087853/FBpp0087852/FBpp0100030/FBpp0087854	0.136785	0.394311	0.61755
l(2)gl	l(2)gl	11/FBpp0303505/FBpp0297547/FBpp0297546/FBpp0297545/FBpp0297544/FBpp0077829/FBpp0077828/FBpp0077827/FBpp0077826/FBpp0077825/FBpp0077824	0.108585	0.542305	0.738672
Rtnl1(ent2)	Rtnl1	11/FBpp0304686/FBpp0290755/FBpp0290754/FBpp0290753/FBpp0078675/FBpp0078680/FBpp0078679/FBpp0078678/FBpp0078677/FBpp0078676/FBpp0078674	-0.0666105	0.631322	0.804774
mub	mub	11/FBpp0304982/FBpp0293519/FBpp0293518/FBpp0078122/FBpp0293521/FBpp0293520/FBpp0290578/FBpp0089422/FBpp0293517/FBpp0110316/FBpp0305424	-0.190218	0.0975976	0.258867
Atpalpha(ent3)	Atpalpha	11/FBpp0305517/FBpp0305516/FBpp0289428/FBpp0088504/FBpp0088981/FBpp0088982/FBpp0088983/FBpp0088984/FBpp0088501/FBpp0088503/FBpp0088502	-0.567584	0.000106888	0.00217834
Amun	Amun	11/FBpp0305931/FBpp0305930/FBpp0292402/FBpp0292401/FBpp0292400/FBpp0292399/FBpp0073456/FBpp0073455/FBpp0073454/FBpp0073453/FBpp0073452	-0.00810891	0.951682	0.971597
Flo2	Flo2	12/FBpp0073766/FBpp0289664/FBpp0289663/FBpp0073767/FBpp0073770/FBpp0073769/FBpp0073771/FBpp0303249/FBpp0303250/FBpp0073768/FBpp0303248/FBpp0303247	-0.346653	1.21176e-05	0.000597185
Act(ent3)	Act88F/Act42A/Act57B/Act79B/Act5C/Act87E	12/FBpp0082597/FBpp0306215/FBpp0078131/FBpp0290168/FBpp0071448/FBpp0082254/FBpp0082253/FBpp0085365/FBpp0100125/FBpp0100124/FBpp0070787/FBpp0070788	0.420645	0.00529162	0.0327673
Rm62(ent1)	Rm62	12/FBpp0291159/FBpp0291753/FBpp0301226/FBpp0301225/FBpp0301224/FBpp0301223/FBpp0078303/FBpp0078302/FBpp0078301/FBpp0078300/FBpp0078299/FBpp0078298	-0.31867	0.115141	0.286518
Atpalpha(ent4)	Atpalpha	12/FBpp0291443/FBpp0305517/FBpp0305516/FBpp0289428/FBpp0088504/FBpp0088981/FBpp0088982/FBpp0088983/FBpp0088984/FBpp0088501/FBpp0088503/FBpp0088502	-0.418081	0.00413562	0.0269569
14-3-3zeta(ent1)	14-3-3zeta	12/FBpp0305137/FBpp0305136/FBpp0099540/FBpp0099539/FBpp0087501/FBpp0087505/FBpp0089338/FBpp0089337/FBpp0087504/FBpp0087500/FBpp0087503/FBpp0087502	0.00625024	0.850286	0.931506
14-3-3zeta(ent2)	14-3-3zeta	12/FBpp0305137/FBpp0305136/FBpp0099540/FBpp0099539/FBpp0087501/FBpp0087505/FBpp0089338/FBpp0089337/FBpp0087504/FBpp0087503/FBpp0087502/FBpp0087500	0.714851	0.000630078	0.00694812
hts(ent1)	hts	12/FBpp0309427/FBpp0301123/FBpp0301122/FBpp0301121/FBpp0301120/FBpp0301119/FBpp0301118/FBpp0301117/FBpp0301116/FBpp0301112/FBpp0301110/FBpp0301114	0.109486	0.604339	0.784666
hts(ent2)	hts	12/FBpp0309427/FBpp0301123/FBpp0301122/FBpp0301121/FBpp0301120/FBpp0301119/FBpp0301118/FBpp0301117/FBpp0301116/FBpp0301114/FBpp0301112/FBpp0301110	-0.231364	0.136756	0.324746
Act(ent6)	Act88F/Arp53D/Act42A/Act57B/Act79B/Act5C/Act87E	13/FBpp0082597/FBpp0306215/FBpp0078131/FBpp0290168/FBpp0071448/FBpp0082254/FBpp0082253/FBpp0085365/FBpp0309075/FBpp0100125/FBpp0100124/FBpp0070787/FBpp0070788	0.37534	0.00275119	0.0197591
Tm1(ent1)	Tm1	13/FBpp0296936/FBpp0296934/FBpp0291172/FBpp0291171/FBpp0306046/FBpp0306045/FBpp0088903/FBpp0088899/FBpp0088898/FBpp0088904/FBpp0088906/FBpp0088896/FBpp0089024	0.293418	0.0578003	0.17965
Moe	Moe	13/FBpp0300514/FBpp0300513/FBpp0303991/FBpp0071213/FBpp0071212/FBpp0089236/FBpp0089235/FBpp0089234/FBpp0089233/FBpp0089232/FBpp0089231/FBpp0071215/FBpp0071214	0.648868	7.04726e-06	0.000515731
gish	gish	13/FBpp0306673/FBpp0293609/FBpp0293608/FBpp0303074/FBpp0099738/FBpp0099737/FBpp0099736/FBpp0082718/FBpp0082719/FBpp0082715/FBpp0082717/FBpp0082716/FBpp0290519	-0.123067	0.245933	0.470253
Aldh-III	Aldh-III	13/FBpp0307851/FBpp0300518/FBpp0302797/FBpp0302796/FBpp0302795/FBpp0302794/FBpp0289708/FBpp0289707/FBpp0289706/FBpp0289705/FBpp0289704/FBpp0089176/FBpp0088066	-0.641663	0.00278591	0.0197591
CG9270/l(2)03659/CG7627/CG31792/CG31793/Mrp4/CG4562	CG9270/l(2)03659/CG7627/CG31792/CG31793/Mrp4/CG4562	13/FBpp0309279/FBpp0080682/FBpp0303069/FBpp0303067/FBpp0083268/FBpp0297935/FBpp0305214/FBpp0291666/FBpp0291237/FBpp0297173/FBpp0302855/FBpp0302854/FBpp0079228	0.0190824	0.849246	0.931394
Hsp70(ent3)	Hsp70Bbb/Hsp70Bb/Hsc70-4/Hsp70Ba/Hsp70Ab/Hsp70Aa/Hsp70Bc/Hsp68	14/FBpp0082107/FBpp0083974/FBpp0307982/FBpp0082519/FBpp0082518/FBpp0082517/FBpp0082516/FBpp0082515/FBpp0081956/FBpp0082105/FBpp0082106/FBpp0082147/FBpp0081986/FBpp0082514	0.230438	0.0403833	0.142269
CG32495/GS(ent1)	CG32495/GS	14/FBpp0290201/FBpp0290200/FBpp0290199/FBpp0290198/FBpp0290197/FBpp0309328/FBpp0088741/FBpp0290196/FBpp0290195/FBpp0290194/FBpp0290193/FBpp0290192/FBpp0290191/FBpp0309327	-0.00690611	0.883993	0.945039
slgA(ent1)	slgA	14/FBpp0300184/FBpp0300183/FBpp0300182/FBpp0300181/FBpp0300180/FBpp0300179/FBpp0076905/FBpp0076904/FBpp0076903/FBpp0076902/FBpp0089306/FBpp0089305/FBpp0076906/FBpp0089304	-0.0555277	0.397972	0.620266
br	br	14/FBpp0300638/FBpp0292597/FBpp0292596/FBpp0292595/FBpp0304572/FBpp0303432/FBpp0289658/FBpp0289657/FBpp0289656/FBpp0070256/FBpp0070255/FBpp0070253/FBpp0070252/FBpp0070251	-0.228515	0.312313	0.53951
sgg(ent1)	sgg	14/FBpp0304141/FBpp0304140/FBpp0304139/FBpp0111741/FBpp0070453/FBpp0070452/FBpp0070451/FBpp0070450/FBpp0070449/FBpp0089160/FBpp0089159/FBpp0089158/FBpp0089162/FBpp0070454	0.284076	0.066386	0.198296
Syp(ent1)	Syp	14/FBpp0306772/FBpp0306771/FBpp0306770/FBpp0306769/FBpp0306768/FBpp0306766/FBpp0306765/FBpp0306763/FBpp0112168/FBpp0083370/FBpp0083369/FBpp0083368/FBpp0083366/FBpp0083365	0.501014	0.000198335	0.0031932
CG10077/Rm62	CG10077/Rm62	15/FBpp0305296/FBpp0290159/FBpp0076649/FBpp0291159/FBpp0291753/FBpp0301226/FBpp0301225/FBpp0301224/FBpp0301223/FBpp0078303/FBpp0078302/FBpp0078301/FBpp0078300/FBpp0078299/FBpp0078298	-0.47662	0.0173345	0.0790609
hts(ent3)	hts	15/FBpp0309427/FBpp0301123/FBpp0301122/FBpp0301121/FBpp0301120/FBpp0301119/FBpp0301118/FBpp0301117/FBpp0301116/FBpp0301115/FBpp0301113/FBpp0301112/FBpp0301111/FBpp0301110/FBpp0301114	-0.0807215	0.317503	0.545466
hts(ent4)	hts	15/FBpp0309427/FBpp0301123/FBpp0301122/FBpp0301121/FBpp0301120/FBpp0301119/FBpp0301118/FBpp0301117/FBpp0301116/FBpp0301115/FBpp0301114/FBpp0301113/FBpp0301112/FBpp0301111/FBpp0301110	-0.0982562	0.447572	0.666982
dp	dp	16/FBpp0304632/FBpp0304631/FBpp0304630/FBpp0304629/FBpp0304628/FBpp0304627/FBpp0304626/FBpp0304625/FBpp0304624/FBpp0304623/FBpp0304622/FBpp0304621/FBpp0304620/FBpp0293675/FBpp0293672/FBpp0293671	-0.808783	1.9496e-05	0.000804129
14-3-3zeta/14-3-3epsilon	14-3-3zeta/14-3-3epsilon	16/FBpp0305137/FBpp0305136/FBpp0099540/FBpp0099539/FBpp0087501/FBpp0087505/FBpp0089338/FBpp0089337/FBpp0087504/FBpp0087500/FBpp0087503/FBpp0087502/FBpp0082990/FBpp0082989/FBpp0082988/FBpp0082987	0.149118	0.428258	0.652615
CG10777/CG10077/Rm62	CG10777/CG10077/Rm62	16/FBpp0305296/FBpp0290159/FBpp0076649/FBpp0071084/FBpp0291159/FBpp0291753/FBpp0301226/FBpp0301225/FBpp0301224/FBpp0301223/FBpp0078303/FBpp0078302/FBpp0078301/FBpp0078300/FBpp0078299/FBpp0078298	-0.267977	0.0669386	0.199207
CG2246	CG2246	16/FBpp0307424/FBpp0307423/FBpp0307422/FBpp0291519/FBpp0291766/FBpp0291765/FBpp0291764/FBpp0291763/FBpp0291762/FBpp0291761/FBpp0085037/FBpp0085036/FBpp0085035/FBpp0085040/FBpp0085039/FBpp0085038	0.305064	0.0358604	0.131086
trol(ent1)	trol	16/FBpp0309662/FBpp0309658/FBpp0309656/FBpp0309655/FBpp0309654/FBpp0309653/FBpp0309652/FBpp0309651/FBpp0309650/FBpp0309649/FBpp0309648/FBpp0309647/FBpp0309645/FBpp0309644/FBpp0309643/FBpp0309642	-0.178283	0.127222	0.308476
MRP	MRP	17/FBpp0089068/FBpp0089069/FBpp0089070/FBpp0089066/FBpp0089072/FBpp0089071/FBpp0089058/FBpp0089059/FBpp0089060/FBpp0089062/FBpp0089061/FBpp0089063/FBpp0089064/FBpp0089065/FBpp0089067/FBpp0089056/FBpp0089057	-0.307399	0.000334852	0.00445547
Tm1(ent2)	Tm1	17/FBpp0296936/FBpp0296935/FBpp0296934/FBpp0291172/FBpp0291171/FBpp0306046/FBpp0306045/FBpp0088903/FBpp0088902/FBpp0088901/FBpp0088900/FBpp0088899/FBpp0088898/FBpp0088904/FBpp0088906/FBpp0088896/FBpp0089024	0.422675	0.0246835	0.101121
sgg(ent2)	sgg	17/FBpp0304141/FBpp0304140/FBpp0304139/FBpp0291395/FBpp0291178/FBpp0111741/FBpp0070453/FBpp0070452/FBpp0070451/FBpp0070450/FBpp0070449/FBpp0089161/FBpp0089160/FBpp0089159/FBpp0089158/FBpp0089162/FBpp0070454	0.191494	0.0544616	0.172605
Syp(ent2)	Syp	17/FBpp0306772/FBpp0306771/FBpp0306770/FBpp0306769/FBpp0306768/FBpp0306767/FBpp0306766/FBpp0306765/FBpp0306764/FBpp0306763/FBpp0112168/FBpp0083370/FBpp0083369/FBpp0083368/FBpp0083367/FBpp0083366/FBpp0083365	0.292831	0.296498	0.522987
Galphao/Galphas/Galphai/cta	Galphao/Galphas/Galphai/cta	18/FBpp0089316/FBpp0089315/FBpp0087365/FBpp0087364/FBpp0087363/FBpp0087362/FBpp0087361/FBpp0087360/FBpp0087359/FBpp0300610/FBpp0309944/FBpp0290625/FBpp0072053/FBpp0072052/FBpp0072051/FBpp0306274/FBpp0110418/FBpp0076643	-0.365541	0.0101769	0.0521809
scrib(ent1)	scrib	18/FBpp0307490/FBpp0307489/FBpp0307488/FBpp0300858/FBpp0300857/FBpp0300856/FBpp0300855/FBpp0300854/FBpp0300853/FBpp0300852/FBpp0300851/FBpp0300849/FBpp0300848/FBpp0300847/FBpp0300846/FBpp0300845/FBpp0300844/FBpp0300850	-0.137616	0.430715	0.652891
shot(ent1)	shot	19/FBpp0293393/FBpp0293392/FBpp0293391/FBpp0293390/FBpp0293389/FBpp0293388/FBpp0293387/FBpp0290808/FBpp0290807/FBpp0290806/FBpp0271734/FBpp0271733/FBpp0271732/FBpp0271731/FBpp0271730/FBpp0086742/FBpp0086745/FBpp0086743/FBpp0086747	-0.0281038	0.813391	0.906216
ab/br	ab/br	19/FBpp0304820/FBpp0304819/FBpp0304818/FBpp0304816/FBpp0304815/FBpp0300638/FBpp0292597/FBpp0292596/FBpp0292595/FBpp0304572/FBpp0303432/FBpp0289658/FBpp0289657/FBpp0289656/FBpp0070256/FBpp0070255/FBpp0070253/FBpp0070252/FBpp0070251	-0.46078	0.0878672	0.239773
CG17896	CG17896	2/FBpp0070088/FBpp0070087	0.210845	0.274345	0.504219
Cbp80	Cbp80	2/FBpp0070652/FBpp0070651	-0.348973	0.263263	0.490212
RpL35	RpL35	2/FBpp0070767/FBpp0070766	-0.0858217	0.521836	0.725618
Prosbeta2R1/Prosbeta2	Prosbeta2R1/Prosbeta2	2/FBpp0070782/FBpp0075382	0.175753	0.346181	0.571642
kdn	kdn	2/FBpp0070872/FBpp0070871	0.272346	0.10405	0.268462
schlank	schlank	2/FBpp0070899/FBpp0070898	-0.527757	0.000807491	0.00844195
l(1)G0255	l(1)G0255	2/FBpp0070915/FBpp0070914	0.432426	9.21744e-06	0.000549632
RpS6(ent2)	RpS6	2/FBpp0071088/FBpp0071087	-0.105867	0.60701	0.7856
ND75	ND75	2/FBpp0071129/FBpp0071128	-0.635482	0.00249355	0.0184156
CG16892	CG16892	2/FBpp0071254/FBpp0308972	-0.0796439	0.57239	0.758762
Vps35	Vps35	2/FBpp0071686/FBpp0071685	0.0413677	0.515572	0.718937
CG30415	CG30415	2/FBpp0071940/FBpp0071939	0.0600497	0.659459	0.821137
CG13551	CG13551	2/FBpp0071943/FBpp0071942	0.103931	0.54054	0.738142
pita	pita	2/FBpp0072022/FBpp0072021	0.00635345	0.89176	0.949307
eIF-5A	eIF-5A	2/FBpp0072082/FBpp0072081	0.438763	0.00101219	0.00975825
CG4692	CG4692	2/FBpp0072247/FBpp0072246	-0.0878871	0.574056	0.760058
CG13887(ent1)	CG13887	2/FBpp0072481/FBpp0072480	-0.594985	0.000928889	0.00923155
alphaCOP	alphaCOP	2/FBpp0072694/FBpp0072693	0.554129	0.0354205	0.130859
dre4	dre4	2/FBpp0072743/FBpp0072744	-0.26386	0.119902	0.295624
RpL8	RpL8	2/FBpp0072802/FBpp0072801	-0.0962207	0.587432	0.773948
CG12006	CG12006	2/FBpp0073009/FBpp0073008	-0.447684	0.0199947	0.0856641
mge	mge	2/FBpp0073033/FBpp0073032	0.108895	0.458073	0.674104
CG14997	CG14997	2/FBpp0073082/FBpp0073081	0.0399815	0.871334	0.938813
Hsp60	Hsp60	2/FBpp0073291/FBpp0073290	0.0799933	0.703982	0.842685
Lsp1alpha/Lsp1gamma	Lsp1alpha/Lsp1gamma	2/FBpp0073484/FBpp0072365	0.0538657	0.123599	0.303273
Lsp1alpha/Lsp1beta	Lsp1alpha/Lsp1beta	2/FBpp0073484/FBpp0077690	0.0418792	0.283839	0.512311
Pp1-13C/Pp1-87B	Pp1-13C/Pp1-87B	2/FBpp0073834/FBpp0082067	0.845128	0.010775	0.0547247
sun	sun	2/FBpp0073964/FBpp0073963	-0.119662	0.501088	0.707508
GalNAc-T2	GalNAc-T2	2/FBpp0074396/FBpp0074395	-0.210431	0.0421821	0.146998
CG6961/CG18259	CG6961/CG18259	2/FBpp0074432/FBpp0074431	-0.151924	0.265255	0.490874
CG14207(ent1)	CG14207	2/FBpp0074503/FBpp0074502	0.040257	0.63609	0.80708
Nup205	Nup205	2/FBpp0074567/FBpp0074568	0.0633026	0.779993	0.882494
CG15881	CG15881	2/FBpp0074649/FBpp0074648	0.110574	0.420297	0.64323
CG6512	CG6512	2/FBpp0075012/FBpp0075013	-0.505631	0.0133156	0.0641124
Nc73EF(ent1)	Nc73EF	2/FBpp0075027/FBpp0075029	-0.0151194	0.89828	0.952186
zetaCOP	zetaCOP	2/FBpp0075110/FBpp0075111	0.0292429	0.712168	0.846103
fax(ent1)	fax	2/FBpp0075170/FBpp0099912	0.347362	0.0027107	0.0195937
CG12304	CG12304	2/FBpp0075319/FBpp0075318	0.126841	0.496141	0.703158
CTPsyn	CTPsyn	2/FBpp0075389/FBpp0075387	0.072288	0.485215	0.694812
Pdi(ent2)	Pdi	2/FBpp0075403/FBpp0075401	0.516747	0.0369979	0.134462
Cyp1/CG7768	Cyp1/CG7768	2/FBpp0075479/FBpp0074017	0.0431066	0.463501	0.677166
flr	flr	2/FBpp0075582/FBpp0075581	0.203759	0.0872979	0.238934
RpS4	RpS4	2/FBpp0075619/FBpp0075618	-0.463856	0.0979274	0.259314
Nrx-IV(ent1)	Nrx-IV	2/FBpp0075730/FBpp0075731	-0.592098	0.00928627	0.0492698
Nrx-IV(ent2)	Nrx-IV	2/FBpp0075731/FBpp0075730	-0.176339	0.561812	0.750014
Rpt4/Rpt4R	Rpt4/Rpt4R	2/FBpp0075772/FBpp0293948	0.0331199	0.511528	0.715205
wls	wls	2/FBpp0075948/FBpp0075947	-0.485526	0.000979043	0.00960651
CG6404	CG6404	2/FBpp0076001/FBpp0076000	-0.183936	0.0138425	0.0661316
CG8108	CG8108	2/FBpp0076068/FBpp0076069	-0.832723	6.15448e-05	0.0015443
ergic53	ergic53	2/FBpp0076352/FBpp0290843	-0.340672	0.11602	0.287814
Mgstl(ent2)	Mgstl	2/FBpp0076935/FBpp0076936	-0.0371392	0.591256	0.775708
RpL27A	RpL27A	2/FBpp0077142/FBpp0307135	0.1598	0.29557	0.522951
Pdsw	Pdsw	2/FBpp0077210/FBpp0077209	-0.336374	0.0468133	0.157646
Got2	Got2	2/FBpp0077537/FBpp0077536	-0.0528766	0.666375	0.823072
Lsp1gamma/Lsp1beta	Lsp1gamma/Lsp1beta	2/FBpp0077690/FBpp0072365	0.0106045	0.752495	0.86779
Glg1	Glg1	2/FBpp0078043/FBpp0304963	-0.263285	0.0567185	0.176721
Vha26	Vha26	2/FBpp0078349/FBpp0078350	0.658829	0.000329656	0.00445547
Prosbeta7	Prosbeta7	2/FBpp0078449/FBpp0078448	0.872297	0.000766389	0.00806461
CG12163	CG12163	2/FBpp0078465/FBpp0078464	0.0410751	0.677704	0.824987
lost	lost	2/FBpp0078561/FBpp0078562	0.0879361	0.750273	0.866528
CG12581	CG12581	2/FBpp0078602/FBpp0078601	-0.587802	0.0132216	0.0641124
pgant5	pgant5	2/FBpp0078663/FBpp0110323	-0.344608	0.143483	0.334309
Rtnl1(ent3)	Rtnl1	2/FBpp0078680/FBpp0078677	0.0951229	0.168634	0.37101
Ent2	Ent2	2/FBpp0078920/FBpp0309853	0.0921977	0.393485	0.616855
LanB1	LanB1	2/FBpp0079114/FBpp0079113	-0.51502	0.0191879	0.0837935
Su(var)205	Su(var)205	2/FBpp0079252/FBpp0079251	-0.62928	4.58337e-05	0.00134168
Aats-ala	Aats-ala	2/FBpp0079326/FBpp0089366	0.43772	0.000120755	0.00234235
Trx-2	Trx-2	2/FBpp0079437/FBpp0079436	0.0627186	0.659261	0.821137
Mtpalpha	Mtpalpha	2/FBpp0079454/FBpp0079453	-0.126822	0.621942	0.798507
Prosalpha6	Prosalpha6	2/FBpp0079538/FBpp0310201	0.621762	0.0281985	0.112654
eEF1delta(ent2)	eEF1delta	2/FBpp0079541/FBpp0079542	0.142701	0.46571	0.678586
me31B	me31B	2/FBpp0079566/FBpp0079565	0.725951	0.00220734	0.0173357
LM408	LM408	2/FBpp0079621/FBpp0079620	0.0608805	0.382339	0.608204
Nup160	Nup160	2/FBpp0079788/FBpp0310208	-0.0862586	0.263661	0.490212
Ge-1	Ge-1	2/FBpp0079819/FBpp0079818	-0.250313	0.0149008	0.070768
CG31729	CG31729	2/FBpp0080041/FBpp0080040	-0.232584	0.230136	0.453338
ScpX/CG17597	ScpX/CG17597	2/FBpp0080659/FBpp0080666	-0.508129	0.00392888	0.0260309
l(2)37Cc	l(2)37Cc	2/FBpp0080708/FBpp0080707	-0.460228	0.00453807	0.0291087
nesd	nesd	2/FBpp0080867/FBpp0080866	-0.0141572	0.921232	0.962482
alphaTub(ent1)	alphaTub84B/alphaTub84D	2/FBpp0081062/FBpp0081153	0.35897	0.00611522	0.0367369
DppIII	DppIII	2/FBpp0081331/FBpp0081330	0.50397	0.000245297	0.00372574
sle	sle	2/FBpp0081710/FBpp0081709	-0.0776434	0.549004	0.742446
Rbp1	Rbp1	2/FBpp0081754/FBpp0081752	-0.486316	0.00226681	0.0176307
RpS25	RpS25	2/FBpp0081846/FBpp0081845	-0.329324	0.190719	0.403773
CG4810/eIF-3p66	CG4810/eIF-3p66	2/FBpp0082019/FBpp0088565	0.0175778	0.856341	0.934718
rin	rin	2/FBpp0082267/FBpp0082265	-0.0310187	0.931823	0.966483
CG3731	CG3731	2/FBpp0082460/FBpp0082459	-0.178307	0.31882	0.546646
mRpS10	mRpS10	2/FBpp0082513/FBpp0082512	0.0217056	0.756586	0.868213
ATPsynO	ATPsynO	2/FBpp0082523/FBpp0082522	-0.153159	0.382677	0.608204
Surf4	Surf4	2/FBpp0082572/FBpp0082571	-0.0839491	0.669704	0.823072
Cp190	Cp190	2/FBpp0082581/FBpp0082580	-0.182353	0.503657	0.708198
Vha100-2	Vha100-2	2/FBpp0083072/FBpp0083071	0.00779084	0.9393	0.968998
ATPsyn-d	ATPsyn-d	2/FBpp0083142/FBpp0083141	0.0186353	0.925556	0.965119
CG4390	CG4390	2/FBpp0083246/FBpp0083245	0.00747373	0.939507	0.968998
Prosalpha4/Prosalpha4T1	Prosalpha4/Prosalpha4T1	2/FBpp0083336/FBpp0073989	0.0313357	0.840049	0.924456
TFAM	TFAM	2/FBpp0083356/FBpp0083355	-0.179558	0.408723	0.632126
RpS30	RpS30	2/FBpp0083377/FBpp0083376	0.0499578	0.74751	0.865198
Rab11	Rab11	2/FBpp0083413/FBpp0083414	-0.146433	0.391527	0.614385
pit	pit	2/FBpp0083572/FBpp0083573	-0.145017	0.161463	0.362054
PyK	PyK	2/FBpp0083611/FBpp0083610	0.51448	0.00491389	0.0311471
T-cp1	T-cp1	2/FBpp0083684/FBpp0083683	0.577991	0.00109506	0.010407
CG10217	CG10217	2/FBpp0083855/FBpp0083856	-0.439133	0.0139803	0.0665928
Rpn9	Rpn9	2/FBpp0083861/FBpp0083860	-0.0537993	0.871487	0.938813
Aats-glupro(ent2)	Aats-glupro	2/FBpp0083899/FBpp0083898	0.405231	0.098749	0.260633
atl	atl	2/FBpp0084037/FBpp0084036	-0.0906225	0.647524	0.813828
OstStt3/CG1518	OstStt3/CG1518	2/FBpp0084161/FBpp0076956	-0.0203187	0.647159	0.813828
ball	ball	2/FBpp0084466/FBpp0084465	-0.0827446	0.63198	0.804975
Mlc1	Mlc1	2/FBpp0084565/FBpp0084566	-0.0478268	0.341319	0.56977
CG11876	CG11876	2/FBpp0084738/FBpp0084735	0.842836	6.33069e-05	0.0015443
CG2310	CG2310	2/FBpp0084800/FBpp0084799	-0.419482	0.000143267	0.00265126
CG7834	CG7834	2/FBpp0084902/FBpp0084901	0.0930924	0.614197	0.791085
Rpt6R/Rpt6	Rpt6R/Rpt6	2/FBpp0085042/FBpp0076890	0.264405	0.164346	0.364962
Sap-r	Sap-r	2/FBpp0085076/FBpp0085075	0.0467577	0.716684	0.846296
Prosalpha3/Prosalpha3T	Prosalpha3/Prosalpha3T	2/FBpp0085100/FBpp0071451	0.842704	0.000639754	0.00700683
RpL6	RpL6	2/FBpp0085165/FBpp0085166	-0.150473	0.494627	0.702248
Map205(ent1)	Map205	2/FBpp0085235/FBpp0085234	0.00382857	0.963886	0.978786
Mob4	Mob4	2/FBpp0085474/FBpp0297918	-0.357838	0.0526486	0.170496
RpS18	RpS18	2/FBpp0085586/FBpp0085585	0.0479662	0.829498	0.916151
CG11200	CG11200	2/FBpp0085612/FBpp0085611	-0.295035	0.0440322	0.150834
PCNA	PCNA	2/FBpp0085619/FBpp0089395	0.177865	0.236693	0.460793
betaTub(ent2)	betaTub56D	2/FBpp0085721/FBpp0085720	0.233016	0.0728056	0.20969
Prosalpha5	Prosalpha5	2/FBpp0086067/FBpp0086066	0.135338	0.442231	0.662935
eIF3-S9	eIF3-S9	2/FBpp0086098/FBpp0086097	0.0558599	0.782899	0.883298
RpS15	RpS15	2/FBpp0086270/FBpp0086269	-0.0272364	0.868766	0.938813
Got1	Got1	2/FBpp0086371/FBpp0086370	0.17033	0.071872	0.20887
Flo1	Flo1	2/FBpp0086485/FBpp0086484	-0.439026	0.00450778	0.0290301
SelD	SelD	2/FBpp0086691/FBpp0086690	0.323242	0.0482581	0.16086
RpS23	RpS23	2/FBpp0086701/FBpp0308991	-0.597236	0.03763	0.136041
CG6543	CG6543	2/FBpp0086769/FBpp0086770	0.201197	0.141929	0.331647
bic	bic	2/FBpp0086896/FBpp0086895	0.249293	0.18964	0.403773
Cct5	Cct5	2/FBpp0087096/FBpp0087095	0.498214	0.00340851	0.023253
RpS11(ent2)	RpS11	2/FBpp0087114/FBpp0087115	0.140128	0.458542	0.674104
Prosbeta5	Prosbeta5	2/FBpp0087320/FBpp0087319	0.765572	0.00166824	0.0139889
Pabp2	Pabp2	2/FBpp0087864/FBpp0087863	-0.496983	0.00632886	0.0374613
pnut	pnut	2/FBpp0087870/FBpp0087869	0.309591	0.0298332	0.116427
Cyt-b5	Cyt-b5	2/FBpp0087980/FBpp0087979	-0.131575	0.467767	0.680312
CG11266(ent1)	CG11266	2/FBpp0088579/FBpp0088583	0.0796446	0.556475	0.748351
glo(ent1)	glo	2/FBpp0088858/FBpp0088856	-0.946057	0.00544553	0.033463
Tm1(ent3)	Tm1	2/FBpp0088899/FBpp0089024	0.282765	0.0426731	0.14775
AP-2alpha	AP-2alpha	2/FBpp0088945/FBpp0088490	0.262	0.208707	0.421605
Gdh(ent1)	Gdh	2/FBpp0088988/FBpp0088990	0.198857	0.101293	0.264302
CG32318/Klp61F	CG32318/Klp61F	2/FBpp0088995/FBpp0072616	-0.0215872	0.906488	0.953886
Nopp140(ent1)	Nopp140	2/FBpp0089003/FBpp0305034	-0.0953321	0.599886	0.782671
eIF-3p40	eIF-3p40	2/FBpp0089133/FBpp0078667	-0.0502672	0.791697	0.889248
RpL19	RpL19	2/FBpp0089141/FBpp0072312	0.0545072	0.654311	0.819161
vimar	vimar	2/FBpp0089175/FBpp0085514	-0.0897012	0.454361	0.67112
colt	colt	2/FBpp0089377/FBpp0077414	-0.45389	0.00967061	0.0508813
mtSSB	mtSSB	2/FBpp0099503/FBpp0082729	-0.237057	0.237474	0.461754
Gnf1	Gnf1	2/FBpp0099511/FBpp0078478	-0.140198	0.0678442	0.200633
scra	scra	2/FBpp0099586/FBpp0087986	0.0110406	0.946613	0.97135
polo	polo	2/FBpp0099722/FBpp0074608	0.0481441	0.649878	0.815513
fabp(ent1)	fabp	2/FBpp0099725/FBpp0099726	0.0535635	0.377269	0.603475
fabp(ent2)	fabp	2/FBpp0099728/FBpp0099726	0.174011	0.0179943	0.0805283
GstD1	GstD1	2/FBpp0099824/FBpp0082077	-0.0782663	0.382991	0.608204
Gapdh1	Gapdh1	2/FBpp0099914/FBpp0087977	0.204244	0.0308394	0.119354
GlyP	GlyP	2/FBpp0099923/FBpp0077501	0.345779	0.00293462	0.0206321
RpS13	RpS13	2/FBpp0099990/FBpp0079328	0.262553	0.142563	0.332647
Prx5	Prx5	2/FBpp0100080/FBpp0100079	0.510122	0.00122442	0.011013
CG14864	CG14864	2/FBpp0110108/FBpp0082582	0.128778	0.256399	0.48451
CG3689	CG3689	2/FBpp0110163/FBpp0076184	-0.0668826	0.721503	0.848119
RpL38	RpL38	2/FBpp0110412/FBpp0306998	-0.343386	0.00203291	0.0164943
mRpS5	mRpS5	2/FBpp0110438/FBpp0110439	-0.0560161	0.664225	0.823072
CG34191	CG34191	2/FBpp0111299/FBpp0309077	0.22379	0.0536652	0.172057
SmG	SmG	2/FBpp0111906/FBpp0074151	-0.323345	0.0187819	0.0830737
RpL7-like	RpL7-like	2/FBpp0111950/FBpp0079880	-0.0737388	0.385025	0.610128
CG7911	CG7911	2/FBpp0112220/FBpp0084971	0.385177	0.114821	0.286518
CG10359	CG10359	2/FBpp0271712/FBpp0288729	-0.0349256	0.541459	0.738145
825-Oak/CG32213	825-Oak/CG32213	2/FBpp0271917/FBpp0271914	-0.0860088	0.155594	0.354696
Lon	Lon	2/FBpp0271918/FBpp0074735	-0.144901	0.465738	0.678586
CG3011	CG3011	2/FBpp0288674/FBpp0070792	0.775747	3.13727e-05	0.00103082
Rrp1	Rrp1	2/FBpp0288680/FBpp0077362	-0.312271	0.261603	0.488055
grsm	grsm	2/FBpp0288712/FBpp0082198	0.575299	0.000213356	0.00336972
lqfR	lqfR	2/FBpp0288790/FBpp0288789	-0.0391721	0.611711	0.789845
CG32441	CG32441	2/FBpp0289335/FBpp0289334	-0.173291	0.322165	0.549945
sinu	sinu	2/FBpp0289347/FBpp0076842	-0.178473	0.198005	0.408702
CG7215	CG7215	2/FBpp0289480/FBpp0099676	0.274235	0.0817445	0.227915
Dhod	Dhod	2/FBpp0289671/FBpp0081376	-0.107074	0.288733	0.51597
CG8801	CG8801	2/FBpp0289874/FBpp0087637	0.00236305	0.991154	0.993005
Cdc5	Cdc5	2/FBpp0289951/FBpp0072468	-0.240124	0.192106	0.403773
CG6439	CG6439	2/FBpp0290012/FBpp0083588	0.0916663	0.429137	0.652891
CG2918	CG2918	2/FBpp0290016/FBpp0070395	0.319116	0.0753597	0.215122
Act57B	Act57B	2/FBpp0290168/FBpp0071448	-0.0269812	0.547229	0.740991
CG31368	CG31368	2/FBpp0290264/FBpp0290263	-0.0222789	0.86934	0.938813
CSN4	CSN4	2/FBpp0290448/FBpp0087935	0.490275	0.00765276	0.0436913
cora(ent1)	cora	2/FBpp0290494/FBpp0085697	-0.0527259	0.734735	0.855337
Cap-G	Cap-G	2/FBpp0290540/FBpp0288780	0.037191	0.691178	0.832932
Cul-4	Cul-4	2/FBpp0290569/FBpp0087897	-0.600583	5.54946e-05	0.00145126
EfTuM	EfTuM	2/FBpp0290603/FBpp0086790	0.203891	0.190759	0.403773
CG7048	CG7048	2/FBpp0290701/FBpp0083650	0.41908	0.000865373	0.008846
Rtnl1(ent4)	Rtnl1	2/FBpp0290753/FBpp0078674	-0.0435831	0.818911	0.911009
Dcp1	Dcp1	2/FBpp0290862/FBpp0072132	0.00522206	0.96958	0.979335
Ppn(ent1)	Ppn	2/FBpp0291053/FBpp0291051	-0.0121296	0.932266	0.966483
Caf1(ent2)	Caf1	2/FBpp0291059/FBpp0082511	-0.331063	0.199886	0.411004
deltaCOP	deltaCOP	2/FBpp0291138/FBpp0070355	0.0392026	0.734749	0.855337
Nca	Nca	2/FBpp0291258/FBpp0074671	-0.302955	0.0204817	0.0867778
Rpn3	Rpn3	2/FBpp0291495/FBpp0307804	0.352198	0.160405	0.360687
CG8331	CG8331	2/FBpp0291641/FBpp0086654	-0.310943	0.0465458	0.157104
CG7845	CG7845	2/FBpp0291670/FBpp0085359	-0.0852668	0.596185	0.778901
mor	mor	2/FBpp0291706/FBpp0082692	-0.492776	0.0905452	0.245005
Scsalpha	Scsalpha	2/FBpp0292215/FBpp0073010	0.121751	0.531232	0.732389
poly	poly	2/FBpp0292357/FBpp0082240	0.25756	0.053942	0.172057
Msp300(ent2)	Msp300	2/FBpp0292446/FBpp0292449	0.00833048	0.965607	0.978786
Uch	Uch	2/FBpp0292511/FBpp0077516	0.17295	0.0201561	0.0859267
CG3800	CG3800	2/FBpp0292516/FBpp0071903	0.460618	0.0430308	0.148669
Stim	Stim	2/FBpp0292600/FBpp0073955	-0.270468	0.0717596	0.20887
CG7185	CG7185	2/FBpp0293170/FBpp0076433	-0.172803	0.248073	0.472659
rump(ent2)	rump	2/FBpp0293226/FBpp0081601	-0.0480104	0.547025	0.740991
Nup358	Nup358	2/FBpp0293235/FBpp0084188	-0.543509	0.0666233	0.198636
RpS27	RpS27	2/FBpp0293236/FBpp0084242	0.0164921	0.94332	0.970229
Prat	Prat	2/FBpp0293248/FBpp0081261	0.253723	0.0945446	0.253273
Plap	Plap	2/FBpp0293253/FBpp0077645	0.18267	0.0133391	0.0641124
SF2	SF2	2/FBpp0293269/FBpp0082724	-0.738588	6.90338e-05	0.00163448
Spase22-23	Spase22-23	2/FBpp0293581/FBpp0083949	-0.117434	0.434395	0.655297
Imp(ent2)	Imp	2/FBpp0293680/FBpp0293679	-0.00810475	0.943604	0.970229
CG9603	CG9603	2/FBpp0296960/FBpp0081344	0.105018	0.530529	0.732389
Sgt	Sgt	2/FBpp0296963/FBpp0080535	0.358053	0.0314625	0.121183
CG6453	CG6453	2/FBpp0296964/FBpp0080551	0.078803	0.822661	0.912808
CG43164(ent1)	CG43164	2/FBpp0296985/FBpp0296983	-0.454319	0.0277572	0.111167
nudC	nudC	2/FBpp0297079/FBpp0075087	0.561983	0.000331673	0.00445547
yps(ent2)	yps	2/FBpp0297134/FBpp0075759	-0.483844	0.0400983	0.141575
bor	bor	2/FBpp0297140/FBpp0082728	-0.473963	0.00905831	0.0484514
pds5	pds5	2/FBpp0297204/FBpp0087082	0.156844	0.338387	0.565735
CG4769	CG4769	2/FBpp0297223/FBpp0076848	-0.300628	0.115003	0.286518
CG4612	CG4612	2/FBpp0297274/FBpp0072253	-0.130562	0.260096	0.487156
Gdi	Gdi	2/FBpp0297299/FBpp0079458	0.423362	0.00220607	0.0173357
CG8771	CG8771	2/FBpp0297623/FBpp0291752	-0.17916	0.221349	0.439647
obst-A	obst-A	2/FBpp0297663/FBpp0077026	0.16822	0.0629321	0.191171
Glt	Glt	2/FBpp0297934/FBpp0079331	-0.224045	0.102313	0.266114
CG7627	CG7627	2/FBpp0297935/FBpp0079228	0.058344	0.618309	0.79511
CG31075(ent2)	CG31075	2/FBpp0300161/FBpp0084452	-0.0465056	0.532832	0.732584
RpS3A(ent1)	RpS3A	2/FBpp0300615/FBpp0088242	-0.0928118	0.603334	0.784666
plexB	plexB	2/FBpp0300616/FBpp0088246	-0.534914	0.00989292	0.051713
Etf-QO	Etf-QO	2/FBpp0300657/FBpp0087472	-0.381767	0.053901	0.172057
scu(ent2)	scu	2/FBpp0300670/FBpp0074285	0.476199	2.80948e-05	0.00100965
CG16817	CG16817	2/FBpp0300672/FBpp0081560	0.243993	0.16355	0.364702
wds	wds	2/FBpp0300790/FBpp0070422	-0.0323556	0.787774	0.886314
Mlc-c	Mlc-c	2/FBpp0300803/FBpp0070749	-0.53074	0.0263488	0.106054
CG10616	CG10616	2/FBpp0301023/FBpp0075688	-0.263814	0.187899	0.40282
Hsp23	Hsp23	2/FBpp0301282/FBpp0076181	0.234549	4.39955e-06	0.000354163
cold	cold	2/FBpp0301725/FBpp0077729	-0.423333	0.00549925	0.0336646
Vps13	Vps13	2/FBpp0301727/FBpp0087984	-0.0168639	0.9183	0.962008
mod	mod	2/FBpp0301951/FBpp0085233	-0.138001	0.244223	0.468554
RpS8	RpS8	2/FBpp0301957/FBpp0099686	0.0378409	0.799453	0.895699
CG7946	CG7946	2/FBpp0302568/FBpp0084927	-0.366973	0.0562731	0.175922
Dref	Dref	2/FBpp0302627/FBpp0079485	0.447259	0.0491449	0.162805
Chd64(ent2)	Chd64	2/FBpp0302668/FBpp0073126	0.173907	0.106135	0.272793
REG	REG	2/FBpp0302766/FBpp0073561	0.258676	0.00982749	0.0515383
CG12400	CG12400	2/FBpp0302939/FBpp0077303	-0.0689474	0.533285	0.732584
Smn	Smn	2/FBpp0302954/FBpp0075153	0.110262	0.538186	0.737179
row(ent1)	row	2/FBpp0302971/FBpp0086533	-0.0432397	0.696938	0.836741
CG7770	CG7770	2/FBpp0303214/FBpp0074663	0.568285	0.0025644	0.0188524
Inx3	Inx3	2/FBpp0303338/FBpp0084719	-0.031306	0.808961	0.903835
RpL37a	RpL37a	2/FBpp0303429/FBpp0073844	0.160732	0.182306	0.393449
RpS2	RpS2	2/FBpp0303531/FBpp0079500	0.198136	0.417341	0.640533
Rack1(ent2)	Rack1	2/FBpp0303680/FBpp0079187	0.111987	0.297818	0.52309
RpL21	RpL21	2/FBpp0303728/FBpp0085314	0.0849201	0.664704	0.823072
snRNP-U1-70K	snRNP-U1-70K	2/FBpp0303793/FBpp0078983	-0.0825237	0.448356	0.666982
Pgd	Pgd	2/FBpp0303827/FBpp0070368	-0.120472	0.294697	0.522951
CG18178	CG18178	2/FBpp0303932/FBpp0076141	-0.296373	0.159427	0.360397
CG6084(ent1)	CG6084	2/FBpp0303937/FBpp0075870	0.225264	0.000740813	0.00789874
CG4169	CG4169	2/FBpp0303947/FBpp0075069	-0.141597	0.321934	0.549945
CG6020	CG6020	2/FBpp0303954/FBpp0077859	-0.141389	0.258916	0.486715
CG8003	CG8003	2/FBpp0303962/FBpp0075989	-0.20048	0.0807403	0.226323
cpb	cpb	2/FBpp0304020/FBpp0077549	0.41919	0.0497002	0.164229
Ip259	Ip259	2/FBpp0304031/FBpp0079607	-0.0095327	0.964797	0.978786
CG5384	CG5384	2/FBpp0304059/FBpp0079650	0.536308	0.000218491	0.00341525
Saf-B(ent1)	Saf-B	2/FBpp0304085/FBpp0084078	0.0703652	0.743455	0.861744
CG11151	CG11151	2/FBpp0304108/FBpp0073650	-0.539986	5.43078e-05	0.00145126
pzg	pzg	2/FBpp0304178/FBpp0077992	-0.305722	0.334511	0.562175
CG7430	CG7430	2/FBpp0304195/FBpp0074906	0.648731	0.0325884	0.124036
rept	rept	2/FBpp0304236/FBpp0074756	0.145424	0.720011	0.847382
Rac1	Rac1	2/FBpp0304252/FBpp0072614	-0.242752	0.287958	0.51597
Ef1alpha48D	Ef1alpha48D	2/FBpp0304260/FBpp0087142	0.16792	0.165876	0.367852
RpLP1	RpLP1	2/FBpp0304265/FBpp0077716	0.0755729	0.458893	0.674104
Not3	Not3	2/FBpp0304299/FBpp0085398	0.148823	0.220553	0.438925
CG2970	CG2970	2/FBpp0304305/FBpp0072054	-0.545563	0.000945094	0.00933498
Tudor-SN	Tudor-SN	2/FBpp0304417/FBpp0072419	0.5158	0.0426699	0.14775
Nup37	Nup37	2/FBpp0304467/FBpp0084187	-0.130604	0.205843	0.417916
mRpS7	mRpS7	2/FBpp0304503/FBpp0079597	-0.389015	0.00296192	0.0207335
CG33303	CG33303	2/FBpp0304506/FBpp0079642	-0.303271	0.0843068	0.23282
Cand1	Cand1	2/FBpp0304507/FBpp0079643	0.0995223	0.366684	0.59402
Top2	Top2	2/FBpp0304598/FBpp0080825	-1.00537	1.00439e-05	0.000577522
x16	x16	2/FBpp0304606/FBpp0078996	-0.618633	7.97521e-05	0.00180846
CG2807	CG2807	2/FBpp0304617/FBpp0077728	-0.0811008	0.50285	0.707683
nrv1	nrv1	2/FBpp0304646/FBpp0079012	-0.219744	0.0121932	0.0602178
CG5787	CG5787	2/FBpp0304683/FBpp0079986	-0.465735	0.0163629	0.0750548
CG13220	CG13220	2/FBpp0304694/FBpp0087217	-0.301646	0.0151128	0.0711449
Mtor	Mtor	2/FBpp0304737/FBpp0087140	-1.3155	2.04778e-05	0.000804129
CG4598	CG4598	2/FBpp0304781/FBpp0079473	0.53735	0.00734473	0.042536
Aats-asn	Aats-asn	2/FBpp0304830/FBpp0080705	0.432283	0.0003496	0.00450285
mRpL16	mRpL16	2/FBpp0304831/FBpp0070301	0.0498437	0.711818	0.846103
Ahcy13	Ahcy13	2/FBpp0304841/FBpp0073847	0.663998	1.30408e-07	1.9087e-05
Scamp	Scamp	2/FBpp0304842/FBpp0073895	-0.213584	0.290283	0.517558
Aldh	Aldh	2/FBpp0304847/FBpp0079406	-0.041371	0.674399	0.824436
Gapdh2	Gapdh2	2/FBpp0304864/FBpp0073922	0.403172	1.31765e-09	4.24285e-07
sti	sti	2/FBpp0304889/FBpp0075702	-0.243676	0.0551459	0.173747
l(3)01239	l(3)01239	2/FBpp0304954/FBpp0075967	0.26241	0.020006	0.0856641
CG7519	CG7519	2/FBpp0304957/FBpp0078009	0.61722	0.00101198	0.00975825
Tom20	Tom20	2/FBpp0304965/FBpp0074672	-0.0698735	0.462069	0.676071
Rac2	Rac2	2/FBpp0305023/FBpp0076577	-0.0146765	0.889446	0.948768
Hsp83	Hsp83	2/FBpp0305095/FBpp0072904	0.689736	0.000260088	0.00391347
l(1)G0230	l(1)G0230	2/FBpp0305117/FBpp0071373	-0.315774	0.0479353	0.160449
asrij	asrij	2/FBpp0305129/FBpp0071813	-0.139471	0.196877	0.406895
Neb-cGP	Neb-cGP	2/FBpp0305168/FBpp0071384	0.00435305	0.972983	0.980903
EF2	EF2	2/FBpp0305182/FBpp0085265	0.638474	8.92187e-05	0.00191523
CG2493	CG2493	2/FBpp0305186/FBpp0080895	0.116261	0.395604	0.617663
RPA2	RPA2	2/FBpp0305226/FBpp0080967	0.0815073	0.549226	0.742446
dlp	dlp	2/FBpp0305246/FBpp0075431	-0.0120058	0.91891	0.962008
NHP2	NHP2	2/FBpp0305289/FBpp0075448	0.0420884	0.825151	0.913153
CG10077(ent1)	CG10077	2/FBpp0305296/FBpp0076649	-0.00516888	0.978502	0.984618
baf	baf	2/FBpp0305308/FBpp0079157	-0.636744	0.000329596	0.00445547
LamC(ent2)	LamC	2/FBpp0305369/FBpp0086641	-0.286887	0.0675823	0.200633
clu	clu	2/FBpp0305372/FBpp0086380	0.825464	0.000323085	0.00445547
Obp99b	Obp99b	2/FBpp0305400/FBpp0084828	-0.00182804	0.969573	0.979335
mRpL21	mRpL21	2/FBpp0305426/FBpp0074789	-0.00979829	0.875761	0.941239
CG17593	CG17593	2/FBpp0305448/FBpp0077214	-0.516611	2.82199e-05	0.00100965
Neos	Neos	2/FBpp0305559/FBpp0076546	0.0370523	0.714195	0.846103
RpL18	RpL18	2/FBpp0305562/FBpp0076602	-0.0451527	0.72455	0.849618
U2af38	U2af38	2/FBpp0305600/FBpp0077792	-0.0173611	0.847621	0.930766
Rsf1	Rsf1	2/FBpp0305603/FBpp0079668	-0.027359	0.851084	0.931506
Rpn10	Rpn10	2/FBpp0305644/FBpp0078024	0.235265	0.181904	0.393449
CG6724	CG6724	2/FBpp0305675/FBpp0079780	0.33785	0.264429	0.490212
Lcp4	Lcp4	2/FBpp0305733/FBpp0087823	0.00851123	0.755826	0.868213
Sod(ent2)	Sod	2/FBpp0305736/FBpp0075958	0.342485	0.00410219	0.0268476
ATPsyn-beta(ent1)	ATPsyn-beta	2/FBpp0305828/FBpp0088250	-0.108074	0.604194	0.784666
CG1970	CG1970	2/FBpp0305832/FBpp0088174	-0.599436	0.000140955	0.00265126
Art4	Art4	2/FBpp0305840/FBpp0081628	0.653388	0.00276229	0.0197591
RpL26	RpL26	2/FBpp0305858/FBpp0074833	-0.127771	0.623862	0.800333
CG10326	CG10326	2/FBpp0305875/FBpp0082786	-0.236977	0.0327203	0.124244
ade5	ade5	2/FBpp0305933/FBpp0073538	0.413859	2.54232e-06	0.000255821
CG3408	CG3408	2/FBpp0305996/FBpp0076155	-0.104479	0.413928	0.63728
Uch-L5	Uch-L5	2/FBpp0306000/FBpp0076200	0.326295	0.14404	0.335121
SrpRbeta	SrpRbeta	2/FBpp0306023/FBpp0076325	-0.0982651	0.432207	0.653384
Arp3	Arp3	2/FBpp0306212/FBpp0076460	0.167079	0.0320224	0.122171
l(3)neo18	l(3)neo18	2/FBpp0306219/FBpp0075755	-0.4604	0.000581445	0.00663919
RpLP0	RpLP0	2/FBpp0306232/FBpp0078134	-0.38886	0.106631	0.272793
alpha-Man-II	alpha-Man-II	2/FBpp0306417/FBpp0081509	-0.105383	0.39944	0.62083
His2Av	His2Av	2/FBpp0306426/FBpp0084434	-0.519431	0.00057469	0.00660894
bel	bel	2/FBpp0306433/FBpp0081374	-0.0127373	0.904281	0.952186
beta-Spec(ent1)	beta-Spec	2/FBpp0306507/FBpp0074228	-0.150057	0.55422	0.747631
Dis3	Dis3	2/FBpp0306666/FBpp0083989	0.277624	0.108391	0.274541
Crc	Crc	2/FBpp0306685/FBpp0081581	-0.00171614	0.99053	0.992997
Rfabg	Rfabg	2/FBpp0306689/FBpp0088252	0.0607714	0.0497789	0.164229
RpS29	RpS29	2/FBpp0306740/FBpp0081614	-0.0123425	0.956968	0.975628
Nlp	Nlp	2/FBpp0306756/FBpp0084918	0.311662	0.180259	0.392185
CG7920	CG7920	2/FBpp0306760/FBpp0084968	0.711054	0.000101311	0.00211833
RpL40	RpL40	2/FBpp0306837/FBpp0077159	0.078877	0.572606	0.758762
caz	caz	2/FBpp0307002/FBpp0073996	0.0555969	0.559172	0.748351
Prosbeta4	Prosbeta4	2/FBpp0307141/FBpp0080490	-0.0793847	0.596116	0.778901
Arpc5	Arpc5	2/FBpp0307163/FBpp0077378	0.013398	0.877388	0.941689
Gdh(ent2)	Gdh	2/FBpp0307192/FBpp0088990	0.0533097	0.531366	0.732389
RpL13A(ent2)	RpL13A	2/FBpp0307201/FBpp0078354	0.0742831	0.541389	0.738145
SdhC	SdhC	2/FBpp0307208/FBpp0081848	-0.111068	0.303421	0.530986
l(2)09851	l(2)09851	2/FBpp0307248/FBpp0085379	-0.00475168	0.94922	0.971597
Gp210	Gp210	2/FBpp0307249/FBpp0085380	-0.550737	0.00083654	0.00863352
Src42A(ent2)	Src42A	2/FBpp0307255/FBpp0307254	-0.90363	1.08719e-06	0.000125027
CG17259	CG17259	2/FBpp0307454/FBpp0077351	0.490292	0.000922283	0.00923155
CG3605	CG3605	2/FBpp0307457/FBpp0077353	-0.0378978	0.727654	0.850916
hoip	hoip	2/FBpp0307465/FBpp0079443	0.22679	0.2791	0.507632
und	und	2/FBpp0307472/FBpp0079462	0.585944	0.00583904	0.0354749
Karybeta3	Karybeta3	2/FBpp0307568/FBpp0078500	0.335547	0.0245167	0.100694
Rab2	Rab2	2/FBpp0307641/FBpp0085458	-0.203385	0.334463	0.562175
RpL3(ent1)	RpL3	2/FBpp0307759/FBpp0081822	0.0604267	0.800196	0.895908
Tsp42Ee	Tsp42Ee	2/FBpp0307820/FBpp0085512	-0.44534	0.00209208	0.0167575
Incenp	Incenp	2/FBpp0307848/FBpp0088035	-0.150879	0.387133	0.610464
CG11107	CG11107	2/FBpp0307849/FBpp0088040	0.181031	0.186221	0.399753
CG3678	CG3678	2/FBpp0307993/FBpp0082819	-0.0107006	0.911155	0.958171
CG44242	CG44242	2/FBpp0308230/FBpp0308229	0.167462	0.334965	0.56235
awd	awd	2/FBpp0308291/FBpp0308290	0.501471	4.95841e-05	0.00138039
Bub3	Bub3	2/FBpp0308293/FBpp0084831	0.34659	0.0898164	0.243442
CG31460	CG31460	2/FBpp0308428/FBpp0081362	-0.230475	0.0192048	0.0837935
pch2	pch2	2/FBpp0308430/FBpp0081381	0.439208	0.00116721	0.0108001
CG8635	CG8635	2/FBpp0308450/FBpp0087806	0.812928	0.000400834	0.00496417
Ranbp9	Ranbp9	2/FBpp0308464/FBpp0081862	0.0821772	0.285631	0.514391
Adam	Adam	2/FBpp0308512/FBpp0087475	0.200941	0.106666	0.272793
Uba1	Uba1	2/FBpp0308600/FBpp0087583	0.375083	0.0171246	0.0783255
babos	babos	2/FBpp0308622/FBpp0071756	-0.423432	0.00436307	0.028211
Ns3	Ns3	2/FBpp0308653/FBpp0070284	-0.000629018	0.989353	0.992435
hyd	hyd	2/FBpp0308671/FBpp0081568	-0.359969	0.0356357	0.130859
Pgam5	Pgam5	2/FBpp0308673/FBpp0070350	-0.100712	0.216406	0.433619
CG1575	CG1575	2/FBpp0308752/FBpp0071102	-0.0256794	0.754387	0.86779
CG2846	CG2846	2/FBpp0308769/FBpp0081260	-0.0375661	0.539377	0.737179
alpha-Cat(ent2)	alpha-Cat	2/FBpp0308926/FBpp0070037	-0.0806381	0.456729	0.673383
CG1307	CG1307	2/FBpp0308960/FBpp0290838	-0.0508476	0.645864	0.813828
CG16935	CG16935	2/FBpp0308976/FBpp0086748	-0.17567	0.149546	0.344678
O-fut1	O-fut1	2/FBpp0308981/FBpp0086649	0.0413461	0.784374	0.883724
Tango7	Tango7	2/FBpp0308985/FBpp0086705	-0.111415	0.510509	0.715205
Hsc70-5	Hsc70-5	2/FBpp0308990/FBpp0086694	0.470282	0.100422	0.262893
CG8399	CG8399	2/FBpp0309032/FBpp0086349	-0.15469	0.070333	0.205884
CG3446	CG3446	2/FBpp0309040/FBpp0070885	-0.0840481	0.461331	0.675835
Nup62	Nup62	2/FBpp0309066/FBpp0086294	0.115905	0.322495	0.549945
CG2691	CG2691	2/FBpp0309168/FBpp0073679	-0.0195931	0.851	0.931506
CG2982	CG2982	2/FBpp0309175/FBpp0070616	0.157512	0.048112	0.160706
eIF3-S8	eIF3-S8	2/FBpp0309235/FBpp0086013	-0.160486	0.71866	0.84641
OstDelta(ent2)	OstDelta	2/FBpp0309240/FBpp0088527	-0.5116	0.0231043	0.0966178
CG9034	CG9034	2/FBpp0309301/FBpp0071278	0.0807585	0.678199	0.824987
CG5482	CG5482	2/FBpp0309340/FBpp0085842	-0.219093	0.211689	0.425493
Mfe2	Mfe2	2/FBpp0309384/FBpp0073988	-0.784403	2.00545e-05	0.000804129
Mcm3	Mcm3	2/FBpp0309417/FBpp0070729	-0.061689	0.820204	0.911009
RpL11	RpL11	2/FBpp0309436/FBpp0085717	0.00247914	0.988455	0.992153
CG33129(ent1)	CG33129	2/FBpp0309448/FBpp0079758	0.117531	0.419656	0.642861
Ubqn	Ubqn	2/FBpp0309477/FBpp0074519	-0.301728	0.0111923	0.0564445
CG8289	CG8289	2/FBpp0309487/FBpp0074258	-0.657037	7.16789e-11	3.84677e-08
RpL24	RpL24	2/FBpp0309565/FBpp0080102	-0.0951549	0.706357	0.843646
CG9306	CG9306	2/FBpp0309567/FBpp0080051	-0.131859	0.395878	0.617663
qsm	qsm	2/FBpp0309585/FBpp0085570	-0.0588374	0.781881	0.883298
Usp7	Usp7	2/FBpp0309600/FBpp0073474	0.203992	0.125978	0.306382
Upf1	Upf1	2/FBpp0309612/FBpp0073433	-0.0327628	0.830226	0.916151
CG6398	CG6398	2/FBpp0309626/FBpp0074236	-0.134673	0.138599	0.326702
FKBP59	FKBP59	2/FBpp0309663/FBpp0079468	0.445232	0.000369159	0.00467988
RpS16	RpS16	2/FBpp0309759/FBpp0071766	-0.258881	0.368219	0.59402
eIF-2alpha	eIF-2alpha	2/FBpp0309768/FBpp0074075	1.08063	0.00038954	0.0048617
CG3621	CG3621	2/FBpp0309795/FBpp0070370	-0.124774	0.3572	0.58385
CG13993	CG13993	2/FBpp0309825/FBpp0078822	-0.0153342	0.918128	0.962008
CG9140	CG9140	2/FBpp0309828/FBpp0078847	-0.00272801	0.966929	0.979079
Tim9a	Tim9a	2/FBpp0309846/FBpp0073606	-0.283799	0.16192	0.362071
CoVb	CoVb	2/FBpp0309852/FBpp0078918	-0.0997388	0.45785	0.674104
levy	levy	2/FBpp0309930/FBpp0071970	-0.178287	0.265693	0.490992
CG5554	CG5554	2/FBpp0309938/FBpp0072035	-0.199359	0.244774	0.468592
CG4882	CG4882	2/FBpp0309955/FBpp0072134	-0.0194045	0.803667	0.899168
RpS28b	RpS28b	2/FBpp0310057/FBpp0071295	-0.447093	0.0448337	0.153253
l(1)G0320	l(1)G0320	2/FBpp0310058/FBpp0071307	-0.127957	0.0555051	0.174197
CG13096	CG13096	2/FBpp0310071/FBpp0079306	-0.0486896	0.866867	0.938813
betaTub(ent8)	betaTub60D	2/FBpp0310087/FBpp0072177	-0.0040653	0.668111	0.823072
CHOp24	CHOp24	2/FBpp0310166/FBpp0070643	-0.337202	0.0338569	0.127488
CG11444	CG11444	2/FBpp0310167/FBpp0070666	0.468356	0.000984518	0.00960651
RPA3	RPA3	2/FBpp0310183/FBpp0073380	-0.13881	0.39936	0.62083
Tim8	Tim8	2/FBpp0310233/FBpp0073338	0.126981	0.571942	0.758762
RpL7	RpL7	2/FBpp0310250/FBpp0079536	0.184448	0.191706	0.403773
l(2)35Di	l(2)35Di	2/FBpp0310296/FBpp0080329	-0.230493	0.0342382	0.127915
yellow-b	yellow-b	2/FBpp0310326/FBpp0080451	0.0294382	0.702943	0.842401
bur	bur	2/FBpp0310411/FBpp0290556	0.407814	0.00807038	0.0449702
Hsp70(ent1)	Hsp70Bbb/Hsp70Bb/Hsc70-3/Hsc70-4/Hsp70Ba/Hsp70Ab/Hsp70Aa/Hsc70-1/Hsp70Bc/Hsc70-2/Hsp68	20/FBpp0082107/FBpp0073448/FBpp0073447/FBpp0073446/FBpp0073445/FBpp0075504/FBpp0083974/FBpp0307982/FBpp0082519/FBpp0082518/FBpp0082517/FBpp0082516/FBpp0082515/FBpp0081956/FBpp0082105/FBpp0082106/FBpp0082147/FBpp0081986/FBpp0082175/FBpp0082514	0.352539	0.111732	0.280638
sw/Sdic1/Sdic2	sw/Sdic1/Sdic2	20/FBpp0089016/FBpp0089014/FBpp0309319/FBpp0309318/FBpp0088422/FBpp0088424/FBpp0088425/FBpp0089020/FBpp0088420/FBpp0089021/FBpp0088427/FBpp0088426/FBpp0088419/FBpp0088421/FBpp0088428/FBpp0088429/FBpp0088423/FBpp0301958/FBpp0088472/FBpp0088559	0.259594	0.367041	0.59402
His2A(ent1)	His2A:CG33841/His2A:CG33847/His2A:CG33850/His2A:CG33853/His2A:CG33856/His2A:CG33859/His2A:CG33862/His2A:CG33865/His2A:CG33826/His2A:CG33829/His2A:CG33832/His2A:CG33835/His2A:CG33838/His2A:CG33844/His2A:CG33808/His2A:CG33814/His2A:CG33817/His2A:CG33820/His2A:CG33823/His2A:CG31618	20/FBpp0091084/FBpp0091060/FBpp0091087/FBpp0091081/FBpp0091055/FBpp0091066/FBpp0091111/FBpp0091099/FBpp0091069/FBpp0091108/FBpp0091105/FBpp0091075/FBpp0091090/FBpp0085249/FBpp0091093/FBpp0091063/FBpp0091096/FBpp0091102/FBpp0091078/FBpp0091072	-0.176335	0.0050717	0.0320213
trol(ent2)	trol	20/FBpp0309662/FBpp0309661/FBpp0309660/FBpp0309658/FBpp0309657/FBpp0309656/FBpp0309655/FBpp0309654/FBpp0309653/FBpp0309652/FBpp0309651/FBpp0309650/FBpp0309649/FBpp0309648/FBpp0309647/FBpp0309646/FBpp0309645/FBpp0309644/FBpp0309641/FBpp0309642	-0.0608518	0.678802	0.824987
trol(ent3)	trol	20/FBpp0309662/FBpp0309661/FBpp0309660/FBpp0309659/FBpp0309658/FBpp0309657/FBpp0309656/FBpp0309655/FBpp0309654/FBpp0309653/FBpp0309652/FBpp0309651/FBpp0309650/FBpp0309649/FBpp0309648/FBpp0309647/FBpp0309645/FBpp0309644/FBpp0309643/FBpp0309642	-0.0479927	0.626987	0.802424
shot(ent2)	shot	21/FBpp0293393/FBpp0293392/FBpp0293390/FBpp0293389/FBpp0293388/FBpp0293387/FBpp0290808/FBpp0290807/FBpp0290806/FBpp0271734/FBpp0271733/FBpp0271732/FBpp0271731/FBpp0271730/FBpp0086742/FBpp0086746/FBpp0086745/FBpp0086744/FBpp0086743/FBpp0086747/FBpp0291176	0.214835	0.123138	0.302674
Hsp70(ent2)	Hsp70Bbb/Hsp70Bb/Hsc70-3/Hsc70-4/Hsp70Ba/Hsp70Ab/Hsp70Aa/Hsc70-1/Hsp70Bc/Hsc70-2/Hsp68	22/FBpp0082107/FBpp0073448/FBpp0073447/FBpp0073446/FBpp0073445/FBpp0075505/FBpp0075504/FBpp0075503/FBpp0083974/FBpp0307982/FBpp0082519/FBpp0082518/FBpp0082517/FBpp0082516/FBpp0082515/FBpp0081956/FBpp0082105/FBpp0082106/FBpp0082147/FBpp0081986/FBpp0082175/FBpp0082514	0.282584	0.180727	0.392672
His2A(ent2)	His2A:CG33841/His2A:CG33847/His2A:CG33850/His2A:CG33853/His2A:CG33856/His2A:CG33859/His2A:CG33862/His2A:CG33865/His2A:CG33826/His2A:CG33829/His2A:CG33832/His2A:CG33835/His2A:CG33838/His2A:CG33844/His2A:CG33808/His2A:CG33814/His2A:CG33817/His2A:CG33820/His2A:CG33823/His2A:CG31618/His2Av	22/FBpp0091084/FBpp0091060/FBpp0091087/FBpp0091081/FBpp0091055/FBpp0091066/FBpp0091111/FBpp0091099/FBpp0091069/FBpp0091108/FBpp0091105/FBpp0091075/FBpp0091090/FBpp0085249/FBpp0091093/FBpp0091063/FBpp0091096/FBpp0091102/FBpp0091078/FBpp0306426/FBpp0091072/FBpp0084434	-0.479802	1.22404e-05	0.000597185
His1(ent3)	His1:CG33849/His1:CG33852/His1:CG33855/His1:CG33858/His1:CG33861/His1:CG33864/His1:CG33825/His1:CG33828/His1:CG33831/His1:CG33837/His1:CG33840/His1:CG33843/His1:CG33846/His1:CG33807/His1:CG33810/His1:CG33813/His1:CG33816/His1:CG33819/His1:CG33822/His1:CG33801/His1:CG31617/His1:CG33804	22/FBpp0091086/FBpp0091101/FBpp0085248/FBpp0091068/FBpp0091062/FBpp0091074/FBpp0091052/FBpp0091050/FBpp0091092/FBpp0091054/FBpp0091077/FBpp0091098/FBpp0091059/FBpp0091065/FBpp0091083/FBpp0091057/FBpp0091089/FBpp0091095/FBpp0091107/FBpp0091104/FBpp0091071/FBpp0091110	-0.404922	0.00144788	0.0127382
His1(ent1)	His1:CG33849/His1:CG33852/His1:CG33855/His1:CG33858/His1:CG33861/His1:CG33864/His1:CG33825/His1:CG33828/His1:CG33831/His1:CG33834/His1:CG33837/His1:CG33840/His1:CG33843/His1:CG33846/His1:CG33807/His1:CG33810/His1:CG33813/His1:CG33816/His1:CG33819/His1:CG33822/His1:CG31617/His1:CG33804	22/FBpp0091086/FBpp0091101/FBpp0085248/FBpp0091068/FBpp0091062/FBpp0091074/FBpp0091052/FBpp0091092/FBpp0091054/FBpp0091077/FBpp0091098/FBpp0091059/FBpp0091065/FBpp0091080/FBpp0091083/FBpp0091057/FBpp0091089/FBpp0091095/FBpp0091107/FBpp0091104/FBpp0091071/FBpp0091110	-0.0683161	0.558103	0.748351
His4(ent2)	His4:CG33873/His4:CG33871/His4:CG33875/His4:CG33883/His4:CG33885/His4:CG33887/His4:CG33889/His4:CG33891/His4:CG33893/His4:CG33895/His4:CG33897/His4:CG33899/His4:CG33901/His4:CG33903/His4:CG33905/His4:CG33907/His4:CG31611/His4:CG33909/His4r	22/FBpp0091150/FBpp0091142/FBpp0091148/FBpp0091152/FBpp0091144/FBpp0091146/FBpp0091116/FBpp0091138/FBpp0091120/FBpp0306146/FBpp0082423/FBpp0082422/FBpp0082421/FBpp0091134/FBpp0091136/FBpp0091118/FBpp0091140/FBpp0085280/FBpp0091130/FBpp0091132/FBpp0091128/FBpp0091154	-0.531352	4.25696e-08	8.56714e-06
shot(ent3)	shot	22/FBpp0293393/FBpp0293392/FBpp0293391/FBpp0293390/FBpp0293389/FBpp0293388/FBpp0293387/FBpp0290808/FBpp0290807/FBpp0290806/FBpp0271734/FBpp0271733/FBpp0271732/FBpp0271731/FBpp0271730/FBpp0086742/FBpp0086746/FBpp0086745/FBpp0086744/FBpp0086743/FBpp0086747/FBpp0291176	0.0185501	0.765157	0.87431
shot(ent4)	shot	22/FBpp0293393/FBpp0293392/FBpp0293391/FBpp0293390/FBpp0293389/FBpp0293388/FBpp0293387/FBpp0290808/FBpp0290807/FBpp0290806/FBpp0271734/FBpp0271733/FBpp0271732/FBpp0271731/FBpp0271730/FBpp0086742/FBpp0086746/FBpp0086745/FBpp0086744/FBpp0086743/FBpp0291176/FBpp0086747	0.117617	0.478478	0.688747
trol(ent4)	trol	22/FBpp0309662/FBpp0309661/FBpp0309660/FBpp0309659/FBpp0309658/FBpp0309657/FBpp0309656/FBpp0309655/FBpp0309654/FBpp0309653/FBpp0309652/FBpp0309651/FBpp0309650/FBpp0309649/FBpp0309648/FBpp0309647/FBpp0309646/FBpp0309645/FBpp0309644/FBpp0309643/FBpp0309641/FBpp0309642	-0.119564	0.240966	0.465733
His3(ent1)	His3:CG31613/His3:CG33824/His3:CG33860/His3:CG33848/His3:CG33851/His3:CG33854/His3:CG33857/His3:CG33863/His3:CG33866/His3:CG33827/His3:CG33830/His3:CG33833/His3:CG33836/His3:CG33839/His3:CG33842/His3:CG33845/His3:CG33806/His3:CG33809/His3:CG33812/His3:CG33815/His3:CG33818/His3:CG33821/His3:CG33803	23/FBpp0091058/FBpp0091088/FBpp0091106/FBpp0091094/FBpp0091103/FBpp0091091/FBpp0091067/FBpp0091056/FBpp0091097/FBpp0091051/FBpp0091082/FBpp0091112/FBpp0091061/FBpp0091109/FBpp0085250/FBpp0091076/FBpp0091064/FBpp0091070/FBpp0091100/FBpp0091073/FBpp0091085/FBpp0091053/FBpp0091079	-0.118614	0.0150274	0.0709507
His1(ent2)	His1:CG33849/His1:CG33852/His1:CG33855/His1:CG33858/His1:CG33861/His1:CG33864/His1:CG33825/His1:CG33828/His1:CG33831/His1:CG33834/His1:CG33837/His1:CG33840/His1:CG33843/His1:CG33846/His1:CG33807/His1:CG33810/His1:CG33813/His1:CG33816/His1:CG33819/His1:CG33822/His1:CG33801/His1:CG31617/His1:CG33804	23/FBpp0091086/FBpp0091101/FBpp0085248/FBpp0091068/FBpp0091062/FBpp0091074/FBpp0091052/FBpp0091050/FBpp0091092/FBpp0091054/FBpp0091077/FBpp0091098/FBpp0091059/FBpp0091065/FBpp0091080/FBpp0091083/FBpp0091057/FBpp0091089/FBpp0091095/FBpp0091107/FBpp0091104/FBpp0091071/FBpp0091110	-0.59118	5.52397e-05	0.00145126
His2B	His2B:CG33878/His2B:CG33880/His2B:CG33882/His2B:CG33884/His2B:CG33886/His2B:CG33888/His2B:CG33890/His2B:CG33892/His2B:CG33894/His2B:CG33868/His2B:CG33870/His2B:CG33872/His2B:CG33874/His2B:CG33876/His2B:CG33896/His2B:CG33898/His2B:CG33900/His2B:CG33902/His2B:CG33904/His2B:CG33906/His2B:CG33908/His2B:CG17949/His2B:CG33910	23/FBpp0091131/FBpp0091135/FBpp0091141/FBpp0091143/FBpp0091139/FBpp0091119/FBpp0091133/FBpp0085281/FBpp0091147/FBpp0091113/FBpp0091137/FBpp0091153/FBpp0091149/FBpp0091155/FBpp0091145/FBpp0091123/FBpp0091115/FBpp0091129/FBpp0091117/FBpp0091151/FBpp0091121/FBpp0091125/FBpp0091127	-0.520362	6.48727e-07	8.03424e-05
heph(ent1)	heph	23/FBpp0297632/FBpp0297631/FBpp0289498/FBpp0289497/FBpp0289496/FBpp0289495/FBpp0289494/FBpp0289492/FBpp0289491/FBpp0111779/FBpp0111778/FBpp0111777/FBpp0085237/FBpp0085245/FBpp0085244/FBpp0085243/FBpp0085242/FBpp0085241/FBpp0085240/FBpp0085239/FBpp0085238/FBpp0085247/FBpp0085246	0.170523	0.239029	0.463659
heph(ent2)	heph	24/FBpp0297632/FBpp0297631/FBpp0289498/FBpp0289497/FBpp0289496/FBpp0289495/FBpp0289494/FBpp0289493/FBpp0289492/FBpp0289491/FBpp0111779/FBpp0111778/FBpp0111777/FBpp0085237/FBpp0085245/FBpp0085244/FBpp0085243/FBpp0085242/FBpp0085241/FBpp0085240/FBpp0085239/FBpp0085238/FBpp0085247/FBpp0085246	0.34275	0.0542019	0.17246
His4(ent1)	His4:CG33873/His4:CG33869/His4:CG33871/His4:CG33875/His4:CG33877/His4:CG33879/His4:CG33881/His4:CG33883/His4:CG33885/His4:CG33887/His4:CG33889/His4:CG33891/His4:CG33893/His4:CG33895/His4:CG33897/His4:CG33899/His4:CG33901/His4:CG33903/His4:CG33905/His4:CG33907/His4:CG31611/His4:CG33909/His4r	26/FBpp0091150/FBpp0091142/FBpp0091148/FBpp0091122/FBpp0091114/FBpp0091152/FBpp0091144/FBpp0091146/FBpp0091116/FBpp0091126/FBpp0091138/FBpp0091120/FBpp0306146/FBpp0082423/FBpp0082422/FBpp0082421/FBpp0091134/FBpp0091136/FBpp0091124/FBpp0091118/FBpp0091140/FBpp0085280/FBpp0091130/FBpp0091132/FBpp0091128/FBpp0091154	-0.335832	6.41465e-06	0.00049179
Rala	Rala	3/FBpp0070559/FBpp0070558/FBpp0070557	-0.650157	0.000233052	0.00357346
l(1)G0255/CG4095	l(1)G0255/CG4095	3/FBpp0070916/FBpp0070915/FBpp0070914	0.199861	0.0725	0.209306
RpS14a/RpS14b	RpS14a/RpS14b	3/FBpp0071051/FBpp0071050/FBpp0071052	-0.382562	0.124555	0.304301
Trxr-1	Trxr-1	3/FBpp0071117/FBpp0071116/FBpp0071115	0.144831	0.188701	0.403773
LBR	LBR	3/FBpp0071630/FBpp0071629/FBpp0071628	-0.582225	0.000105515	0.00217793
RpL12	RpL12	3/FBpp0072083/FBpp0072085/FBpp0072084	-0.066151	0.786182	0.885142
Ptp61F(ent1)	Ptp61F	3/FBpp0072602/FBpp0072600/FBpp0072601	-0.182507	0.244265	0.468554
Ptp61F(ent2)	Ptp61F	3/FBpp0072602/FBpp0072601/FBpp0072600	-0.0924444	0.487481	0.695063
PHGPx	PHGPx	3/FBpp0072932/FBpp0072931/FBpp0072930	0.132067	0.109939	0.276999
Dlic	Dlic	3/FBpp0073297/FBpp0073300/FBpp0073299	-0.0211464	0.926899	0.965895
Dbp73D/bel	Dbp73D/bel	3/FBpp0075106/FBpp0306433/FBpp0081374	-0.680865	0.0106188	0.054102
CG10960	CG10960	3/FBpp0075675/FBpp0075674/FBpp0075673	-0.353553	0.0196954	0.0854704
Rcc1	Rcc1	3/FBpp0076784/FBpp0076783/FBpp0076782	0.131508	0.539351	0.737179
Sec24CD	Sec24CD	3/FBpp0077487/FBpp0303000/FBpp0302999	0.169856	0.259078	0.486715
Aats-ile	Aats-ile	3/FBpp0078152/FBpp0078151/FBpp0078150	0.316897	0.39949	0.62083
CG2604	CG2604	3/FBpp0078472/FBpp0078471/FBpp0078470	-0.138897	0.296668	0.522987
Cg25C	Cg25C	3/FBpp0078642/FBpp0078641/FBpp0078640	-0.285714	0.00542704	0.033463
RpL37A	RpL37A	3/FBpp0078655/FBpp0078656/FBpp0291726	0.0565994	0.685973	0.829141
Hel25E(ent1)	Hel25E	3/FBpp0078756/FBpp0078755/FBpp0078754	0.133927	0.352058	0.578381
Tom70	Tom70	3/FBpp0079895/FBpp0079894/FBpp0079893	0.0605685	0.725861	0.850536
Aats-thr	Aats-thr	3/FBpp0079915/FBpp0079914/FBpp0079913	0.487645	0.00400855	0.0264499
alphaTub(ent2)	alphaTub84B/alphaTub85E/alphaTub84D	3/FBpp0081062/FBpp0081565/FBpp0081153	0.461152	0.00408684	0.0268476
Ama	Ama	3/FBpp0081137/FBpp0081136/FBpp0081135	0.00886258	0.899025	0.952186
CG8036	CG8036	3/FBpp0081372/FBpp0081371/FBpp0081370	0.465231	9.03615e-06	0.000549632
CG11980	CG11980	3/FBpp0081444/FBpp0081443/FBpp0081442	0.11492	0.0219641	0.0923293
betaTub(ent7)	betaTub56D/betaTub85D	3/FBpp0081524/FBpp0085721/FBpp0085720	0.120566	0.283288	0.51189
p24-2/eca	p24-2/eca	3/FBpp0081576/FBpp0292157/FBpp0081571	0.169376	0.184288	0.396662
sle/CG12592	sle/CG12592	3/FBpp0081710/FBpp0081711/FBpp0081709	-0.31951	0.00195133	0.0159474
Dip-B	Dip-B	3/FBpp0082301/FBpp0082300/FBpp0082299	0.594199	6.32729e-05	0.0015443
Atx2	Atx2	3/FBpp0082557/FBpp0082556/FBpp0082555	-0.625499	0.0657581	0.196785
CG7675	CG7675	3/FBpp0083004/FBpp0083003/FBpp0083002	0.0938227	0.219488	0.437889
Sar1	Sar1	3/FBpp0083607/FBpp0083606/FBpp0083604	-0.0332741	0.745466	0.863454
ATPsyn-gamma	ATPsyn-gamma	3/FBpp0084907/FBpp0084906/FBpp0084905	-0.13793	0.478701	0.688747
Tpi	Tpi	3/FBpp0084950/FBpp0084949/FBpp0084948	0.485014	4.22056e-06	0.000354163
CG1910	CG1910	3/FBpp0085200/FBpp0085199/FBpp0085198	0.211768	0.277618	0.506561
CG1416	CG1416	3/FBpp0085260/FBpp0085259/FBpp0085258	0.355217	0.0341239	0.127915
Df31	Df31	3/FBpp0085274/FBpp0085273/FBpp0099688	0.20094	0.0798363	0.224931
Tsp42Ea	Tsp42Ea	3/FBpp0085505/FBpp0085504/FBpp0085503	-0.106569	0.332002	0.560885
SdhA	SdhA	3/FBpp0085737/FBpp0085738/FBpp0085736	-0.0647878	0.62623	0.802093
GstE7/GstD1	GstE7/GstD1	3/FBpp0085856/FBpp0099824/FBpp0082077	-0.0302047	0.685142	0.829141
pAbp	pAbp	3/FBpp0085917/FBpp0085919/FBpp0085915	-0.727491	0.0119619	0.0592572
Psi	Psi	3/FBpp0086222/FBpp0086221/FBpp0086220	0.145978	0.300648	0.526706
Sema-2a	Sema-2a	3/FBpp0086238/FBpp0086237/FBpp0086236	0.137343	0.588454	0.774662
Spt-I	Spt-I	3/FBpp0086844/FBpp0086843/FBpp0086842	-0.108864	0.309282	0.537312
Iswi	Iswi	3/FBpp0086956/FBpp0086955/FBpp0086954	-0.563924	0.0399327	0.141484
Nacalpha	Nacalpha	3/FBpp0086973/FBpp0086972/FBpp0086971	0.532146	0.0100805	0.0520214
CG5525/Cct5(ent1)	CG5525/Cct5	3/FBpp0087096/FBpp0079992/FBpp0087095	0.131295	0.21654	0.433619
CG5525/Cct5(ent2)	CG5525/Cct5	3/FBpp0087096/FBpp0087095/FBpp0079992	0.0133804	0.921002	0.962482
RpL31	RpL31	3/FBpp0087608/FBpp0087610/FBpp0087609	-0.0317266	0.899257	0.952186
Ggamma1	Ggamma1	3/FBpp0087728/FBpp0087727/FBpp0087726	-0.466496	0.0333619	0.126383
Pgi	Pgi	3/FBpp0087762/FBpp0087761/FBpp0087760	0.0943565	0.084861	0.233697
Sep1/pnut	Sep1/pnut	3/FBpp0087870/FBpp0087869/FBpp0076897	0.702004	0.000332393	0.00445547
glo(ent2)	glo	3/FBpp0088858/FBpp0088857/FBpp0088856	-0.330001	0.0736086	0.211625
PPP4R2r(ent1)	PPP4R2r	3/FBpp0089154/FBpp0071387/FBpp0071386	0.0963732	0.2751	0.504722
fabp(ent3)	fabp	3/FBpp0099728/FBpp0099726/FBpp0099725	0.118515	0.166823	0.368937
nrv2(ent1)	nrv2	3/FBpp0099793/FBpp0079010/FBpp0079011	-0.348174	0.00259568	0.0189957
GstD4/GstD1	GstD4/GstD1	3/FBpp0099824/FBpp0082043/FBpp0082077	0.0446074	0.371945	0.599431
Saf-B(ent2)	Saf-B	3/FBpp0099843/FBpp0084077/FBpp0084078	0.00424739	0.960639	0.977642
Saf-B(ent3)	Saf-B	3/FBpp0099843/FBpp0084078/FBpp0084077	-0.0135325	0.901972	0.952186
Pglym78	Pglym78	3/FBpp0099920/FBpp0099919/FBpp0084753	0.166144	0.0940272	0.252306
sau	sau	3/FBpp0100141/FBpp0100138/FBpp0100140	0.0150301	0.938912	0.968998
Cht3	Cht3	3/FBpp0110419/FBpp0303593/FBpp0303592	0.0593826	0.559114	0.748351
eIF4G(ent1)	eIF4G	3/FBpp0288389/FBpp0088303/FBpp0111817	0.530657	0.00791135	0.0447239
eIF4G(ent2)	eIF4G	3/FBpp0288389/FBpp0111817/FBpp0088303	0.134837	0.360656	0.587114
Nup153	Nup153	3/FBpp0288862/FBpp0309144/FBpp0074059	-0.0913108	0.471715	0.684816
GstT3	GstT3	3/FBpp0289447/FBpp0309051/FBpp0077002	0.117352	0.124253	0.304024
Npl4	Npl4	3/FBpp0289954/FBpp0084267/FBpp0084266	0.231446	0.076464	0.217888
CG30122	CG30122	3/FBpp0290146/FBpp0290145/FBpp0085841	-0.269823	0.0799134	0.224931
gammaCOP	gammaCOP	3/FBpp0290505/FBpp0085155/FBpp0085154	-0.0551226	0.449459	0.667554
HmgD	HmgD	3/FBpp0290624/FBpp0071626/FBpp0071625	-0.136429	0.185564	0.398876
D1	D1	3/FBpp0290739/FBpp0081468/FBpp0081467	-0.418472	0.000179096	0.0030352
Vha55	Vha55	3/FBpp0290875/FBpp0082140/FBpp0082139	0.671791	0.000168686	0.00288919
HP1b	HP1b	3/FBpp0291019/FBpp0301605/FBpp0071221	-0.0338103	0.864998	0.938441
AP-2mu	AP-2mu	3/FBpp0291080/FBpp0083646/FBpp0083645	0.0435415	0.693413	0.835
CG33096	CG33096	3/FBpp0291186/FBpp0291185/FBpp0112956	-0.495452	0.00212424	0.0169308
RpL10Ab(ent2)	RpL10Ab	3/FBpp0291345/FBpp0293190/FBpp0075764	0.025361	0.920978	0.962482
Kr-h2	Kr-h2	3/FBpp0291422/FBpp0309826/FBpp0078823	-0.328833	0.00240125	0.0178576
CG4572	CG4572	3/FBpp0291533/FBpp0083270/FBpp0083269	-0.0331942	0.779908	0.882494
Aats-lys	Aats-lys	3/FBpp0292593/FBpp0071302/FBpp0071301	0.619207	0.00924395	0.0492698
CG3321	CG3321	3/FBpp0292847/FBpp0082391/FBpp0082390	-0.246798	0.138484	0.326702
CG15093	CG15093	3/FBpp0292854/FBpp0085822/FBpp0085821	0.0183622	0.835593	0.920811
CG4747	CG4747	3/FBpp0292905/FBpp0310306/FBpp0079520	-0.307039	0.265929	0.490992
Nrt	Nrt	3/FBpp0292987/FBpp0075082/FBpp0075081	0.125155	0.259587	0.487104
Myo31DF	Myo31DF	3/FBpp0293078/FBpp0079626/FBpp0079625	-0.0995876	0.0954349	0.25481
Pp2A-29B(ent1)	Pp2A-29B	3/FBpp0293227/FBpp0099975/FBpp0099974	0.507892	0.00930311	0.0492698
CG13887(ent2)	CG13887	3/FBpp0293337/FBpp0072481/FBpp0072480	-0.128011	0.191791	0.403773
Pep(ent1)	Pep	3/FBpp0293516/FBpp0089253/FBpp0074963	-0.97024	0.000432862	0.00527961
CG3566	CG3566	3/FBpp0293707/FBpp0088809/FBpp0088808	0.578873	0.000868116	0.008846
BEAF-32	BEAF-32	3/FBpp0294039/FBpp0086572/FBpp0086571	0.0694051	0.53435	0.733422
Pp2B-14D(ent1)	Pp2B-14D	3/FBpp0294044/FBpp0301546/FBpp0074069	-0.173224	0.099888	0.262349
RpL29	RpL29	3/FBpp0296949/FBpp0071519/FBpp0071518	-0.354288	0.00706112	0.0411899
Cht2	Cht2	3/FBpp0297108/FBpp0306200/FBpp0072677	-0.150684	0.358139	0.58479
ATPsyn-Cf6	ATPsyn-Cf6	3/FBpp0297124/FBpp0305911/FBpp0083824	-0.220745	0.264593	0.490212
Nurf-38	Nurf-38	3/FBpp0297127/FBpp0271761/FBpp0072250	0.34315	0.0202416	0.0859869
kuk	kuk	3/FBpp0297129/FBpp0082839/FBpp0082838	-0.212722	0.0686866	0.201966
Nap1	Nap1	3/FBpp0297132/FBpp0297131/FBpp0072128	0.0770691	0.671288	0.823389
l(2)06225	l(2)06225	3/FBpp0297136/FBpp0110172/FBpp0079756	0.00752421	0.952868	0.972192
SC35	SC35	3/FBpp0297362/FBpp0292041/FBpp0088838	-0.185256	0.132006	0.315794
larp(ent1)	larp	3/FBpp0297482/FBpp0297481/FBpp0290398	0.0998579	0.572135	0.758762
su(f)	su(f)	3/FBpp0297503/FBpp0297502/FBpp0112456	0.00194033	0.992694	0.993929
Rpn6	Rpn6	3/FBpp0297513/FBpp0086604/FBpp0086603	0.715416	0.0343224	0.127915
cype	cype	3/FBpp0297878/FBpp0297877/FBpp0078707	-0.105809	0.476914	0.687873
Lam	Lam	3/FBpp0297902/FBpp0297901/FBpp0078733	-0.620667	0.00139195	0.0123814
CG14207(ent2)	CG14207	3/FBpp0297990/FBpp0074503/FBpp0074502	0.0113738	0.812114	0.9061
l(1)G0156	l(1)G0156	3/FBpp0300338/FBpp0307649/FBpp0074549	0.316477	0.256209	0.48451
CG10602	CG10602	3/FBpp0300412/FBpp0088357/FBpp0088356	0.473134	0.000614913	0.00684058
RpS10b	RpS10b	3/FBpp0300512/FBpp0074501/FBpp0074500	0.202397	0.428456	0.652615
RpS3A(ent2)	RpS3A	3/FBpp0300615/FBpp0088243/FBpp0088242	-0.246472	0.330128	0.558892
CG11961	CG11961	3/FBpp0300747/FBpp0085708/FBpp0085707	-0.410749	0.000158585	0.00286784
Mpcp	Mpcp	3/FBpp0300819/FBpp0075462/FBpp0075461	-0.168832	0.296492	0.522987
Rab7	Rab7	3/FBpp0300836/FBpp0300835/FBpp0083891	0.0328102	0.927545	0.965943
LSm7	LSm7	3/FBpp0300961/FBpp0310328/FBpp0080488	0.161597	0.337229	0.564386
Rab8	Rab8	3/FBpp0300990/FBpp0300989/FBpp0074690	-0.0860724	0.138048	0.326568
hts(ent5)	hts	3/FBpp0301118/FBpp0301117/FBpp0301114	0.0577232	0.716246	0.846296
RpL13	RpL13	3/FBpp0302626/FBpp0099517/FBpp0079484	-0.290212	0.378757	0.604959
row(ent2)	row	3/FBpp0302971/FBpp0086534/FBpp0086533	-0.442867	0.0184734	0.0819345
Rack1(ent3)	Rack1	3/FBpp0303680/FBpp0303679/FBpp0079187	0.0378123	0.841013	0.924884
CG3326/Rpt1	CG3326/Rpt1	3/FBpp0303790/FBpp0077290/FBpp0088021	0.139297	0.660787	0.822154
CG32230	CG32230	3/FBpp0303825/FBpp0070040/FBpp0070039	0.0985051	0.448659	0.666982
Klc	Klc	3/FBpp0303946/FBpp0303945/FBpp0075683	0.0897177	0.511474	0.715205
mtacp1	mtacp1	3/FBpp0304248/FBpp0072570/FBpp0072569	0.0274036	0.838363	0.923232
AGO2	AGO2	3/FBpp0304266/FBpp0075313/FBpp0075312	0.105193	0.619205	0.795627
CG1513	CG1513	3/FBpp0304288/FBpp0291386/FBpp0087535	0.179961	0.194279	0.405313
Jafrac2	Jafrac2	3/FBpp0304422/FBpp0072853/FBpp0072852	0.0122897	0.862662	0.937802
Ubc12	Ubc12	3/FBpp0304449/FBpp0304448/FBpp0076445	0.813457	1.71254e-05	0.000787771
Rpt3R/Rpt3	Rpt3R/Rpt3	3/FBpp0304481/FBpp0290751/FBpp0073292	0.240327	0.214348	0.4303
capt	capt	3/FBpp0304563/FBpp0099390/FBpp0099391	0.592029	0.000118665	0.00234235
CG3887	CG3887	3/FBpp0304685/FBpp0304684/FBpp0078639	0.0938682	0.557617	0.748351
NTPase	NTPase	3/FBpp0304733/FBpp0304732/FBpp0077367	0.0215074	0.860116	0.936299
RpL5	RpL5	3/FBpp0304879/FBpp0110424/FBpp0110421	-0.480816	0.221825	0.439826
R	R	3/FBpp0304917/FBpp0292253/FBpp0072746	-0.00834436	0.94931	0.971597
Nopp140(ent2)	Nopp140	3/FBpp0305035/FBpp0088542/FBpp0305034	-0.0775394	0.306813	0.535134
Hsp83/Gp93	Hsp83/Gp93	3/FBpp0305095/FBpp0084623/FBpp0072904	0.264453	0.0752033	0.215057
Aats-asp	Aats-asp	3/FBpp0305104/FBpp0308483/FBpp0086897	0.55722	0.0516889	0.168382
Rpn8	Rpn8	3/FBpp0305141/FBpp0303270/FBpp0072197	-0.230768	0.19083	0.403773
CG10077(ent2)	CG10077	3/FBpp0305296/FBpp0290159/FBpp0076649	-0.582641	0.0348033	0.129407
Elf	Elf	3/FBpp0305303/FBpp0305302/FBpp0079951	0.149467	0.182097	0.393449
CG1091	CG1091	3/FBpp0305518/FBpp0081155/FBpp0081154	-0.0219053	0.918986	0.962008
comt/Nsf2	comt/Nsf2	3/FBpp0305521/FBpp0073585/FBpp0082346	0.056949	0.723599	0.849121
vkg	vkg	3/FBpp0305721/FBpp0305720/FBpp0078672	-0.323856	0.0180563	0.0805283
RAF2	RAF2	3/FBpp0305773/FBpp0075145/FBpp0075144	-0.232624	0.0627707	0.191041
CG9705	CG9705	3/FBpp0305784/FBpp0075084/FBpp0075083	0.229019	0.0359061	0.131086
ms(3)72Dt/ATPsyn-beta	ms(3)72Dt/ATPsyn-beta	3/FBpp0305828/FBpp0075203/FBpp0088250	0.38179	0.00509648	0.0320521
ATPsyn-beta(ent2)	ATPsyn-beta	3/FBpp0305828/FBpp0088251/FBpp0088250	-0.0648765	0.75632	0.868213
Rad23	Rad23	3/FBpp0305835/FBpp0088191/FBpp0088190	0.228404	0.117663	0.290994
RpL26/CG33140	RpL26/CG33140	3/FBpp0305858/FBpp0088117/FBpp0074833	-0.0199671	0.825241	0.913153
MSBP	MSBP	3/FBpp0305868/FBpp0290813/FBpp0073959	0.372988	0.0818228	0.227915
Tom40	Tom40	3/FBpp0305890/FBpp0089237/FBpp0071031	-0.0140388	0.948777	0.971597
Ntf-2(ent1)	Ntf-2	3/FBpp0305904/FBpp0305902/FBpp0076934	0.729159	3.41016e-10	1.37259e-07
825-Oak/CG32214	825-Oak/CG32214	3/FBpp0305977/FBpp0271919/FBpp0271914	-0.0486758	0.440479	0.660924
CG12519/CG18294	CG12519/CG18294	3/FBpp0305978/FBpp0074699/FBpp0074752	-0.00655056	0.899633	0.952186
path	path	3/FBpp0305998/FBpp0305997/FBpp0076156	0.035925	0.734133	0.855337
RpL10	RpL10	3/FBpp0306039/FBpp0289148/FBpp0289147	-0.013118	0.925393	0.965119
Aats-gly	Aats-gly	3/FBpp0306062/FBpp0075386/FBpp0075385	0.537559	0.00111826	0.010407
RanGAP	RanGAP	3/FBpp0306292/FBpp0306291/FBpp0080775	-0.274494	0.075036	0.215055
Map205(ent2)	Map205	3/FBpp0306414/FBpp0085235/FBpp0085234	-0.114588	0.45248	0.669516
Pp1-87B/Pp1alpha-96A	Pp1-87B/Pp1alpha-96A	3/FBpp0306442/FBpp0084026/FBpp0082067	-0.0626017	0.404994	0.627565
beta-Spec(ent2)	beta-Spec	3/FBpp0306508/FBpp0306507/FBpp0074228	-0.944942	0.0100812	0.0520214
CG6891	CG6891	3/FBpp0306529/FBpp0074403/FBpp0074402	0.585945	8.25467e-08	1.47667e-05
CG11790	CG11790	3/FBpp0306570/FBpp0084136/FBpp0084135	-0.0294242	0.863888	0.937869
Rpn2	Rpn2	3/FBpp0306599/FBpp0303405/FBpp0084754	0.617134	0.0595845	0.183776
NAT1	NAT1	3/FBpp0306828/FBpp0086899/FBpp0086900	-0.0064763	0.931475	0.966483
RFeSP	RFeSP	3/FBpp0306868/FBpp0306867/FBpp0077581	-0.223376	0.139406	0.326702
CoVa	CoVa	3/FBpp0306911/FBpp0081948/FBpp0081947	-0.0758322	0.523256	0.725618
Nup98-96	Nup98-96	3/FBpp0306915/FBpp0293109/FBpp0083851	0.0483845	0.590659	0.775708
caz	caz	3/FBpp0307001/FBpp0307000/FBpp0073996	-0.0416935	0.795775	0.892199
ND42	ND42	3/FBpp0307181/FBpp0083571/FBpp0083570	-0.354391	0.019856	0.0856002
CG6455	CG6455	3/FBpp0307187/FBpp0307186/FBpp0288710	-0.644636	0.000419499	0.00515568
AnxB9(ent1)	AnxB9	3/FBpp0307770/FBpp0307769/FBpp0088986	-0.191278	3.82969e-05	0.00118573
Acn	Acn	3/FBpp0307803/FBpp0080688/FBpp0080689	-0.191772	0.225013	0.445598
eff	eff	3/FBpp0307824/FBpp0302691/FBpp0082477	0.00177072	0.947813	0.971597
eIF-2gamma	eIF-2gamma	3/FBpp0307983/FBpp0302538/FBpp0302537	0.628208	0.0112067	0.0564445
nito	nito	3/FBpp0308267/FBpp0087933/FBpp0087934	-0.0450212	0.766345	0.874509
Sec31	Sec31	3/FBpp0308410/FBpp0087724/FBpp0087723	0.105659	0.472255	0.684983
CG1648	CG1648	3/FBpp0308495/FBpp0087578/FBpp0087577	-0.155759	0.247864	0.472659
CG1440	CG1440	3/FBpp0308525/FBpp0111875/FBpp0071144	0.702901	3.918e-05	0.00119018
qkr58E-1	qkr58E-1	3/FBpp0308620/FBpp0308619/FBpp0071754	-0.511454	0.000455859	0.00547114
qkr58E-3	qkr58E-3	3/FBpp0308621/FBpp0288693/FBpp0298043	0.0270956	0.638191	0.809046
Gie	Gie	3/FBpp0308780/FBpp0308779/FBpp0081290	-0.495966	0.000299133	0.0042246
TppII	TppII	3/FBpp0308802/FBpp0086888/FBpp0086887	0.557703	0.0517697	0.168382
ssx	ssx	3/FBpp0308821/FBpp0308820/FBpp0089110	-0.398022	3.13556e-13	5.04826e-10
CG1737	CG1737	3/FBpp0309057/FBpp0309056/FBpp0073309	-0.357462	0.0504002	0.164927
Ran	Ran	3/FBpp0309150/FBpp0073328/FBpp0073327	0.294643	0.00312009	0.0215594
Nup154	Nup154	3/FBpp0309200/FBpp0309199/FBpp0088820	-0.159622	0.0236941	0.0983182
RpL9	RpL9	3/FBpp0309201/FBpp0079753/FBpp0079752	0.0353203	0.889416	0.948768
Akap200(ent1)	Akap200	3/FBpp0309214/FBpp0079281/FBpp0079280	-0.2141	0.0355045	0.130859
Spase25	Spase25	3/FBpp0309255/FBpp0309254/FBpp0073355	0.252139	0.0983832	0.260093
CG9281	CG9281	3/FBpp0309269/FBpp0073873/FBpp0073872	0.350391	0.00111601	0.010407
RpL30	RpL30	3/FBpp0309280/FBpp0080723/FBpp0291653	-0.397771	0.182122	0.393449
Pp4-19C	Pp4-19C	3/FBpp0309349/FBpp0077017/FBpp0077016	0.161753	0.193488	0.405313
Cbs	Cbs	3/FBpp0309380/FBpp0076938/FBpp0076937	-0.0564328	0.600514	0.782857
cora(ent2)	cora	3/FBpp0309411/FBpp0309410/FBpp0085697	-0.585866	0.00468199	0.0299127
RpS9(ent1)	RpS9	3/FBpp0309532/FBpp0076154/FBpp0076152	-0.0739202	0.698719	0.838254
SdhBL/SdhB	SdhBL/SdhB	3/FBpp0309679/FBpp0074419/FBpp0085489	0.0668696	0.514614	0.718584
HmgZ	HmgZ	3/FBpp0309731/FBpp0071591/FBpp0071590	0.0833339	0.310707	0.537312
Idgf4	Idgf4	3/FBpp0309782/FBpp0071329/FBpp0071328	0.152153	0.19091	0.403773
ras	ras	3/FBpp0309791/FBpp0071424/FBpp0071423	0.214926	0.0436464	0.150151
CG9135	CG9135	3/FBpp0309821/FBpp0078817/FBpp0078816	-0.0167892	0.893867	0.949918
CG11423/CG9140	CG11423/CG9140	3/FBpp0309828/FBpp0086012/FBpp0078847	-0.156376	0.464018	0.677307
RpS5a	RpS5a	3/FBpp0309958/FBpp0309957/FBpp0074180	-0.135228	0.241769	0.466724
CG9634	CG9634	3/FBpp0310021/FBpp0310020/FBpp0074133	-0.846199	1.37954e-05	0.000653253
mts	mts	3/FBpp0310063/FBpp0310062/FBpp0079148	0.368381	0.129131	0.31123
barr	barr	3/FBpp0310394/FBpp0080881/FBpp0080880	-0.469418	0.0396903	0.141484
TER94(ent1)	TER94	3/FBpp0310395/FBpp0111818/FBpp0087479	-0.0108705	0.923245	0.963959
Acon	Acon	3/FBpp0310408/FBpp0289654/FBpp0081002	0.872161	0.000132785	0.00254504
eIF-1A	eIF-1A	3/FBpp0310418/FBpp0089421/FBpp0082994	0.316045	0.0718175	0.20887
His3(ent2)	His3:CG31613/His3.3B/His3:CG33824/His3:CG33860/His3:CG33848/His3:CG33851/His3:CG33854/His3:CG33857/His3:CG33863/His3:CG33866/His3:CG33827/His3:CG33830/His3:CG33833/His3:CG33836/His3:CG33839/His3:CG33842/His3:CG33845/His3.3A/His3:CG33806/His3:CG33809/His3:CG33812/His3:CG33815/His3:CG33818/His3:CG33821/His3:CG33803	30/FBpp0091058/FBpp0091088/FBpp0091106/FBpp0091094/FBpp0091103/FBpp0091091/FBpp0091067/FBpp0091056/FBpp0091097/FBpp0091051/FBpp0091082/FBpp0091112/FBpp0305717/FBpp0305716/FBpp0078649/FBpp0309302/FBpp0071281/FBpp0071282/FBpp0071280/FBpp0091061/FBpp0091109/FBpp0085250/FBpp0091076/FBpp0091064/FBpp0091070/FBpp0091100/FBpp0091073/FBpp0091085/FBpp0091053/FBpp0091079	-0.0199468	0.657221	0.820889
His3(ent3)	His3:CG31613/His3.3B/His3:CG33824/His3:CG33860/His3:CG33848/His3:CG33851/His3:CG33854/His3:CG33857/His3:CG33863/His3:CG33866/His3:CG33827/His3:CG33830/His3:CG33833/His3:CG33836/His3:CG33839/His3:CG33842/His3:CG33845/His3.3A/His3:CG33806/His3:CG33809/His3:CG33812/His3:CG33815/His3:CG33818/His3:CG33821/His3:CG33803	30/FBpp0091058/FBpp0091088/FBpp0091106/FBpp0091094/FBpp0091103/FBpp0091091/FBpp0091067/FBpp0091056/FBpp0091097/FBpp0091051/FBpp0091082/FBpp0091112/FBpp0305717/FBpp0305716/FBpp0078649/FBpp0309302/FBpp0071281/FBpp0071282/FBpp0091061/FBpp0091109/FBpp0085250/FBpp0091076/FBpp0091064/FBpp0091070/FBpp0091100/FBpp0091073/FBpp0091085/FBpp0091053/FBpp0091079/FBpp0071280	-0.429835	4.84556e-05	0.00138039
Rab(ent2)	Rab39/Rab19/Rab35/Rab10/Rab4/RabX1/Rab3/Rab14/Rab8/Rab30/RabX4/Rab1/Rab26/Rab6	31/FBpp0301227/FBpp0079056/FBpp0079055/FBpp0079054/FBpp0298273/FBpp0071030/FBpp0304216/FBpp0076428/FBpp0072029/FBpp0079943/FBpp0304180/FBpp0304179/FBpp0290744/FBpp0111590/FBpp0111589/FBpp0310268/FBpp0080200/FBpp0080199/FBpp0300990/FBpp0300989/FBpp0074690/FBpp0086009/FBpp0086008/FBpp0292350/FBpp0305729/FBpp0305728/FBpp0070027/FBpp0077029/FBpp0087352/FBpp0084111/FBpp0083503	-0.0533252	0.629716	0.803362
mod(mdg4)(ent1)	mod(mdg4)	31/FBpp0310324/FBpp0300271/FBpp0300270/FBpp0112910/FBpp0112909/FBpp0112908/FBpp0083464/FBpp0083463/FBpp0083462/FBpp0083461/FBpp0083460/FBpp0083459/FBpp0083484/FBpp0083483/FBpp0083482/FBpp0083481/FBpp0083479/FBpp0083478/FBpp0083477/FBpp0083476/FBpp0083474/FBpp0083473/FBpp0083472/FBpp0083471/FBpp0083470/FBpp0083469/FBpp0083468/FBpp0083467/FBpp0083466/FBpp0083465/FBpp0083480	-0.0244702	0.770757	0.875597
mod(mdg4)(ent2)	mod(mdg4)	31/FBpp0310324/FBpp0300271/FBpp0300270/FBpp0112910/FBpp0112909/FBpp0112908/FBpp0083464/FBpp0083463/FBpp0083462/FBpp0083461/FBpp0083460/FBpp0083459/FBpp0083484/FBpp0083483/FBpp0083482/FBpp0083481/FBpp0083480/FBpp0083479/FBpp0083478/FBpp0083477/FBpp0083476/FBpp0083474/FBpp0083473/FBpp0083472/FBpp0083471/FBpp0083470/FBpp0083469/FBpp0083468/FBpp0083467/FBpp0083466/FBpp0083465	-0.067666	0.472958	0.685385
CG6800/Src42A/Cdk5/CG42366/htl/btl/Cdk9/Cdk12/Eip63E/cdc2c	CG6800/Src42A/Cdk5/CG42366/htl/btl/Cdk9/Cdk12/Eip63E/cdc2c	32/FBpp0307255/FBpp0083530/FBpp0071848/FBpp0304962/FBpp0078014/FBpp0078013/FBpp0086483/FBpp0082972/FBpp0082971/FBpp0082970/FBpp0291160/FBpp0303101/FBpp0291754/FBpp0072994/FBpp0072993/FBpp0072992/FBpp0072991/FBpp0072990/FBpp0110225/FBpp0110224/FBpp0110223/FBpp0110222/FBpp0110221/FBpp0110220/FBpp0100143/FBpp0075520/FBpp0304023/FBpp0289242/FBpp0289675/FBpp0083330/FBpp0083329/FBpp0307254	0.00915508	0.938063	0.968998
CkIIalpha	CkIIalpha	4/FBpp0070041/FBpp0070043/FBpp0070042/FBpp0110433	-0.0769321	0.43759	0.657815
RpL36	RpL36	4/FBpp0070153/FBpp0070152/FBpp0070151/FBpp0070150	0.123305	0.672013	0.823389
l(1)G0334	l(1)G0334	4/FBpp0070678/FBpp0070677/FBpp0070676/FBpp0070679	0.00366151	0.967524	0.979079
spoon	spoon	4/FBpp0070760/FBpp0300895/FBpp0300894/FBpp0070761	0.0916575	0.485505	0.694812
RpL17	RpL17	4/FBpp0070943/FBpp0070942/FBpp0070941/FBpp0070940	0.102108	0.359725	0.586345
nocte	nocte	4/FBpp0071395/FBpp0071394/FBpp0298823/FBpp0305169	1.05917	0.00122134	0.011013
sesB	sesB	4/FBpp0073280/FBpp0073279/FBpp0073278/FBpp0073277	0.322544	0.0936978	0.252254
Hsc70-3	Hsc70-3	4/FBpp0073448/FBpp0073447/FBpp0073446/FBpp0073445	-0.53132	0.0634184	0.192286
Tango4/Rack1	Tango4/Rack1	4/FBpp0073459/FBpp0303680/FBpp0303679/FBpp0079187	-0.0866783	0.41297	0.637257
Pp1-13C/Pp1-87B/Pp1alpha-96A	Pp1-13C/Pp1-87B/Pp1alpha-96A	4/FBpp0073834/FBpp0306442/FBpp0084026/FBpp0082067	0.182325	0.26022	0.487156
CG9911	CG9911	4/FBpp0074023/FBpp0074022/FBpp0074021/FBpp0074020	0.131783	0.482248	0.693231
RpS19a	RpS19a	4/FBpp0074086/FBpp0074088/FBpp0074087/FBpp0309135	0.0759578	0.68328	0.828998
bnb	bnb	4/FBpp0074430/FBpp0074429/FBpp0074428/FBpp0074427	-0.167333	0.130979	0.313804
Rpt5/Rpt6R/Rpt6/Rpt2	Rpt5/Rpt6R/Rpt6/Rpt2	4/FBpp0076890/FBpp0085042/FBpp0083906/FBpp0083843	-0.30126	0.236656	0.460793
papi	papi	4/FBpp0077511/FBpp0077510/FBpp0077509/FBpp0077508	-0.603274	2.76277e-05	0.00100965
Trxr-1/Trxr-2	Trxr-1/Trxr-2	4/FBpp0078166/FBpp0071117/FBpp0071116/FBpp0071115	0.260301	0.0233337	0.0973246
dUTPase	dUTPase	4/FBpp0079746/FBpp0079745/FBpp0303623/FBpp0303622	0.459672	0.00120091	0.0109856
vig	vig	4/FBpp0080280/FBpp0080279/FBpp0080278/FBpp0080277	-0.0841308	0.705002	0.843044
alphaTub(ent3)	alphaTub84B/alphaTub85E/alphaTub84D/alphaTub67C	4/FBpp0081062/FBpp0081565/FBpp0076122/FBpp0081153	0.226189	0.0183198	0.0814775
CG5103/CG8036	CG5103/CG8036	4/FBpp0081372/FBpp0081371/FBpp0074898/FBpp0081370	0.454538	3.55718e-05	0.00112295
CG4706/Acon	CG4706/Acon	4/FBpp0081812/FBpp0310408/FBpp0289654/FBpp0081002	0.517	0.00382138	0.0256351
sqd(ent1)	sqd	4/FBpp0082321/FBpp0301102/FBpp0082319/FBpp0082320	-0.0643526	0.757202	0.868301
RpS5a/RpS5b(ent1)	RpS5a/RpS5b	4/FBpp0082465/FBpp0309958/FBpp0309957/FBpp0074180	0.00591111	0.966019	0.978786
14-3-3epsilon	14-3-3epsilon	4/FBpp0082990/FBpp0082989/FBpp0082988/FBpp0082987	0.46293	0.0103848	0.0530778
ste24a/ste24c	ste24a/ste24c	4/FBpp0086207/FBpp0307819/FBpp0100159/FBpp0100158	-0.223688	0.0012232	0.011013
CG8839	CG8839	4/FBpp0087069/FBpp0087068/FBpp0087071/FBpp0087070	-0.0861429	0.486907	0.695063
Prosalpha1/CG30382	Prosalpha1/CG30382	4/FBpp0087969/FBpp0087970/FBpp0291433/FBpp0087968	0.818586	0.00271391	0.0195937
Ef1alpha100E	Ef1alpha100E	4/FBpp0089104/FBpp0089103/FBpp0085194/FBpp0085193	0.00981177	0.310384	0.537312
sea	sea	4/FBpp0099892/FBpp0099890/FBpp0099889/FBpp0099888	-0.145283	0.100232	0.262823
Gapdh1/Gapdh2	Gapdh1/Gapdh2	4/FBpp0099914/FBpp0087977/FBpp0304864/FBpp0073922	0.49997	3.79738e-11	3.05689e-08
Act5C	Act5C	4/FBpp0100125/FBpp0100124/FBpp0070787/FBpp0070788	0.146132	0.0262195	0.105798
CalpA	CalpA	4/FBpp0111782/FBpp0309435/FBpp0085715/FBpp0085714	-0.107796	0.482953	0.693591
Gpo-1	Gpo-1	4/FBpp0111813/FBpp0086444/FBpp0086443/FBpp0086442	0.0786414	0.281309	0.509598
CG5028	CG5028	4/FBpp0112203/FBpp0112202/FBpp0112201/FBpp0084275	0.140404	0.545771	0.740871
CG1646	CG1646	4/FBpp0112211/FBpp0084694/FBpp0084692/FBpp0084691	-0.104423	0.531778	0.732389
vig2	vig2	4/FBpp0112266/FBpp0084152/FBpp0084151/FBpp0084150	0.181131	0.341508	0.56977
RpL32	RpL32	4/FBpp0113047/FBpp0084960/FBpp0084959/FBpp0084958	0.0291867	0.89609	0.951653
CkIalpha	CkIalpha	4/FBpp0289609/FBpp0309354/FBpp0073515/FBpp0073513	-0.186973	0.150152	0.344857
Mapmodulin	Mapmodulin	4/FBpp0289639/FBpp0112004/FBpp0086002/FBpp0086001	-0.622461	1.19068e-05	0.000597185
Ank	Ank	4/FBpp0289724/FBpp0088239/FBpp0088238/FBpp0088240	0.0297819	0.871755	0.938813
grh(ent1)	grh	4/FBpp0289766/FBpp0289765/FBpp0288984/FBpp0288983	-0.0847374	0.108316	0.274541
CG8963	CG8963	4/FBpp0289800/FBpp0309119/FBpp0086168/FBpp0086167	0.410244	0.0300806	0.11698
ATPCL	ATPCL	4/FBpp0289825/FBpp0289824/FBpp0289823/FBpp0309030	0.00709231	0.933709	0.967357
CG17544	CG17544	4/FBpp0290046/FBpp0080759/FBpp0080758/FBpp0080757	-0.733016	2.53929e-08	5.84036e-06
Nop60B(ent1)	Nop60B	4/FBpp0290083/FBpp0289464/FBpp0099583/FBpp0072166	0.0277019	0.917631	0.962008
nyo/neo	nyo/neo	4/FBpp0290098/FBpp0290097/FBpp0084852/FBpp0084851	0.152732	0.254564	0.483041
CG11148	CG11148	4/FBpp0290108/FBpp0290107/FBpp0290106/FBpp0290104	0.139418	0.471619	0.684816
NDUFA8	NDUFA8	4/FBpp0290258/FBpp0072233/FBpp0072232/FBpp0072231	-0.259055	0.0607714	0.187078
Kap-alpha3	Kap-alpha3	4/FBpp0290407/FBpp0081586/FBpp0081585/FBpp0081584	0.469231	0.102591	0.266139
sn	sn	4/FBpp0290893/FBpp0290891/FBpp0071058/FBpp0071057	0.500264	8.76479e-05	0.00190693
UGP	UGP	4/FBpp0290913/FBpp0290912/FBpp0099884/FBpp0099885	0.019098	0.772919	0.876337
Ppn(ent2)	Ppn	4/FBpp0291053/FBpp0291052/FBpp0289566/FBpp0291051	-0.604848	0.00060253	0.00678373
Ppn(ent3)	Ppn	4/FBpp0291053/FBpp0291052/FBpp0291051/FBpp0289566	-0.563241	0.000213486	0.00336972
eIF2B-delta	eIF2B-delta	4/FBpp0291521/FBpp0071924/FBpp0071923/FBpp0071922	-0.0359987	0.749736	0.866528
Cctgamma	Cctgamma	4/FBpp0291566/FBpp0291565/FBpp0082788/FBpp0082787	0.983733	3.27122e-06	0.000309803
CG7971	CG7971	4/FBpp0292226/FBpp0301191/FBpp0072688/FBpp0072689	0.00402689	0.975888	0.983216
prtp	prtp	4/FBpp0292398/FBpp0292397/FBpp0305170/FBpp0073396	-0.420427	0.13278	0.317175
Cp1	Cp1	4/FBpp0292990/FBpp0308977/FBpp0086719/FBpp0086718	-0.235822	0.152402	0.349028
vas/bel	vas/bel	4/FBpp0293394/FBpp0304748/FBpp0306433/FBpp0081374	-0.249763	0.16755	0.369528
Cam	Cam	4/FBpp0293503/FBpp0293502/FBpp0087110/FBpp0087109	0.344063	0.200271	0.411108
Pep(ent2)	Pep	4/FBpp0293516/FBpp0089253/FBpp0074962/FBpp0074963	-0.32837	0.0349188	0.129538
GstE12	GstE12	4/FBpp0293853/FBpp0293852/FBpp0310103/FBpp0072341	0.0712356	0.0616222	0.188975
AGO1	AGO1	4/FBpp0294043/FBpp0086739/FBpp0086740/FBpp0086738	-0.0333622	0.794826	0.891756
Tm1(ent4)	Tm1	4/FBpp0296936/FBpp0291172/FBpp0088899/FBpp0089024	-0.0412399	0.824084	0.913129
larp(ent2)	larp	4/FBpp0297482/FBpp0297481/FBpp0297480/FBpp0290398	-0.230921	0.258151	0.486109
ctp	ctp	4/FBpp0297908/FBpp0070675/FBpp0070674/FBpp0070672	-0.353317	0.0119415	0.0592572
U2af50	U2af50	4/FBpp0298007/FBpp0298006/FBpp0298005/FBpp0074013	-0.133743	0.23587	0.460303
CG2118	CG2118	4/FBpp0300204/FBpp0300203/FBpp0085214/FBpp0085215	-0.381327	0.00240015	0.0178576
Fmr1(ent1)	Fmr1	4/FBpp0300445/FBpp0081676/FBpp0081678/FBpp0081677	-0.294495	0.0971085	0.258421
RpS10a/RpS10b	RpS10a/RpS10b	4/FBpp0300512/FBpp0074501/FBpp0084564/FBpp0074500	-0.265856	0.130212	0.31243
CoVIb	CoVIb	4/FBpp0300889/FBpp0074586/FBpp0074585/FBpp0074584	-0.120739	0.290724	0.517771
CG4729(ent1)	CG4729	4/FBpp0300976/FBpp0075177/FBpp0075176/FBpp0075175	-0.154551	0.0989713	0.260792
eIF5B(ent1)	eIF5B	4/FBpp0301573/FBpp0301571/FBpp0301570/FBpp0073003	-0.230267	0.158933	0.35989
eIF5B(ent2)	eIF5B	4/FBpp0301573/FBpp0301572/FBpp0301570/FBpp0073003	0.111835	0.678949	0.824987
plexA(ent1)	plexA	4/FBpp0301599/FBpp0088287/FBpp0088288/FBpp0088289	-0.623999	0.00203873	0.0164943
plexA(ent2)	plexA	4/FBpp0301599/FBpp0088288/FBpp0088289/FBpp0088287	0.110403	0.500053	0.707457
lwr	lwr	4/FBpp0301732/FBpp0301731/FBpp0077742/FBpp0077741	0.405028	0.00307916	0.0213683
Zn72D(ent1)	Zn72D	4/FBpp0302719/FBpp0302718/FBpp0305489/FBpp0075249	-0.27366	0.192468	0.404008
gammaCOP	gammaCOP	4/FBpp0303129/FBpp0290505/FBpp0085155/FBpp0085154	0.198184	0.30712	0.535134
jbug	jbug	4/FBpp0303267/FBpp0303266/FBpp0290588/FBpp0291569	-0.0367157	0.741577	0.860807
MTA1-like	MTA1-like	4/FBpp0303347/FBpp0288645/FBpp0078383/FBpp0078382	-0.144529	0.0364177	0.132653
CG17078	CG17078	4/FBpp0303500/FBpp0303499/FBpp0303498/FBpp0290028	0.234867	0.14902	0.34422
Cpr	Cpr	4/FBpp0303666/FBpp0303665/FBpp0078881/FBpp0078880	0.105825	0.650955	0.816229
CD98hc	CD98hc	4/FBpp0303762/FBpp0303760/FBpp0304466/FBpp0081314	-0.16279	0.271094	0.498814
RpL27	RpL27	4/FBpp0303780/FBpp0303779/FBpp0303778/FBpp0084306	-0.148232	0.377034	0.603475
mRpL23	mRpL23	4/FBpp0303833/FBpp0303832/FBpp0288404/FBpp0072778	-0.0789502	0.668553	0.823072
PpV	PpV	4/FBpp0303849/FBpp0303848/FBpp0303847/FBpp0070883	0.711491	0.00092519	0.00923155
RpS26	RpS26	4/FBpp0303872/FBpp0080639/FBpp0080641/FBpp0080640	0.148205	0.297934	0.52309
CG6084(ent2)	CG6084	4/FBpp0303937/FBpp0303936/FBpp0075870/FBpp0075869	0.220708	0.00622417	0.0369775
Hel25E(ent2)	Hel25E	4/FBpp0304066/FBpp0078756/FBpp0078755/FBpp0078754	0.545603	0.0036851	0.0250338
Chro	Chro	4/FBpp0304363/FBpp0078221/FBpp0078220/FBpp0078219	-0.370685	0.194325	0.405313
ImpL3	ImpL3	4/FBpp0304377/FBpp0304376/FBpp0304375/FBpp0076716	0.046057	0.317793	0.545466
Mi-2	Mi-2	4/FBpp0304462/FBpp0291256/FBpp0099808/FBpp0074688	-0.994974	0.000276647	0.00401263
CoIV	CoIV	4/FBpp0304538/FBpp0304537/FBpp0080836/FBpp0080835	-0.165443	0.210046	0.423342
Inx2	Inx2	4/FBpp0304593/FBpp0291074/FBpp0070966/FBpp0070965	0.0786915	0.593041	0.776257
Clc	Clc	4/FBpp0305007/FBpp0290348/FBpp0290037/FBpp0074599	-0.20008	0.350828	0.577539
Rac1/Rac2	Rac1/Rac2	4/FBpp0305023/FBpp0076577/FBpp0304252/FBpp0072614	-0.633213	0.0032337	0.022249
Nopp140(ent3)	Nopp140	4/FBpp0305035/FBpp0088542/FBpp0089003/FBpp0305034	-0.060392	0.44757	0.666982
Nopp140(ent4)	Nopp140	4/FBpp0305035/FBpp0305034/FBpp0088542/FBpp0089003	-0.456491	0.00590371	0.035733
alpha-Spec	alpha-Spec	4/FBpp0305102/FBpp0305101/FBpp0305100/FBpp0072672	-1.38781	0.00237406	0.0178576
Dek(ent1)	Dek	4/FBpp0305164/FBpp0099857/FBpp0099855/FBpp0099856	-0.1749	0.387979	0.611201
CG2004	CG2004	4/FBpp0305176/FBpp0305174/FBpp0305173/FBpp0071218	0.488049	0.00713439	0.041467
Cdc23/CG31687	Cdc23/CG31687	4/FBpp0305185/FBpp0080894/FBpp0291434/FBpp0305184	-0.0580505	0.502127	0.707508
Trn	Trn	4/FBpp0305273/FBpp0076710/FBpp0076709/FBpp0076708	0.136768	0.14466	0.336079
tou	tou	4/FBpp0305284/FBpp0305283/FBpp0111979/FBpp0087193	-0.0264629	0.712703	0.846103
GstS1	GstS1	4/FBpp0305731/FBpp0099646/FBpp0086156/FBpp0086157	0.165525	0.0379602	0.136725
Tom40/tomboy40	Tom40/tomboy40	4/FBpp0305890/FBpp0089237/FBpp0085338/FBpp0071031	0.056939	0.717512	0.846296
Ntf-2(ent2)	Ntf-2	4/FBpp0305904/FBpp0305902/FBpp0111920/FBpp0076934	0.166066	0.0248584	0.101579
HIP/HIP-R	HIP/HIP-R	4/FBpp0305905/FBpp0070572/FBpp0070573/FBpp0070575	0.973385	9.65585e-08	1.55459e-05
Hcf	Hcf	4/FBpp0306551/FBpp0298368/FBpp0088195/FBpp0088194	-0.429458	0.0544104	0.172605
Hrb87F	Hrb87F	4/FBpp0306562/FBpp0302741/FBpp0289817/FBpp0082316	-0.231653	0.23033	0.453338
CG1607	CG1607	4/FBpp0306617/FBpp0306616/FBpp0085147/FBpp0085146	-0.113835	0.31069	0.537312
Sep5/Sep2	Sep5/Sep2	4/FBpp0306646/FBpp0087952/FBpp0087953/FBpp0083352	0.308005	0.0781578	0.222322
woc(ent1)	woc	4/FBpp0306779/FBpp0306778/FBpp0111770/FBpp0084548	-1.02964	8.70964e-05	0.00190693
Cnx99A	Cnx99A	4/FBpp0306896/FBpp0110209/FBpp0084804/FBpp0084803	-0.136374	0.288408	0.51597
sas	sas	4/FBpp0306906/FBpp0306905/FBpp0081090/FBpp0081089	-0.387288	0.0175193	0.0794539
Bacc	Bacc	4/FBpp0307124/FBpp0297923/FBpp0077398/FBpp0077397	-0.0992773	0.373218	0.600882
Gdh(ent3)	Gdh	4/FBpp0307192/FBpp0088496/FBpp0088988/FBpp0088990	0.171465	0.210093	0.423342
CG9775	CG9775	4/FBpp0307563/FBpp0078535/FBpp0078534/FBpp0290512	-0.549592	0.000884982	0.00896114
Trap1/Hsp83	Trap1/Hsp83	4/FBpp0307647/FBpp0085482/FBpp0305095/FBpp0072904	0.338191	0.011836	0.0589968
bl(ent1)	bl	4/FBpp0307711/FBpp0290974/FBpp0089363/FBpp0089365	0.25736	0.263903	0.490212
Kdm2	Kdm2	4/FBpp0307736/FBpp0307735/FBpp0307734/FBpp0289915	-0.0392005	0.715974	0.846296
RpL3(ent2)	RpL3	4/FBpp0307759/FBpp0291742/FBpp0081823/FBpp0081822	-0.182737	0.158034	0.358864
PPP4R2r(ent2)	PPP4R2r	4/FBpp0307839/FBpp0089154/FBpp0071387/FBpp0071386	0.648022	0.00149893	0.0130447
CG1354(ent1)	CG1354	4/FBpp0307859/FBpp0088408/FBpp0088410/FBpp0088409	0.505818	0.00158192	0.0134047
eIF-2gamma/Su(var)3-9	eIF-2gamma/Su(var)3-9	4/FBpp0307983/FBpp0302538/FBpp0302536/FBpp0302537	0.744482	0.00392557	0.0260309
CG17556/CG3678	CG17556/CG3678	4/FBpp0307992/FBpp0082818/FBpp0307993/FBpp0082819	0.00631128	0.900343	0.952186
RpL34b	RpL34b	4/FBpp0308319/FBpp0308318/FBpp0081528/FBpp0081527	-0.103098	0.194349	0.405313
RpS7	RpS7	4/FBpp0308324/FBpp0088440/FBpp0088439/FBpp0088970	-0.138898	0.642045	0.812652
CG3760(ent2)	CG3760	4/FBpp0308385/FBpp0301181/FBpp0072298/FBpp0072299	0.532477	3.09975e-05	0.00103082
CG3760(ent3)	CG3760	4/FBpp0308385/FBpp0301181/FBpp0072299/FBpp0072298	0.513778	2.47636e-05	0.000949272
Sod3	Sod3	4/FBpp0308571/FBpp0110197/FBpp0088877/FBpp0088878	0.0534528	0.443127	0.663661
wap	wap	4/FBpp0308582/FBpp0293677/FBpp0301179/FBpp0077060	-0.00700407	0.960148	0.977642
sqh	sqh	4/FBpp0308588/FBpp0308587/FBpp0308586/FBpp0070842	-0.11277	0.673031	0.823389
sta	sta	4/FBpp0308666/FBpp0308665/FBpp0070278/FBpp0070277	0.0965295	0.726586	0.850766
Jafrac1	Jafrac1	4/FBpp0308757/FBpp0308756/FBpp0073595/FBpp0073594	0.731102	2.0405e-06	0.000219014
CG2943(ent1)	CG2943	4/FBpp0308772/FBpp0308770/FBpp0081262/FBpp0308771	0.0478454	0.613186	0.790416
CG2943(ent2)	CG2943	4/FBpp0308772/FBpp0308771/FBpp0308770/FBpp0081262	-0.322782	0.108452	0.274541
Opa1	Opa1	4/FBpp0308807/FBpp0308806/FBpp0086700/FBpp0086699	-0.259514	0.0553018	0.173898
CG1677	CG1677	4/FBpp0308853/FBpp0308852/FBpp0292476/FBpp0088653	0.00158592	0.984139	0.989054
Ef1_	Ef1_	4/FBpp0308925/FBpp0291632/FBpp0084762/FBpp0084761	0.403034	0.0490132	0.162704
mys	mys	4/FBpp0309123/FBpp0309122/FBpp0309121/FBpp0071061	-0.651521	4.97284e-05	0.00138039
r	r	4/FBpp0309142/FBpp0309141/FBpp0309140/FBpp0088675	-0.301116	0.314906	0.543407
Akap200(ent2)	Akap200	4/FBpp0309215/FBpp0309213/FBpp0079282/FBpp0079279	0.0287693	0.779066	0.882494
nonA	nonA	4/FBpp0309274/FBpp0100043/FBpp0074011/FBpp0074012	-0.703573	0.000192228	0.00312614
Lsd-2	Lsd-2	4/FBpp0309374/FBpp0309373/FBpp0073784/FBpp0110268	0.335203	0.0373091	0.135288
cora(ent3)	cora	4/FBpp0309411/FBpp0309410/FBpp0085696/FBpp0085697	-0.33241	0.133374	0.317652
RpS9(ent2)	RpS9	4/FBpp0309532/FBpp0076154/FBpp0076153/FBpp0076152	-0.389658	0.195188	0.405487
Vap-33A	Vap-33A	4/FBpp0309607/FBpp0089170/FBpp0089169/FBpp0070589	-0.327898	0.00553796	0.0337731
RpL7A	RpL7A	4/FBpp0309987/FBpp0309986/FBpp0070878/FBpp0070877	0.286829	0.336237	0.563311
mgl	mgl	4/FBpp0310028/FBpp0310027/FBpp0310026/FBpp0291363	-0.183625	0.088096	0.239991
cib(ent1)	cib	4/FBpp0310070/FBpp0298035/FBpp0070609/FBpp0070607	0.413424	0.0014041	0.0124209
betaTub(ent3)	betaTub56D/betaTub60D	4/FBpp0310087/FBpp0072177/FBpp0085721/FBpp0085720	0.100899	0.334268	0.562175
TER94(ent2)	TER94	4/FBpp0310395/FBpp0111819/FBpp0111818/FBpp0087479	0.292201	0.0885175	0.240326
CG14476	CG14476	5/FBpp0070058/FBpp0070060/FBpp0070061/FBpp0070059/FBpp0070057	0.778422	0.00234099	0.0178576
Klp10A	Klp10A	5/FBpp0073335/FBpp0073334/FBpp0073333/FBpp0073332/FBpp0073331	0.322816	0.336187	0.563311
vnc	vnc	5/FBpp0076078/FBpp0076079/FBpp0076081/FBpp0076080/FBpp0076077	0.115157	0.35011	0.576947
lark	lark	5/FBpp0076555/FBpp0076556/FBpp0076554/FBpp0076552/FBpp0076553	-1.36552	8.28835e-06	0.000548684
RpS21	RpS21	5/FBpp0077308/FBpp0271801/FBpp0077309/FBpp0077307/FBpp0307130	-0.137188	0.367791	0.59402
Hsp60C/Hsp60	Hsp60C/Hsp60	5/FBpp0078744/FBpp0078743/FBpp0078742/FBpp0073291/FBpp0073290	0.303668	0.0376859	0.136041
sip2	sip2	5/FBpp0078989/FBpp0078988/FBpp0078987/FBpp0078986/FBpp0078985	0.277032	0.171816	0.376359
betaTub(ent4)	betaTub56D/betaTub60D/betaTub85D	5/FBpp0081524/FBpp0310087/FBpp0072177/FBpp0085721/FBpp0085720	0.16881	0.345375	0.571642
Rbp1-like/Rbp1	Rbp1-like/Rbp1	5/FBpp0081754/FBpp0308870/FBpp0292970/FBpp0073621/FBpp0081752	-0.82417	7.37796e-06	0.000516457
CtBP(ent4)	CtBP	5/FBpp0082167/FBpp0082169/FBpp0099514/FBpp0082170/FBpp0082168	-0.00926269	0.932174	0.966483
Droj2	Droj2	5/FBpp0082223/FBpp0082222/FBpp0082221/FBpp0082220/FBpp0082219	0.840779	0.000142794	0.00265126
sqd(ent2)	sqd	5/FBpp0082321/FBpp0301102/FBpp0082319/FBpp0089309/FBpp0082320	-0.0100748	0.760559	0.871531
twin(ent1)	twin	5/FBpp0083956/FBpp0083954/FBpp0083953/FBpp0083952/FBpp0083951	-0.0702107	0.709495	0.846103
Act(ent1)	Act42A/Act5C	5/FBpp0085365/FBpp0100125/FBpp0100124/FBpp0070787/FBpp0070788	0.534863	0.000269976	0.00401237
Arf51F	Arf51F	5/FBpp0086511/FBpp0086510/FBpp0086509/FBpp0086508/FBpp0086507	-0.0645745	0.257817	0.486048
Rbp2	Rbp2	5/FBpp0089381/FBpp0074056/FBpp0074055/FBpp0310226/FBpp0310225	0.608612	0.0160707	0.0740589
14-3-3zeta(ent3)	14-3-3zeta	5/FBpp0099539/FBpp0087501/FBpp0087505/FBpp0089337/FBpp0087500	0.442234	0.00833431	0.045796
Adh	Adh	5/FBpp0100047/FBpp0100048/FBpp0100050/FBpp0100051/FBpp0100045	0.00834397	0.853879	0.932663
fdy/vig2	fdy/vig2	5/FBpp0112266/FBpp0084152/FBpp0084151/FBpp0291440/FBpp0084150	0.269146	0.0647816	0.19495
CG10320	CG10320	5/FBpp0289904/FBpp0289903/FBpp0112015/FBpp0112014/FBpp0071580	-0.0315563	0.831939	0.917412
RpS15Aa	RpS15Aa	5/FBpp0290052/FBpp0073626/FBpp0073625/FBpp0073624/FBpp0073623	-0.560678	0.0160102	0.0740589
msps	msps	5/FBpp0290695/FBpp0290694/FBpp0293343/FBpp0293342/FBpp0293341	-0.143063	0.344775	0.571642
P5CDh1	P5CDh1	5/FBpp0292150/FBpp0305036/FBpp0078101/FBpp0078100/FBpp0078099	0.0838229	0.41733	0.640533
Ptp99A	Ptp99A	5/FBpp0292507/FBpp0292247/FBpp0084792/FBpp0089274/FBpp0084791	-0.22527	0.00656733	0.0387304
CG11089	CG11089	5/FBpp0292531/FBpp0292530/FBpp0292529/FBpp0292528/FBpp0084087	0.44855	6.47911e-05	0.00155692
Nop60B(ent2)	Nop60B	5/FBpp0293141/FBpp0290083/FBpp0289464/FBpp0099583/FBpp0072166	0.105765	0.592289	0.775904
mbf1	mbf1	5/FBpp0294020/FBpp0075152/FBpp0075151/FBpp0294021/FBpp0303170	0.416884	0.00876563	0.0475174
Fs(2)Ket	Fs(2)Ket	5/FBpp0294038/FBpp0294036/FBpp0294035/FBpp0080922/FBpp0294037	-0.102905	0.495132	0.702346
CG43164(ent2)	CG43164	5/FBpp0296985/FBpp0296984/FBpp0296982/FBpp0296981/FBpp0296983	-0.0164043	0.903913	0.952186
Pp2A-29B(ent2)	Pp2A-29B	5/FBpp0297239/FBpp0308836/FBpp0293227/FBpp0099975/FBpp0099974	0.0397219	0.734202	0.855337
RanBPM	RanBPM	5/FBpp0297357/FBpp0303464/FBpp0099887/FBpp0087357/FBpp0087358	-0.18861	0.345486	0.571642
RpS5a/RpS5b(ent2)	RpS5a/RpS5b	5/FBpp0300392/FBpp0082465/FBpp0309958/FBpp0309957/FBpp0074180	0.175502	0.386606	0.610464
Top1	Top1	5/FBpp0300905/FBpp0309379/FBpp0073823/FBpp0099689/FBpp0073822	0.108695	0.394715	0.617581
CG4729(ent2)	CG4729	5/FBpp0300976/FBpp0075178/FBpp0075177/FBpp0075176/FBpp0075175	-0.19228	0.0677478	0.200633
Cdc42	Cdc42	5/FBpp0301155/FBpp0301154/FBpp0301153/FBpp0074521/FBpp0074520	-0.217667	0.0112188	0.0564445
eIF5B(ent3)	eIF5B	5/FBpp0301573/FBpp0301572/FBpp0301571/FBpp0301570/FBpp0073003	-0.253457	0.0567483	0.176721
Ptp61F(ent3)	Ptp61F	5/FBpp0301846/FBpp0072603/FBpp0072602/FBpp0072600/FBpp0072601	-0.331149	0.0723929	0.209306
Ars2	Ars2	5/FBpp0302787/FBpp0302785/FBpp0085354/FBpp0085357/FBpp0085356	-0.893691	0.000286673	0.00412092
simj	simj	5/FBpp0303964/FBpp0303963/FBpp0075993/FBpp0075992/FBpp0075991	-0.716604	0.000616077	0.00684058
porin	porin	5/FBpp0304343/FBpp0293784/FBpp0100039/FBpp0079772/FBpp0079771	-0.121136	0.26161	0.488055
Fer2LCH	Fer2LCH	5/FBpp0304478/FBpp0304477/FBpp0084988/FBpp0084987/FBpp0084986	0.0711979	0.277831	0.506561
CG5261(ent1)	CG5261	5/FBpp0304797/FBpp0304796/FBpp0304795/FBpp0304794/FBpp0079072	0.174458	0.137467	0.325953
TRAM	TRAM	5/FBpp0304840/FBpp0298011/FBpp0070164/FBpp0070163/FBpp0070162	-0.0105635	0.93213	0.966483
ben	ben	5/FBpp0305067/FBpp0305066/FBpp0289793/FBpp0298297/FBpp0073686	0.1207	0.191656	0.403773
14-3-3zeta(ent4)	14-3-3zeta	5/FBpp0305137/FBpp0305136/FBpp0099540/FBpp0087503/FBpp0087502	0.453816	0.00240689	0.0178576
Eb1(ent1)	Eb1	5/FBpp0305157/FBpp0089088/FBpp0085464/FBpp0085463/FBpp0085461	0.508237	0.000348127	0.00450285
Dek(ent2)	Dek	5/FBpp0305164/FBpp0099858/FBpp0099857/FBpp0099855/FBpp0099856	-0.973974	1.82369e-05	0.000794006
Pfk	Pfk	5/FBpp0305281/FBpp0293464/FBpp0087508/FBpp0087507/FBpp0087506	0.434656	0.000162552	0.00286784
Galphaq	Galphaq	5/FBpp0305314/FBpp0293494/FBpp0086946/FBpp0086944/FBpp0086942	-0.158552	0.169446	0.372179
smid	smid	5/FBpp0305596/FBpp0304234/FBpp0304233/FBpp0290826/FBpp0089153	0.00512732	0.977009	0.98373
stai	stai	5/FBpp0305598/FBpp0293447/FBpp0078829/FBpp0078828/FBpp0078827	0.144307	0.164127	0.364962
CG9674(ent1)	CG9674	5/FBpp0305785/FBpp0297083/FBpp0075103/FBpp0075102/FBpp0075100	0.110748	0.327496	0.555605
Pgk	Pgk	5/FBpp0306279/FBpp0303562/FBpp0303561/FBpp0303560/FBpp0077419	0.467042	8.10944e-05	0.00181336
CG30159/CG9839	CG30159/CG9839	5/FBpp0306440/FBpp0081416/FBpp0290927/FBpp0088702/FBpp0088701	-0.0621193	0.435101	0.655297
CG42724	CG42724	5/FBpp0306612/FBpp0292139/FBpp0292137/FBpp0292136/FBpp0292135	-0.261991	0.0525541	0.170496
woc(ent2)	woc	5/FBpp0306779/FBpp0306778/FBpp0300754/FBpp0111770/FBpp0084548	-0.129075	0.322794	0.549945
mask	mask	5/FBpp0306961/FBpp0306960/FBpp0293580/FBpp0083948/FBpp0083947	-0.164599	0.0390569	0.140361
vari	vari	5/FBpp0307469/FBpp0307145/FBpp0088885/FBpp0088884/FBpp0088886	0.157871	0.235335	0.460203
bl(ent2)	bl	5/FBpp0307711/FBpp0290974/FBpp0089363/FBpp0085537/FBpp0089365	0.116756	0.636139	0.80708
CG1354(ent2)	CG1354	5/FBpp0307859/FBpp0088408/FBpp0088411/FBpp0088410/FBpp0088409	0.73673	0.000344007	0.00450285
Syb	Syb	5/FBpp0308541/FBpp0271783/FBpp0271782/FBpp0087451/FBpp0087450	-0.733393	0.00807229	0.0449702
cora(ent4)	cora	5/FBpp0309411/FBpp0290494/FBpp0085694/FBpp0085696/FBpp0085697	-0.206357	0.208018	0.420741
Galphas	Galphas	5/FBpp0309944/FBpp0290625/FBpp0072053/FBpp0072052/FBpp0072051	0.165264	0.35272	0.578877
cib(ent2)	cib	5/FBpp0310070/FBpp0298035/FBpp0070609/FBpp0070608/FBpp0070607	0.359247	0.00191629	0.0157409
Nipsnap	Nipsnap	5/FBpp0310192/FBpp0310191/FBpp0074034/FBpp0074035/FBpp0074036	0.0281789	0.676039	0.824987
Rpt6R/Rpt6/Rpt3R/Rpt2/Rpt3	Rpt6R/Rpt6/Rpt3R/Rpt2/Rpt3	6/FBpp0073292/FBpp0076890/FBpp0304481/FBpp0290751/FBpp0085042/FBpp0083906	0.181267	0.204428	0.416619
CG1924/Cnx99A/Cnx14D	CG1924/Cnx99A/Cnx14D	6/FBpp0074074/FBpp0073467/FBpp0306896/FBpp0110209/FBpp0084804/FBpp0084803	0.033615	0.806127	0.901295
PpD6/Pp1-13C/Pp1-87B/Pp1alpha-96A	PpD6/Pp1-13C/Pp1-87B/Pp1alpha-96A	6/FBpp0077344/FBpp0302590/FBpp0073834/FBpp0306442/FBpp0084026/FBpp0082067	-0.154131	0.47467	0.686629
twin(ent2)	twin	6/FBpp0083956/FBpp0083955/FBpp0083954/FBpp0083953/FBpp0083952/FBpp0083951	-0.103689	0.533189	0.732584
wdb	wdb	6/FBpp0084575/FBpp0084579/FBpp0084578/FBpp0084577/FBpp0084574/FBpp0084573	0.0478558	0.771219	0.875597
Hrb98DE	Hrb98DE	6/FBpp0084672/FBpp0084670/FBpp0084668/FBpp0084667/FBpp0084669/FBpp0084671	-0.26537	0.0319241	0.122085
Rho1	Rho1	6/FBpp0086353/FBpp0089130/FBpp0089129/FBpp0086356/FBpp0086355/FBpp0086354	-0.591013	0.0721257	0.20923
RpS15Ab/RpS15Aa	RpS15Ab/RpS15Aa	6/FBpp0087321/FBpp0290052/FBpp0073626/FBpp0073625/FBpp0073624/FBpp0073623	-0.116466	0.606137	0.7856
Phb2	Phb2	6/FBpp0111776/FBpp0111775/FBpp0111774/FBpp0085798/FBpp0085797/FBpp0085796	-0.190139	0.31644	0.544886
Rpn13	Rpn13	6/FBpp0112987/FBpp0112986/FBpp0112985/FBpp0308980/FBpp0086737/FBpp0086736	0.190926	0.182835	0.394062
cg	cg	6/FBpp0288474/FBpp0288473/FBpp0111707/FBpp0308984/FBpp0308983/FBpp0086656	-0.0025177	0.979127	0.984631
CG11984	CG11984	6/FBpp0289972/FBpp0289971/FBpp0289970/FBpp0289969/FBpp0289968/FBpp0289967	0.239332	0.0234071	0.0973783
HmgD/HmgZ	HmgD/HmgZ	6/FBpp0290624/FBpp0071626/FBpp0309731/FBpp0071591/FBpp0071590/FBpp0071625	-0.0591262	0.572027	0.758762
Eno	Eno	6/FBpp0291325/FBpp0077575/FBpp0077574/FBpp0077573/FBpp0077572/FBpp0077571	0.298309	0.000730985	0.0078459
Not1	Not1	6/FBpp0291332/FBpp0293496/FBpp0308486/FBpp0111586/FBpp0111585/FBpp0111584	0.0286717	0.857298	0.935129
uif	uif	6/FBpp0291372/FBpp0308723/FBpp0288558/FBpp0297917/FBpp0297916/FBpp0297915	-0.114199	0.0948285	0.253611
CG43102	CG43102	6/FBpp0293550/FBpp0293549/FBpp0293548/FBpp0293547/FBpp0293546/FBpp0303065	-0.247063	0.281395	0.509598
Mtch	Mtch	6/FBpp0293997/FBpp0293996/FBpp0293995/FBpp0072381/FBpp0072380/FBpp0072379	-0.175805	0.190862	0.403773
Tm1(ent5)	Tm1	6/FBpp0296936/FBpp0291172/FBpp0306046/FBpp0306045/FBpp0088899/FBpp0089024	0.099154	0.485325	0.694812
RpL28	RpL28	6/FBpp0297522/FBpp0291507/FBpp0291506/FBpp0072960/FBpp0072959/FBpp0072957	-0.197228	0.412639	0.637257
aralar1	aralar1	6/FBpp0297541/FBpp0303322/FBpp0085055/FBpp0085054/FBpp0085057/FBpp0085056	0.14153	0.426399	0.650713
B52(ent2)	B52	6/FBpp0300517/FBpp0300516/FBpp0300515/FBpp0082274/FBpp0082270/FBpp0082269	-0.431707	0.011662	0.0583102
kis	kis	6/FBpp0300575/FBpp0300574/FBpp0300573/FBpp0289115/FBpp0077804/FBpp0077803	-0.0607492	0.49728	0.704152
CG9090/Mpcp	CG9090/Mpcp	6/FBpp0300819/FBpp0075462/FBpp0309580/FBpp0309579/FBpp0085615/FBpp0075461	-0.0301676	0.771242	0.875597
chic	chic	6/FBpp0301152/FBpp0301151/FBpp0089196/FBpp0078866/FBpp0078865/FBpp0078864	0.449217	5.5887e-05	0.00145126
gw	gw	6/FBpp0302680/FBpp0302679/FBpp0088169/FBpp0088170/FBpp0088165/FBpp0088166	-0.0542048	0.851715	0.931563
Zn72D(ent2)	Zn72D	6/FBpp0302719/FBpp0302718/FBpp0305489/FBpp0305488/FBpp0075248/FBpp0075249	-0.819573	0.0033849	0.0231902
mew	mew	6/FBpp0302768/FBpp0302767/FBpp0303424/FBpp0309167/FBpp0073563/FBpp0073562	-0.192346	0.0997597	0.262349
fax(ent2)	fax	6/FBpp0303603/FBpp0303602/FBpp0075171/FBpp0075170/FBpp0099913/FBpp0099912	0.0399591	0.703222	0.842401
eIF-4a	eIF-4a	6/FBpp0303628/FBpp0297911/FBpp0078809/FBpp0078808/FBpp0078807/FBpp0078806	0.423186	0.00190953	0.0157409
Argk	Argk	6/FBpp0303940/FBpp0111703/FBpp0076273/FBpp0076272/FBpp0076271/FBpp0076270	0.0813273	0.3435	0.571317
Gbeta13F	Gbeta13F	6/FBpp0303987/FBpp0089185/FBpp0089184/FBpp0089182/FBpp0073921/FBpp0073920	-0.393785	0.0212476	0.0895516
Ef1alpha100E/Ef1alpha48D	Ef1alpha100E/Ef1alpha48D	6/FBpp0304260/FBpp0089104/FBpp0089103/FBpp0085194/FBpp0085193/FBpp0087142	0.551753	0.00109742	0.010407
nrv2(ent2)	nrv2	6/FBpp0304645/FBpp0099794/FBpp0099793/FBpp0079010/FBpp0079009/FBpp0079011	-0.363766	0.00619696	0.0369687
CG5261(ent2)	CG5261	6/FBpp0304797/FBpp0304796/FBpp0304795/FBpp0304794/FBpp0079073/FBpp0079072	-0.183751	0.434883	0.655297
arm	arm	6/FBpp0304835/FBpp0089031/FBpp0089032/FBpp0089035/FBpp0089034/FBpp0089033	-0.54922	0.00884655	0.0477951
Eb1(ent2)	Eb1	6/FBpp0305157/FBpp0289513/FBpp0089088/FBpp0085464/FBpp0085463/FBpp0085461	0.575289	0.00520967	0.0323844
brm	brm	6/FBpp0305757/FBpp0303193/FBpp0075281/FBpp0075280/FBpp0075279/FBpp0075278	-0.13303	0.426305	0.650713
CG9674(ent2)	CG9674	6/FBpp0305786/FBpp0305785/FBpp0297083/FBpp0297082/FBpp0075103/FBpp0075100	-0.0603722	0.589036	0.774794
nonA/nonA-l	nonA/nonA-l	6/FBpp0305874/FBpp0082785/FBpp0309274/FBpp0100043/FBpp0074011/FBpp0074012	0.0259746	0.889839	0.948768
Ncc69	Ncc69	6/FBpp0305976/FBpp0305975/FBpp0305974/FBpp0305973/FBpp0305972/FBpp0075719	-0.218491	0.0551311	0.173747
CG6767	CG6767	6/FBpp0305990/FBpp0305989/FBpp0302783/FBpp0302782/FBpp0076145/FBpp0076144	0.555145	0.00045876	0.00547114
skap	skap	6/FBpp0306437/FBpp0306436/FBpp0291001/FBpp0291000/FBpp0112118/FBpp0081437	0.116134	0.455361	0.671981
ogre	ogre	6/FBpp0306903/FBpp0301609/FBpp0301608/FBpp0301607/FBpp0070996/FBpp0070995	0.193613	0.189059	0.403773
osa	osa	6/FBpp0307031/FBpp0307030/FBpp0088543/FBpp0088962/FBpp0088544/FBpp0290702	-0.632205	0.0549886	0.173747
Vha68-2	Vha68-2	6/FBpp0307597/FBpp0307596/FBpp0294002/FBpp0080001/FBpp0080000/FBpp0079999	0.435752	0.00045455	0.00547114
AnxB9(ent2)	AnxB9	6/FBpp0307770/FBpp0307769/FBpp0088506/FBpp0088505/FBpp0088985/FBpp0088986	-0.358823	0.00746329	0.0429139
unk	unk	6/FBpp0307981/FBpp0294024/FBpp0294023/FBpp0294022/FBpp0083795/FBpp0083794	-0.214955	0.0883215	0.240199
cher(ent2)	cher	6/FBpp0308016/FBpp0308015/FBpp0308014/FBpp0288453/FBpp0292427/FBpp0088478	-0.214097	0.451942	0.66939
Dp1	Dp1	6/FBpp0309290/FBpp0089202/FBpp0089201/FBpp0085862/FBpp0085861/FBpp0085860	0.6347	0.00372855	0.0252225
Pp4-19C/mts	Pp4-19C/mts	6/FBpp0309349/FBpp0077017/FBpp0077016/FBpp0310063/FBpp0310062/FBpp0079148	0.356159	0.023974	0.0989694
cora(ent5)	cora	6/FBpp0309411/FBpp0309410/FBpp0290494/FBpp0085694/FBpp0085696/FBpp0085697	-0.435521	0.0198462	0.0856002
Fas3	Fas3	6/FBpp0309467/FBpp0290605/FBpp0111717/FBpp0111716/FBpp0080605/FBpp0080604	-0.550622	0.000222631	0.0034465
betaTub(ent6)	betaTub56D/betaTub60D/betaTub97EF	6/FBpp0310087/FBpp0072177/FBpp0306927/FBpp0289838/FBpp0085721/FBpp0085720	0.13146	0.0849148	0.233697
sesB/Ant2	sesB/Ant2	7/FBpp0073280/FBpp0073279/FBpp0073278/FBpp0306086/FBpp0073282/FBpp0073281/FBpp0073277	0.262506	0.0499273	0.164382
kra	kra	7/FBpp0078399/FBpp0078398/FBpp0078397/FBpp0078396/FBpp0078395/FBpp0078394/FBpp0078393	0.242634	0.0395911	0.141484
eIF4AIII/eIF-4a	eIF4AIII/eIF-4a	7/FBpp0081324/FBpp0303628/FBpp0297911/FBpp0078809/FBpp0078808/FBpp0078807/FBpp0078806	0.517994	0.000274137	0.00401237
betaTub(ent5)	betaTub56D/betaTub60D/betaTub85D/betaTub97EF	7/FBpp0081524/FBpp0310087/FBpp0072177/FBpp0306927/FBpp0289838/FBpp0085721/FBpp0085720	0.33648	0.0404888	0.14233
Act(ent4)	Act88F/Act57B/Act79B/Act87E	7/FBpp0082597/FBpp0306215/FBpp0078131/FBpp0290168/FBpp0082254/FBpp0082253/FBpp0071448	0.263253	0.00871739	0.0474156
CG11266(ent2)	CG11266	7/FBpp0088579/FBpp0088578/FBpp0088577/FBpp0088582/FBpp0088581/FBpp0088580/FBpp0088583	-0.15216	0.0625177	0.190632
eIF5	eIF5	7/FBpp0089139/FBpp0089140/FBpp0073948/FBpp0089138/FBpp0073947/FBpp0089136/FBpp0089137	0.0972712	0.348049	0.574138
Sema-2a/Sema-2b	Sema-2a/Sema-2b	7/FBpp0099865/FBpp0303026/FBpp0303027/FBpp0288448/FBpp0086238/FBpp0086237/FBpp0086236	0.310493	0.101452	0.264302
svr	svr	7/FBpp0288456/FBpp0288455/FBpp0309133/FBpp0089126/FBpp0070080/FBpp0070082/FBpp0089123	-0.20842	0.0750689	0.215055
RpL34a/RpL34b	RpL34a/RpL34b	7/FBpp0291564/FBpp0084346/FBpp0084345/FBpp0308319/FBpp0308318/FBpp0081528/FBpp0081527	0.158147	0.570367	0.758762
CG4199	CG4199	7/FBpp0291627/FBpp0289483/FBpp0289482/FBpp0070323/FBpp0070322/FBpp0070321/FBpp0070320	0.128108	0.383145	0.608204
lolal	lolal	7/FBpp0293794/FBpp0289711/FBpp0289710/FBpp0085958/FBpp0085957/FBpp0085956/FBpp0085955	-0.206408	0.218042	0.435543
Cdlc2/ctp	Cdlc2/ctp	7/FBpp0294004/FBpp0077591/FBpp0077590/FBpp0297908/FBpp0070675/FBpp0070674/FBpp0070672	0.231203	0.284979	0.513793
CG1969	CG1969	7/FBpp0297241/FBpp0303328/FBpp0301950/FBpp0305955/FBpp0305954/FBpp0084841/FBpp0084840	-0.0299537	0.810306	0.90471
larp(ent3)	larp	7/FBpp0297482/FBpp0297481/FBpp0297480/FBpp0290399/FBpp0088622/FBpp0088624/FBpp0290398	-0.921848	0.00228634	0.0176972
Fer1HCH	Fer1HCH	7/FBpp0297543/FBpp0297542/FBpp0304479/FBpp0084998/FBpp0084997/FBpp0084996/FBpp0084995	0.058831	0.477239	0.687873
grh(ent2)	grh	7/FBpp0297580/FBpp0289768/FBpp0289766/FBpp0289765/FBpp0288985/FBpp0288984/FBpp0288983	-0.420811	0.0856881	0.235384
CG5174(ent2)	CG5174	7/FBpp0297592/FBpp0297591/FBpp0309317/FBpp0290371/FBpp0085869/FBpp0085863/FBpp0085865	0.218072	0.16976	0.372361
pod1	pod1	7/FBpp0300548/FBpp0111869/FBpp0070928/FBpp0070927/FBpp0070926/FBpp0070925/FBpp0070929	0.307528	0.0808297	0.226323
kst	kst	7/FBpp0304367/FBpp0304366/FBpp0289294/FBpp0292863/FBpp0089204/FBpp0089203/FBpp0072934	-0.346592	0.0149728	0.0709006
fz2	fz2	7/FBpp0304981/FBpp0303228/FBpp0303227/FBpp0288861/FBpp0111803/FBpp0074796/FBpp0074795	-0.161366	0.160033	0.360488
Pp2B-14D(ent2)	Pp2B-14D	7/FBpp0305092/FBpp0293728/FBpp0074068/FBpp0074067/FBpp0294044/FBpp0301546/FBpp0074069	0.279678	0.115372	0.286649
Cka	Cka	7/FBpp0305309/FBpp0297143/FBpp0297142/FBpp0079161/FBpp0079160/FBpp0079159/FBpp0079158	-0.064863	0.647204	0.813828
rhea	rhea	7/FBpp0305320/FBpp0305319/FBpp0305318/FBpp0305317/FBpp0293742/FBpp0293741/FBpp0293740	0.0366984	0.752874	0.86779
Fas1	Fas1	7/FBpp0305873/FBpp0111715/FBpp0082783/FBpp0082784/FBpp0289314/FBpp0289313/FBpp0082782	-0.516312	0.00904815	0.0484514
AnxB11	AnxB11	7/FBpp0306158/FBpp0306157/FBpp0306156/FBpp0306155/FBpp0306154/FBpp0074078/FBpp0074077	-0.12826	0.402064	0.624226
Fmr1(ent2)	Fmr1	7/FBpp0307053/FBpp0300445/FBpp0290600/FBpp0081676/FBpp0081675/FBpp0081678/FBpp0081677	-0.0917351	0.488667	0.695626
Jupiter	Jupiter	7/FBpp0307219/FBpp0081933/FBpp0081932/FBpp0081931/FBpp0081930/FBpp0081929/FBpp0081928	0.193913	0.167136	0.36912
scrib(ent2)	scrib	7/FBpp0307488/FBpp0300857/FBpp0300855/FBpp0300853/FBpp0300852/FBpp0300851/FBpp0300850	-0.030495	0.667562	0.823072
coro	coro	7/FBpp0307640/FBpp0307639/FBpp0307638/FBpp0307637/FBpp0089194/FBpp0085527/FBpp0085526	0.124226	0.344623	0.571642
Hsc70-4	Hsc70-4	7/FBpp0307982/FBpp0082519/FBpp0082518/FBpp0082517/FBpp0082516/FBpp0082515/FBpp0082514	0.971835	0.00152673	0.0131446
Sec23	Sec23	7/FBpp0308424/FBpp0303346/FBpp0078360/FBpp0078359/FBpp0301949/FBpp0293334/FBpp0301099	0.197357	0.150499	0.345161
Chc	Chc	7/FBpp0308531/FBpp0111710/FBpp0111709/FBpp0089398/FBpp0089397/FBpp0073967/FBpp0073966	-0.0938608	0.753591	0.86779
Dsp1	Dsp1	7/FBpp0308813/FBpp0288398/FBpp0089258/FBpp0089257/FBpp0088320/FBpp0088319/FBpp0088318	0.58619	0.0018434	0.0152983
CG1640	CG1640	7/FBpp0308869/FBpp0073605/FBpp0073604/FBpp0073603/FBpp0073602/FBpp0073601/FBpp0073600	0.485603	0.0086688	0.0473111
Akap200(ent3)	Akap200	7/FBpp0309215/FBpp0309214/FBpp0309213/FBpp0079282/FBpp0079281/FBpp0079280/FBpp0079279	-0.560921	0.0080019	0.0449702
CG33129(ent2)	CG33129	7/FBpp0309450/FBpp0309449/FBpp0309448/FBpp0079761/FBpp0079760/FBpp0079759/FBpp0079758	-0.153093	0.244463	0.468554
tws	tws	8/FBpp0081671/FBpp0081670/FBpp0081669/FBpp0081668/FBpp0081667/FBpp0081666/FBpp0081665/FBpp0081664	0.0875137	0.279355	0.507632
CG32495/GS(ent2)	CG32495/GS	8/FBpp0290201/FBpp0290200/FBpp0290197/FBpp0088741/FBpp0290196/FBpp0290195/FBpp0290194/FBpp0290191	0.00488878	0.945041	0.970973
Hrb27C	Hrb27C	8/FBpp0290618/FBpp0290617/FBpp0297875/FBpp0297874/FBpp0297873/FBpp0078976/FBpp0078975/FBpp0078974	-0.17894	0.226455	0.447903
Rm62(ent2)	Rm62	8/FBpp0291159/FBpp0291753/FBpp0078303/FBpp0078302/FBpp0078301/FBpp0078300/FBpp0078299/FBpp0078298	-0.222688	0.297226	0.522987
Msp300(ent3)	Msp300	8/FBpp0292451/FBpp0292450/FBpp0292447/FBpp0304679/FBpp0304678/FBpp0304677/FBpp0304676/FBpp0292449	0.0047613	0.970211	0.979335
zip(ent1)	zip	8/FBpp0297531/FBpp0291730/FBpp0291729/FBpp0291728/FBpp0099896/FBpp0099894/FBpp0072306/FBpp0072305	0.107132	0.452859	0.669516
CG5174(ent3)	CG5174	8/FBpp0297592/FBpp0297591/FBpp0309317/FBpp0290372/FBpp0290371/FBpp0085869/FBpp0085866/FBpp0085865	0.23045	0.0640804	0.193201
RpL15	RpL15	8/FBpp0300655/FBpp0300654/FBpp0300653/FBpp0300652/FBpp0291015/FBpp0112467/FBpp0112466/FBpp0112465	0.0838147	0.647012	0.813828
spen	spen	8/FBpp0303503/FBpp0303502/FBpp0297434/FBpp0304614/FBpp0304613/FBpp0077782/FBpp0077780/FBpp0077781	-0.165853	0.0296807	0.116376
eRF1	eRF1	8/FBpp0304202/FBpp0304201/FBpp0077836/FBpp0077835/FBpp0077834/FBpp0077833/FBpp0077832/FBpp0077831	-0.108818	0.603141	0.784666
Arf79F	Arf79F	8/FBpp0304364/FBpp0289185/FBpp0289184/FBpp0111771/FBpp0078226/FBpp0078225/FBpp0078224/FBpp0078222	-0.0383648	0.689937	0.832683
fd68A	fd68A	8/FBpp0304900/FBpp0304899/FBpp0304898/FBpp0291179/FBpp0290010/FBpp0290009/FBpp0290008/FBpp0290007	0.212708	0.0858201	0.235384
Dhc64C	Dhc64C	8/FBpp0304991/FBpp0304990/FBpp0304989/FBpp0304988/FBpp0304987/FBpp0304986/FBpp0073215/FBpp0271878	-0.217807	0.466203	0.678649
Hsc70Cb	Hsc70Cb	8/FBpp0305265/FBpp0293000/FBpp0292999/FBpp0292998/FBpp0292997/FBpp0075515/FBpp0075514/FBpp0075513	0.676157	2.89512e-05	0.00101329
Nc73EF(ent2)	Nc73EF	8/FBpp0305416/FBpp0111773/FBpp0075027/FBpp0075026/FBpp0075024/FBpp0075023/FBpp0075029/FBpp0075028	0.0911182	0.596512	0.778901
Ubi-p63E/RpS27A/RpL40/Ubi-p5E	Ubi-p63E/RpS27A/RpL40/Ubi-p5E	8/FBpp0306837/FBpp0077159/FBpp0070894/FBpp0305348/FBpp0073035/FBpp0089269/FBpp0073034/FBpp0079606	0.107075	0.0561803	0.175922
jar	jar	8/FBpp0306895/FBpp0306894/FBpp0290585/FBpp0290584/FBpp0290583/FBpp0290582/FBpp0290581/FBpp0084020	-0.261312	0.159604	0.360397
alt	alt	8/FBpp0307033/FBpp0307032/FBpp0088963/FBpp0088435/FBpp0088434/FBpp0088433/FBpp0088432/FBpp0088431	-0.343568	0.0831871	0.230518
Vha68-2/Vha68-1	Vha68-2/Vha68-1	8/FBpp0307601/FBpp0080010/FBpp0307597/FBpp0307596/FBpp0294002/FBpp0080001/FBpp0080000/FBpp0079999	0.139988	0.0813726	0.227448
Fas2	Fas2	8/FBpp0310128/FBpp0310127/FBpp0307832/FBpp0307831/FBpp0307830/FBpp0070635/FBpp0070634/FBpp0070633	-0.059908	0.591658	0.775708
Vha68-3/Vha68-2/Vha68-1	Vha68-3/Vha68-2/Vha68-1	9/FBpp0080002/FBpp0307601/FBpp0080010/FBpp0307597/FBpp0307596/FBpp0294002/FBpp0080001/FBpp0080000/FBpp0079999	0.601881	1.07751e-05	0.000589755
CG7611	CG7611	9/FBpp0290416/FBpp0290415/FBpp0078022/FBpp0078021/FBpp0078020/FBpp0078019/FBpp0078018/FBpp0078017/FBpp0078015	0.133415	0.199629	0.411
zip(ent2)	zip	9/FBpp0297531/FBpp0291731/FBpp0291730/FBpp0291729/FBpp0291728/FBpp0099896/FBpp0099894/FBpp0072306/FBpp0072305	-0.14284	0.565799	0.754087
CG42668	CG42668	9/FBpp0297589/FBpp0297588/FBpp0292619/FBpp0291810/FBpp0291809/FBpp0291808/FBpp0291807/FBpp0291806/FBpp0291813	-0.329125	0.013519	0.0647787
slgA(ent2)	slgA	9/FBpp0300184/FBpp0300182/FBpp0300181/FBpp0300180/FBpp0076904/FBpp0076902/FBpp0089306/FBpp0089305/FBpp0089304	0.0546028	0.668989	0.823072
CoRest	CoRest	9/FBpp0300336/FBpp0300335/FBpp0292004/FBpp0292003/FBpp0292002/FBpp0292001/FBpp0292000/FBpp0291999/FBpp0307648	0.182948	0.295581	0.522951
Rab5	Rab5	9/FBpp0303520/FBpp0303519/FBpp0303518/FBpp0077474/FBpp0077473/FBpp0077472/FBpp0077471/FBpp0077470/FBpp0077475	-0.0364097	0.87969	0.941689
tral	tral	9/FBpp0304888/FBpp0304887/FBpp0304886/FBpp0304885/FBpp0304884/FBpp0304883/FBpp0304882/FBpp0304881/FBpp0075691	-0.0863303	0.635145	0.80708
Rac1/Rac2/Cdc42	Rac1/Rac2/Cdc42	9/FBpp0305023/FBpp0076577/FBpp0301155/FBpp0301154/FBpp0301153/FBpp0074521/FBpp0304252/FBpp0072614/FBpp0074520	-0.0771439	0.606689	0.7856
Idh	Idh	9/FBpp0305272/FBpp0113041/FBpp0113040/FBpp0076396/FBpp0076394/FBpp0076393/FBpp0076392/FBpp0076391/FBpp0076390	0.185955	0.160748	0.360954
fs(1)h	fs(1)h	9/FBpp0305501/FBpp0305500/FBpp0305499/FBpp0290524/FBpp0089299/FBpp0089298/FBpp0089297/FBpp0071074/FBpp0071073	-0.152782	0.444416	0.664355
Nrg	Nrg	9/FBpp0305703/FBpp0305702/FBpp0297081/FBpp0290978/FBpp0290977/FBpp0290976/FBpp0089326/FBpp0071155/FBpp0071154	-0.587851	0.000723243	0.0078149
Actn	Actn	9/FBpp0305936/FBpp0305935/FBpp0302779/FBpp0302778/FBpp0302777/FBpp0292167/FBpp0070330/FBpp0070329/FBpp0070331	0.389765	0.019264	0.0838246
eIF-4E	eIF-4E	9/FBpp0306017/FBpp0306016/FBpp0076217/FBpp0076216/FBpp0076215/FBpp0076221/FBpp0076220/FBpp0076219/FBpp0076218	0.562339	0.0485154	0.161384
Ubi-p63E/CG11700/RpS27A/RpL40/Ubi-p5E	Ubi-p63E/CG11700/RpS27A/RpL40/Ubi-p5E	9/FBpp0306837/FBpp0077159/FBpp0070894/FBpp0305700/FBpp0305348/FBpp0073035/FBpp0089269/FBpp0073034/FBpp0079606	0.0680633	0.577918	0.763914
Fmr1(ent3)	Fmr1	9/FBpp0307053/FBpp0307052/FBpp0300445/FBpp0290600/FBpp0081676/FBpp0081675/FBpp0081674/FBpp0081678/FBpp0081677	-0.106098	0.722696	0.848681
Piezo	Piezo	9/FBpp0307176/FBpp0307175/FBpp0307174/FBpp0307173/FBpp0307172/FBpp0307171/FBpp0307170/FBpp0307169/FBpp0307168	0.0828295	0.240921	0.465733
Sin3A	Sin3A	9/FBpp0308713/FBpp0308712/FBpp0293225/FBpp0292599/FBpp0292598/FBpp0087003/FBpp0087002/FBpp0087001/FBpp0087000	-0.547294	0.0636565	0.192645
l(2)k09913	l(2)k09913	9/FBpp0309884/FBpp0309883/FBpp0309882/FBpp0309881/FBpp0309880/FBpp0071872/FBpp0071871/FBpp0071870/FBpp0071869	0.0461668	0.705329	0.843044
Ca-P60A	Ca-P60A	9/FBpp0309946/FBpp0072127/FBpp0072125/FBpp0072126/FBpp0072123/FBpp0072120/FBpp0072124/FBpp0072122/FBpp0072121	-0.397538	0.0297083	0.116376

## Sheet: PWAS on relative CS
PWAS results on relative CS
* FDR was evaluated using Benjamini-Hochberg method
protein.entry	gene.symbol	FlyBase.polypeptideID	protein.slope (CS / protein in log2)	protein.pval	protein.FDR	CS level difference between sex (F-M)	sex.pval	sex.FDR
CG9577	CG9577	1/FBpp0070006	-0.120044	0.121888	0.490899	0.00865254	0.756396	0.996196
alpha-Cat(ent1)	alpha-Cat	1/FBpp0070037	-0.0520272	0.616727	0.874829	-0.00565654	0.835517	0.996196
RpL22	RpL22	1/FBpp0070143	0.080888	0.404791	0.766147	-0.00506448	0.851399	0.996196
CG8636	CG8636	1/FBpp0070430	-0.0865506	0.71421	0.90958	-0.00112223	0.968769	0.996196
ttm50	ttm50	1/FBpp0070474	0.0173918	0.840796	0.953305	-0.00391111	0.886229	0.996196
VhaAC39-1	VhaAC39-1	1/FBpp0070584	0.0878741	0.299119	0.67601	-0.00358438	0.894145	0.996196
CG3527	CG3527	1/FBpp0070646	-0.0507238	0.488216	0.814278	-0.00324332	0.904861	0.996196
Torsin	Torsin	1/FBpp0070658	0.160631	0.0595396	0.344816	-0.0164087	0.544417	0.996196
snf	snf	1/FBpp0070716	-0.0677708	0.643985	0.885254	-0.00450021	0.868343	0.996196
GAA1	GAA1	1/FBpp0070795	-0.0746423	0.267765	0.654959	-0.0101084	0.711913	0.996196
Mcm6	Mcm6	1/FBpp0070913	-0.228093	0.0687399	0.377718	0.00604328	0.822688	0.996196
CG3226	CG3226	1/FBpp0070953	0.0435974	0.355856	0.728917	-0.0145485	0.617369	0.996196
Upf2	Upf2	1/FBpp0071072	0.010933	0.606757	0.87034	-0.00630674	0.819502	0.996196
CG10777	CG10777	1/FBpp0071084	-0.00215987	0.974477	0.991413	-0.00439641	0.872101	0.996196
RpS6(ent1)	RpS6	1/FBpp0071087	-0.0486561	0.681892	0.89655	-0.0032784	0.904462	0.996196
CG10932	CG10932	1/FBpp0071095	0.0310344	0.646376	0.885254	-0.00795086	0.777928	0.996196
CG11190	CG11190	1/FBpp0071123	0.0462346	0.531915	0.838235	6.73317e-05	0.998085	0.999326
CG2263	CG2263	1/FBpp0071138	0.00284314	0.979554	0.992572	-0.00461364	0.867957	0.996196
Ppt1	Ppt1	1/FBpp0071170	0.0644125	0.177998	0.555059	-0.000585923	0.982614	0.996196
CG7033	CG7033	1/FBpp0071226	0.1161	0.257528	0.649875	-0.0169483	0.559783	0.996196
dalao	dalao	1/FBpp0071235	-0.0813084	0.183164	0.560635	-0.00435281	0.872526	0.996196
Ost48	Ost48	1/FBpp0071279	-0.265945	0.0194042	0.195038	-0.0258372	0.346192	0.996196
l(1)G0289	l(1)G0289	1/FBpp0071404	-0.0706515	0.514181	0.82949	-0.00531329	0.844705	0.996196
Prosalpha3	Prosalpha3	1/FBpp0071451	0.0175463	0.919733	0.975475	-0.00612545	0.847078	0.996196
cpa	cpa	1/FBpp0071461	0.0593632	0.416238	0.766309	-0.00704928	0.795669	0.996196
CG10527	CG10527	1/FBpp0071470	-0.0604777	0.238612	0.624679	-0.00994593	0.715154	0.996196
mago	mago	1/FBpp0071497	-0.112996	0.335598	0.713756	-0.00513897	0.848907	0.996196
CG4038	CG4038	1/FBpp0071562	-0.118078	0.312777	0.688569	-0.00349287	0.896904	0.996196
CG10306	CG10306	1/FBpp0071587	0.130207	0.187508	0.568529	-0.00848674	0.752711	0.996196
Rae1	Rae1	1/FBpp0071600	0.0905987	0.480877	0.81323	-0.00697855	0.798322	0.996196
CG4554	CG4554	1/FBpp0071744	0.000669523	0.992713	0.996721	-0.00448885	0.869195	0.996196
mRpS29	mRpS29	1/FBpp0071753	-0.0195605	0.71467	0.90958	-0.00934945	0.746181	0.996196
blw	blw	1/FBpp0071794	-0.0234047	0.861978	0.962293	-0.0045862	0.86612	0.996196
RpL23	RpL23	1/FBpp0071808	-0.11744	0.458237	0.801914	-0.0082661	0.764114	0.996196
CG3501	CG3501	1/FBpp0071818	0.0216518	0.82992	0.952155	-0.00474432	0.865107	0.996196
CG2852	CG2852	1/FBpp0071844	0.369427	0.00119904	0.0448941	-0.0241312	0.341895	0.996196
RpS24	RpS24	1/FBpp0071846	-0.0180961	0.767473	0.932446	-0.00466155	0.863868	0.996196
Fib	Fib	1/FBpp0071892	0.113487	0.486857	0.814278	-0.00303788	0.910924	0.996196
Nup214	Nup214	1/FBpp0071905	0.0745248	0.236062	0.624679	-0.012485	0.653938	0.996196
CG30185	CG30185	1/FBpp0071969	-0.213853	0.221575	0.607727	-0.00304697	0.909623	0.996196
Tal	Tal	1/FBpp0072050	-0.0322244	0.428195	0.776945	0.000815833	0.976626	0.996196
Adk2	Adk2	1/FBpp0072072	-0.0529994	0.381989	0.75368	-0.00509256	0.850486	0.996196
RpL39	RpL39	1/FBpp0072094	0.0668133	0.112606	0.480891	-0.00251404	0.924659	0.996196
tsr	tsr	1/FBpp0072097	0.175208	0.0107408	0.143928	-0.0245356	0.359646	0.996196
Thiolase	Thiolase	1/FBpp0072135	0.232758	0.126722	0.490899	-0.00999872	0.709702	0.996196
eIF6	eIF6	1/FBpp0072144	0.154522	0.0965654	0.45295	-0.010922	0.683508	0.996196
Ssrp	Ssrp	1/FBpp0072151	-0.0482591	0.632639	0.883753	-0.00939949	0.746203	0.996196
spag	spag	1/FBpp0072164	-0.220947	0.0580906	0.342585	-0.0055766	0.832061	0.996196
CG3548	CG3548	1/FBpp0072222	-0.215547	0.0151216	0.173083	-0.0472852	0.130081	0.996196
CG3760(ent1)	CG3760	1/FBpp0072299	-0.0697382	0.410199	0.766309	-0.00936355	0.742248	0.996196
Tina-1	Tina-1	1/FBpp0072317	0.0441225	0.451141	0.797297	-0.00881691	0.753011	0.996196
Lsp1gamma	Lsp1gamma	1/FBpp0072365	0.0503922	0.0151211	0.173083	0.011564	0.662871	0.996196
MED14	MED14	1/FBpp0072453	-0.000285154	0.997614	0.999226	-0.00827502	0.764092	0.996196
CG32344	CG32344	1/FBpp0072475	-0.0388517	0.482581	0.81323	-0.00664381	0.808486	0.996196
CG13900	CG13900	1/FBpp0072494	-0.0474392	0.720306	0.910714	-0.00522484	0.847961	0.996196
pUf68(ent1)	pUf68	1/FBpp0072593	-0.0939944	0.110052	0.478873	-0.0174048	0.530913	0.996196
Klp61F	Klp61F	1/FBpp0072616	0.0414776	0.776235	0.935908	-0.00474568	0.861493	0.996196
Cdc37	Cdc37	1/FBpp0072660	0.00240726	0.944901	0.981875	-0.00479359	0.862092	0.996196
CG2021	CG2021	1/FBpp0072674	0.0103252	0.680161	0.89655	-0.0067035	0.808754	0.996196
RpL23A	RpL23A	1/FBpp0072687	0.04585	0.748761	0.923105	-0.0056662	0.836363	0.996196
CG8993	CG8993	1/FBpp0072767	-0.0887282	0.394231	0.762876	-0.0116297	0.681142	0.996196
CG1240	CG1240	1/FBpp0072839	-0.0238121	0.713482	0.909506	-0.00625236	0.820785	0.996196
scramb2	scramb2	1/FBpp0072875	-0.107301	0.180308	0.555059	-0.0102482	0.705276	0.996196
NDUFS3	NDUFS3	1/FBpp0072975	-0.0213395	0.785072	0.941151	-0.00496653	0.855354	0.996196
ImpE2	ImpE2	1/FBpp0073000	0.000896428	0.977402	0.991567	-0.00457459	0.867588	0.996196
CG32267	CG32267	1/FBpp0073001	-0.0270812	0.701882	0.90258	-0.00954893	0.750328	0.996196
Sc2	Sc2	1/FBpp0073017	-0.0472003	0.590978	0.862624	-0.00789331	0.777012	0.996196
Cpr64Ad	Cpr64Ad	1/FBpp0073079	0.0818224	0.195451	0.575276	0.0128725	0.666962	0.996196
pav	pav	1/FBpp0073083	-0.0834766	0.327473	0.706744	-0.00701113	0.795742	0.996196
CG1316	CG1316	1/FBpp0073089	0.201728	0.194353	0.575236	-0.00712414	0.790775	0.996196
CG11583	CG11583	1/FBpp0073098	0.0463272	0.568292	0.853609	-0.00309377	0.909524	0.996196
RfC4	RfC4	1/FBpp0073120	-0.0791324	0.406711	0.766309	-0.00319853	0.905933	0.996196
Chd64(ent1)	Chd64	1/FBpp0073126	-0.00759102	0.903053	0.974463	-0.00380315	0.890987	0.996196
Rpd3	Rpd3	1/FBpp0073173	-0.0450828	0.653275	0.887089	-0.00680945	0.80546	0.996196
Rpt3	Rpt3	1/FBpp0073292	-0.0395759	0.766992	0.932446	-0.00256483	0.926833	0.996196
l(1)10Bb	l(1)10Bb	1/FBpp0073316	0.0216777	0.681949	0.89655	-0.00707928	0.797249	0.996196
Gtp-bp	Gtp-bp	1/FBpp0073336	0.00277615	0.964341	0.991084	-0.00849072	0.760361	0.996196
HP5	HP5	1/FBpp0073348	-0.0969209	0.0745242	0.388298	-0.0335961	0.278255	0.996196
CG1749	CG1749	1/FBpp0073354	-0.058606	0.426563	0.776007	-0.0046715	0.862846	0.996196
RpII215	RpII215	1/FBpp0073387	-0.0795581	0.583937	0.861421	-0.0054867	0.840083	0.996196
CG2025	CG2025	1/FBpp0073438	-0.0533427	0.161561	0.536314	0.00380495	0.891972	0.996196
CG15735	CG15735	1/FBpp0073458	-0.0995531	0.443802	0.792153	-0.0053374	0.843733	0.996196
Tango4	Tango4	1/FBpp0073459	0.00367346	0.877098	0.965888	-0.00666994	0.829589	0.996196
Lsp1alpha	Lsp1alpha	1/FBpp0073484	0.0618004	2.93861e-05	0.0118279	-0.0212281	0.364693	0.996196
Bap60	Bap60	1/FBpp0073572	0.0157557	0.906654	0.974463	-0.00422545	0.876913	0.996196
CG14407	CG14407	1/FBpp0073806	-0.140642	0.104926	0.46994	0.0184073	0.539745	0.996196
Tcp-1zeta	Tcp-1zeta	1/FBpp0073902	0.216143	0.185272	0.565283	-0.025686	0.410477	0.996196
mRpL3	mRpL3	1/FBpp0073906	0.00228572	0.976469	0.991413	-0.0084076	0.76208	0.996196
mRpS30	mRpS30	1/FBpp0073910	0.0153435	0.78431	0.941151	-0.00426013	0.875519	0.996196
CG8939	CG8939	1/FBpp0073943	-0.219788	0.13963	0.506316	-0.0105644	0.695284	0.996196
Aats-arg	Aats-arg	1/FBpp0073965	0.000177135	0.999226	0.999226	-0.00448265	0.876831	0.996196
Prosalpha4	Prosalpha4	1/FBpp0073989	0.0512241	0.461767	0.803068	-0.00981288	0.72625	0.996196
CG3560	CG3560	1/FBpp0073995	-0.135669	0.0700888	0.380772	-0.0154686	0.567765	0.996196
Cyp1	Cyp1	1/FBpp0074017	0.147866	0.0502506	0.324914	-0.0226108	0.416775	0.996196
mRpL22	mRpL22	1/FBpp0074104	0.118793	0.0420662	0.295749	-0.00349232	0.893786	0.996196
Rrp45	Rrp45	1/FBpp0074129	0.0213829	0.589208	0.862387	-0.0138659	0.626013	0.996196
CG5010	CG5010	1/FBpp0074161	0.0386046	0.655989	0.88768	-0.00477724	0.863402	0.996196
CG8142	CG8142	1/FBpp0074246	0.102319	0.332811	0.712217	-0.011939	0.670413	0.996196
scu(ent1)	scu	1/FBpp0074285	0.0637035	0.522651	0.835464	-0.0163939	0.618378	0.996196
betaCOP	betaCOP	1/FBpp0074348	0.227687	0.0978501	0.455314	-0.019022	0.496059	0.996196
CG6617	CG6617	1/FBpp0074386	-0.0206337	0.808368	0.94975	-0.00898531	0.757873	0.996196
Nat1	Nat1	1/FBpp0074480	0.119119	0.346678	0.718815	-0.0203664	0.522494	0.996196
CG12203	CG12203	1/FBpp0074481	-0.129037	0.16775	0.541606	-0.0143356	0.6044	0.996196
AP-1-2beta	AP-1-2beta	1/FBpp0074558	0.0587709	0.293337	0.671791	-0.0122982	0.659838	0.996196
alphaSnap	alphaSnap	1/FBpp0074609	-0.119245	0.248457	0.641052	-0.000170147	0.994993	0.998092
Pex23	Pex23	1/FBpp0074615	0.130661	0.138134	0.504297	-0.00525219	0.843743	0.996196
Kap-alpha1	Kap-alpha1	1/FBpp0074650	0.0553959	0.471086	0.809443	-0.0100338	0.721565	0.996196
Rpn1	Rpn1	1/FBpp0074662	-0.11766	0.47188	0.809716	0.00045398	0.987025	0.996196
Grasp65	Grasp65	1/FBpp0074664	-0.0878583	0.387344	0.757746	-0.00511207	0.849949	0.996196
CG14095	CG14095	1/FBpp0074755	0.0174657	0.727506	0.915412	-0.0123765	0.675904	0.996196
CG11577	CG11577	1/FBpp0074801	-0.0189661	0.796947	0.944118	-0.0051186	0.851288	0.996196
Cat	Cat	1/FBpp0074825	-0.383266	0.0028178	0.0810118	-0.0315913	0.235553	0.996196
Ugt	Ugt	1/FBpp0074831	0.0477976	0.730009	0.916782	-0.00278683	0.91959	0.996196
CG3902	CG3902	1/FBpp0074843	-0.0504946	0.497307	0.821409	0.00254334	0.930066	0.996196
Capr	Capr	1/FBpp0074865	-0.163933	0.260231	0.652605	-0.00907937	0.738474	0.996196
NUCB1	NUCB1	1/FBpp0074937	-0.0206064	0.856357	0.960144	-0.00458232	0.866224	0.996196
CG7484	CG7484	1/FBpp0074949	0.088472	0.390894	0.759156	-0.00124623	0.963548	0.996196
CG7603	CG7603	1/FBpp0074982	-0.0462286	0.552996	0.845359	-0.00685834	0.802441	0.996196
Rpn12	Rpn12	1/FBpp0075068	0.0319229	0.812182	0.950266	-0.00477982	0.860608	0.996196
CG9692	CG9692	1/FBpp0075076	0.017656	0.521806	0.835464	-0.000826147	0.976193	0.996196
TSG101	TSG101	1/FBpp0075088	-0.00372803	0.958108	0.989451	-0.00411362	0.883405	0.996196
Int6	Int6	1/FBpp0075104	-0.0429033	0.808316	0.94975	-0.00539024	0.84433	0.996196
Prosbeta6	Prosbeta6	1/FBpp0075119	-0.0152358	0.822894	0.9509	-0.0031834	0.908808	0.996196
Aats-tyr	Aats-tyr	1/FBpp0075168	0.110324	0.313727	0.689087	-0.00924875	0.735363	0.996196
SsRbeta	SsRbeta	1/FBpp0075209	-0.0306151	0.74308	0.921515	-0.00776539	0.788713	0.996196
CG13044	CG13044	1/FBpp0075225	0.0310268	0.24744	0.639451	-0.00685531	0.805011	0.996196
CG13049	CG13049	1/FBpp0075232	0.13189	0.000583955	0.0304085	0.00852063	0.728831	0.996196
Arl1	Arl1	1/FBpp0075272	0.100706	0.175526	0.552741	-0.00389282	0.886653	0.996196
DNApol-delta	DNApol-delta	1/FBpp0075277	-0.0412471	0.39999	0.763014	-0.00623356	0.818103	0.996196
l(3)72Ab	l(3)72Ab	1/FBpp0075282	-0.0041063	0.95403	0.986505	-0.00448016	0.869184	0.996196
CG16979	CG16979	1/FBpp0075316	0.0296563	0.718907	0.910714	-0.00458522	0.865994	0.996196
Prosbeta2	Prosbeta2	1/FBpp0075382	-0.0162932	0.880919	0.966806	-0.0030386	0.916067	0.996196
Pdi(ent1)	Pdi	1/FBpp0075401	0.228738	0.0648429	0.36249	0.000386376	0.988349	0.996196
Gl	Gl	1/FBpp0075498	-0.0559632	0.152546	0.522551	-0.00532498	0.841842	0.996196
26-29-p	26-29-p	1/FBpp0075508	0.10435	0.421147	0.769634	0.0039463	0.891681	0.996196
Nplp2	Nplp2	1/FBpp0075575	0.0377834	0.1497	0.516096	-0.00271709	0.918933	0.996196
CG11267	CG11267	1/FBpp0075609	0.30804	0.0144284	0.173083	-0.0172967	0.509902	0.996196
RpS12	RpS12	1/FBpp0075612	-0.00728417	0.927762	0.979387	-0.00428863	0.875068	0.996196
SRm160	SRm160	1/FBpp0075617	-0.0217183	0.663626	0.888129	-0.00347072	0.906375	0.996196
SmD1	SmD1	1/FBpp0075684	0.0301301	0.740292	0.921515	-0.00505818	0.852652	0.996196
CG10418	CG10418	1/FBpp0075686	0.0360182	0.593057	0.86385	-0.00652655	0.811753	0.996196
CG4069	CG4069	1/FBpp0075697	-0.0188751	0.548112	0.844194	-0.00512724	0.850119	0.996196
Tsf2	Tsf2	1/FBpp0075698	-0.154481	0.169322	0.541606	-0.022284	0.453394	0.996196
eIF-2beta	eIF-2beta	1/FBpp0075700	0.145994	0.366215	0.737931	-0.0154256	0.602337	0.996196
CG5642	CG5642	1/FBpp0075754	0.568253	0.0644091	0.361319	-0.0376703	0.237848	0.996196
yps(ent1)	yps	1/FBpp0075759	0.056758	0.565939	0.853609	-0.0113854	0.683184	0.996196
RpL10Ab(ent1)	RpL10Ab	1/FBpp0075764	0.0151833	0.640804	0.884815	-0.00552282	0.839343	0.996196
Sgs7	Sgs7	1/FBpp0075826	0.0406052	0.0472825	0.315802	-0.0237267	0.395511	0.996196
crim	crim	1/FBpp0075854	-0.00449123	0.97071	0.991413	-0.00509749	0.873754	0.996196
mRpL2	mRpL2	1/FBpp0075941	0.048827	0.521382	0.835464	-0.00208557	0.939212	0.996196
Sod(ent1)	Sod	1/FBpp0075958	0.138036	0.0166425	0.179829	-0.0160427	0.54074	0.996196
CG6310	CG6310	1/FBpp0075968	0.0369458	0.450641	0.797287	-0.00396326	0.883574	0.996196
CG32069	CG32069	1/FBpp0075970	-0.138104	0.0629534	0.356884	-0.00372602	0.88877	0.996196
CG11811	CG11811	1/FBpp0075994	0.0911504	0.226695	0.614814	-0.0086888	0.748174	0.996196
LanB2	LanB2	1/FBpp0076111	-0.105969	0.252078	0.645905	-0.00805363	0.765931	0.996196
ATPsyn-b	ATPsyn-b	1/FBpp0076134	0.0203362	0.840902	0.953305	-0.00415979	0.878616	0.996196
Hsp27	Hsp27	1/FBpp0076182	0.127853	0.0525257	0.331438	-0.0348471	0.254949	0.996196
RpS17	RpS17	1/FBpp0076207	-0.0230908	0.755953	0.927656	-0.00581777	0.83259	0.996196
Hsp67Ba	Hsp67Ba	1/FBpp0076223	0.070897	0.107365	0.472288	-0.0264101	0.376517	0.996196
Hsp26	Hsp26	1/FBpp0076224	0.00586028	0.929917	0.979387	-0.00593419	0.852311	0.996196
mRpL12	mRpL12	1/FBpp0076238	0.129119	0.218134	0.605102	-0.0112747	0.680572	0.996196
Srp68	Srp68	1/FBpp0076244	-0.049116	0.685055	0.89655	-0.00330293	0.903743	0.996196
Mcm7	Mcm7	1/FBpp0076312	0.0171877	0.881359	0.966806	-0.00575719	0.840066	0.996196
RpL14	RpL14	1/FBpp0076359	-0.078757	0.431388	0.779501	-0.0052958	0.844869	0.996196
GstO2	GstO2	1/FBpp0076377	0.068301	0.197174	0.578959	-0.0155999	0.579443	0.996196
msk	msk	1/FBpp0076408	0.0150818	0.811806	0.950266	-0.00506912	0.852719	0.996196
Nmt	Nmt	1/FBpp0076451	0.172272	0.109799	0.478873	-0.0290322	0.344405	0.996196
Uba2	Uba2	1/FBpp0076457	-0.0448297	0.560872	0.850286	-0.00108959	0.968655	0.996196
CG8209	CG8209	1/FBpp0076470	0.237214	1.17114e-05	0.00942769	-0.0413485	0.0881451	0.996196
CG8042	CG8042	1/FBpp0076481	-0.0260845	0.826301	0.951108	-0.00489444	0.860548	0.996196
CG12262	CG12262	1/FBpp0076520	0.0367489	0.312819	0.688569	-0.00393841	0.886133	0.996196
Sec63	Sec63	1/FBpp0076558	-0.119536	0.148769	0.516096	-0.00963825	0.720277	0.996196
Srp19	Srp19	1/FBpp0076589	0.147	0.193747	0.575236	-0.00666446	0.8038	0.996196
Galphai	Galphai	1/FBpp0076643	-0.210597	0.030664	0.250472	-0.0161385	0.543936	0.996196
LanA	LanA	1/FBpp0076722	-0.0630044	0.397454	0.763014	-0.00498657	0.853614	0.996196
CG32409	CG32409	1/FBpp0076738	0.00694958	0.908192	0.974463	-0.00448429	0.869052	0.996196
Txl	Txl	1/FBpp0076804	0.112492	0.387204	0.757746	-0.0148172	0.616141	0.996196
CG10576	CG10576	1/FBpp0076827	0.393969	0.000936545	0.0407524	-0.0396108	0.139019	0.996196
Sucb	Sucb	1/FBpp0076840	0.116248	0.264658	0.654457	-0.0101508	0.710728	0.996196
Uev1A	Uev1A	1/FBpp0076859	0.147172	0.00490409	0.106958	-0.00233199	0.927102	0.996196
Srp54k	Srp54k	1/FBpp0076872	-0.037062	0.621181	0.877282	-0.00861817	0.762362	0.996196
Rpt6	Rpt6	1/FBpp0076890	-0.0270545	0.841964	0.953305	-0.00353214	0.898161	0.996196
dod	dod	1/FBpp0076894	-0.0061731	0.869932	0.963999	-0.00407184	0.88146	0.996196
2001-09-01	2001-09-01	1/FBpp0076897	0.108117	0.135374	0.497632	-0.0144533	0.598831	0.996196
Pen(ent2)	pen	1/FBpp0076918	0.000927654	0.993006	0.996721	-0.00447522	0.869335	0.996196
Mgstl(ent1)	Mgstl	1/FBpp0076936	0.0116829	0.705683	0.904578	-0.00578509	0.832721	0.996196
CG1518	CG1518	1/FBpp0076956	-0.207739	0.0693385	0.378423	-0.0087401	0.741293	0.996196
l(1)G0004	l(1)G0004	1/FBpp0076990	0.110397	0.333132	0.712217	-0.0166704	0.558493	0.996196
Rab10	Rab10	1/FBpp0077029	-0.107904	0.20588	0.594026	-0.00972443	0.719917	0.996196
CG33123	CG33123	1/FBpp0077251	-0.0635776	0.268086	0.654959	-0.00469159	0.861487	0.996196
gammaTub23C	gammaTub23C	1/FBpp0077326	-0.0565508	0.739913	0.921515	-0.00435559	0.87267	0.996196
Npc2a	Npc2a	1/FBpp0077492	0.129575	0.00753457	0.12342	-0.00246568	0.922739	0.996196
Rrp40	Rrp40	1/FBpp0077551	-0.0415766	0.782385	0.940732	-0.00434689	0.87297	0.996196
MFS3	MFS3	1/FBpp0077623	0.0686583	0.261646	0.653956	-0.00878456	0.745991	0.996196
Clp	Clp	1/FBpp0077676	-0.0406118	0.524027	0.835464	-0.00772313	0.791893	0.996196
Lsp1beta	Lsp1beta	1/FBpp0077690	0.0544762	0.00983891	0.136557	0.00506148	0.844359	0.996196
RpI135	RpI135	1/FBpp0077714	0.100401	0.0936982	0.441094	-0.0107372	0.693342	0.996196
ebi	ebi	1/FBpp0077715	-0.302239	0.000817034	0.0396092	-0.0267715	0.291573	0.996196
CG2789	CG2789	1/FBpp0077726	-0.0742717	0.156204	0.529448	-0.0129712	0.635503	0.996196
Hop	Hop	1/FBpp0077790	0.275079	0.0179135	0.188501	-0.0298033	0.28648	0.996196
mRpL15	mRpL15	1/FBpp0077885	0.0803338	0.39066	0.759156	-0.00461618	0.864317	0.996196
Pex14	Pex14	1/FBpp0077909	-0.0394748	0.345556	0.718815	-0.0103524	0.708542	0.996196
CG7338	CG7338	1/FBpp0077998	-0.0920442	0.340175	0.718815	-0.00623023	0.817738	0.996196
CG7172	CG7172	1/FBpp0078032	-0.112741	0.122919	0.490899	-0.018363	0.518587	0.996196
CycH	CycH	1/FBpp0078093	0.0142047	0.276938	0.663152	-0.0121289	0.671445	0.996196
CG7407	CG7407	1/FBpp0078094	-0.284206	0.0092747	0.134525	-0.00179714	0.944475	0.996196
Hem	Hem	1/FBpp0078162	-0.11319	0.145871	0.513787	-0.00383155	0.885739	0.996196
CG11137	CG11137	1/FBpp0078227	0.0461325	0.48115	0.81323	-0.0102228	0.714992	0.996196
Rpn5	Rpn5	1/FBpp0078278	0.184301	0.31416	0.689097	-0.0123344	0.660287	0.996196
CG2046	CG2046	1/FBpp0078317	0.188403	0.0256581	0.223295	-0.0349103	0.234377	0.996196
CG2091	CG2091	1/FBpp0078327	0.00612879	0.89458	0.970893	-0.0048032	0.860407	0.996196
Snr1	Snr1	1/FBpp0078331	-0.039362	0.663083	0.888129	-0.00571406	0.83424	0.996196
RpL13A(ent1)	RpL13A	1/FBpp0078354	-0.157237	0.204648	0.591674	-0.00408041	0.878946	0.996196
CG1236	CG1236	1/FBpp0078370	0.00793492	0.905671	0.974463	-0.00807509	0.769021	0.996196
CG31548	CG31548	1/FBpp0078385	0.128946	0.126913	0.490899	-0.00952778	0.727114	0.996196
mRpL44	mRpL44	1/FBpp0078415	0.00277037	0.955136	0.987015	-0.00444751	0.870146	0.996196
RpL35A	RpL35A	1/FBpp0078416	-0.0214612	0.821925	0.9509	-0.00490874	0.857096	0.996196
Mms19	Mms19	1/FBpp0078425	0.0220859	0.799927	0.944195	-0.0123144	0.664748	0.996196
CG11999	CG11999	1/FBpp0078450	0.017654	0.911492	0.974696	-0.00392761	0.886996	0.996196
CG9769	CG9769	1/FBpp0078532	0.0907659	0.271046	0.659191	-0.00361664	0.893054	0.996196
Cont	Cont	1/FBpp0078557	-0.0339821	0.806333	0.948974	-0.00822693	0.792077	0.996196
eIF3-S10	eIF3-S10	1/FBpp0078584	-0.0121928	0.942908	0.981875	-0.00425802	0.876357	0.996196
Vps24	Vps24	1/FBpp0078598	7.97081e-05	0.998095	0.999226	-0.00910587	0.752229	0.996196
Rpn11	Rpn11	1/FBpp0078664	0.28415	0.0225675	0.211895	-0.0157874	0.549514	0.996196
Rtnl1(ent1)	Rtnl1	1/FBpp0078678	0.00794957	0.896116	0.970893	-0.00586479	0.83438	0.996196
Trip1	Trip1	1/FBpp0078689	0.11235	0.481472	0.81323	-0.00679437	0.803307	0.996196
Arpc4	Arpc4	1/FBpp0078831	0.164074	0.224344	0.610992	-0.0185141	0.526442	0.996196
epsilonCOP	epsilonCOP	1/FBpp0078891	-0.0990872	0.272768	0.660385	-0.00284549	0.915857	0.996196
Sec61alpha	Sec61alpha	1/FBpp0078896	-0.0711312	0.319346	0.697621	-0.0065898	0.807423	0.996196
l(2)k09022	l(2)k09022	1/FBpp0078971	0.00703737	0.930722	0.979387	-0.00464837	0.864682	0.996196
Coprox	Coprox	1/FBpp0078980	0.0260404	0.744135	0.921515	-0.00488051	0.857626	0.996196
smt3	smt3	1/FBpp0078984	0.107274	0.106292	0.470535	-0.0151776	0.579188	0.996196
nop5	nop5	1/FBpp0078997	0.189193	0.168442	0.541606	-0.00428795	0.872489	0.996196
Mcr	Mcr	1/FBpp0079165	-0.072751	0.590517	0.862624	-0.0126591	0.684111	0.996196
RpL36A	RpL36A	1/FBpp0079168	-0.0144559	0.904134	0.974463	-0.00408719	0.881366	0.996196
SmE	SmE	1/FBpp0079182	-0.125369	0.219491	0.605102	-0.0142531	0.610578	0.996196
Rack1(ent1)	Rack1	1/FBpp0079187	0.0304744	0.68543	0.89655	-0.00355226	0.8963	0.996196
Ssb-c31a	Ssb-c31a	1/FBpp0079211	-0.135112	0.0386169	0.282605	-0.0203203	0.455746	0.996196
Ostgamma	Ostgamma	1/FBpp0079233	-0.0549392	0.56787	0.853609	-0.0084882	0.761952	0.996196
emb	emb	1/FBpp0079278	0.0859446	0.123745	0.490899	-0.00823763	0.757813	0.996196
PIG-U	PIG-U	1/FBpp0079294	0.0499905	0.239008	0.624679	-0.0046601	0.862198	0.996196
l(2)k12914	l(2)k12914	1/FBpp0079324	-0.110159	0.429508	0.776976	-0.0100855	0.718396	0.996196
CG4364	CG4364	1/FBpp0079445	-0.223847	0.00416737	0.102772	-0.0106818	0.672413	0.996196
Srp54	Srp54	1/FBpp0079471	-0.0548663	0.440909	0.787862	-0.00706757	0.795451	0.996196
yip2	yip2	1/FBpp0079472	0.054689	0.605141	0.87034	-0.00510659	0.850878	0.996196
CG5885	CG5885	1/FBpp0079495	-0.111192	0.0891916	0.427882	-0.0127352	0.636176	0.996196
Pen(ent1)	Pen	1/FBpp0079527	0.037034	0.607617	0.87034	-0.0092561	0.747036	0.996196
eEF1delta(ent1)	eEF1delta	1/FBpp0079542	0.112765	0.27974	0.666244	-0.00837728	0.75766	0.996196
CG4972	CG4972	1/FBpp0079578	0.0600083	0.459825	0.803068	-0.00472529	0.864325	0.996196
RpS27A	RpS27A	1/FBpp0079606	-0.00346782	0.968282	0.991413	-0.00444257	0.870324	0.996196
RfC3	RfC3	1/FBpp0079609	-0.0924153	0.385742	0.756449	-0.00677347	0.802936	0.996196
CG5355	CG5355	1/FBpp0079637	-0.0651203	0.455536	0.799666	0.00136242	0.96141	0.996196
Mdh1	Mdh1	1/FBpp0079640	0.112648	0.0465798	0.315802	-0.0112063	0.671512	0.996196
cdc2	cdc2	1/FBpp0079641	0.0312276	0.684275	0.89655	-0.00597395	0.827486	0.996196
RnrL	RnrL	1/FBpp0079648	0.0666346	0.175993	0.552741	-0.00956471	0.732329	0.996196
CG5676	CG5676	1/FBpp0079675	-0.0147479	0.862198	0.962293	-0.00534677	0.846715	0.996196
Dpy-30L1	Dpy-30L1	1/FBpp0079701	-0.0109744	0.670549	0.892217	-0.00238705	0.93106	0.996196
Nup107	Nup107	1/FBpp0079710	-0.188899	0.143843	0.512129	-0.00811779	0.761774	0.996196
CG6287	CG6287	1/FBpp0079809	0.137041	0.00636154	0.117725	-0.0132127	0.605186	0.996196
RfC38	RfC38	1/FBpp0079812	-0.135478	0.129361	0.492368	-0.00412054	0.876961	0.996196
CG6230	CG6230	1/FBpp0079815	-0.0525224	0.306102	0.683528	-0.00207893	0.940143	0.996196
CG6746	CG6746	1/FBpp0079897	-0.0317357	0.551182	0.845359	-0.0024269	0.931234	0.996196
crok	crok	1/FBpp0079924	-0.018911	0.772414	0.934326	-0.00803959	0.787696	0.996196
CG6712	CG6712	1/FBpp0079946	-0.0262735	0.772067	0.934326	-0.00617089	0.82439	0.996196
CG6180	CG6180	1/FBpp0079979	0.0623502	0.0539872	0.336897	-0.0163615	0.544417	0.996196
CG5525	CG5525	1/FBpp0079992	0.0412022	0.710779	0.907927	-0.00946241	0.755009	0.996196
CG6523	CG6523	1/FBpp0080044	0.0492553	0.508461	0.829378	-0.0112291	0.698234	0.996196
beta'COP	beta'COP	1/FBpp0080048	0.0148779	0.939087	0.981773	-0.00508436	0.857691	0.996196
Nnp-1	Nnp-1	1/FBpp0080052	-0.11544	0.371219	0.743361	-0.00458077	0.865267	0.996196
CG4278	CG4278	1/FBpp0080392	-0.0174007	0.831555	0.952208	-0.0117283	0.68231	0.996196
CaBP1	CaBP1	1/FBpp0080395	0.158048	0.0830772	0.412822	-0.00524441	0.842779	0.996196
mRpL4	mRpL4	1/FBpp0080401	-0.004592	0.934391	0.9795	-0.00479608	0.866996	0.996196
Cyt-c-p	Cyt-c-p	1/FBpp0080446	-0.0810547	0.106382	0.470535	0.00340196	0.899617	0.996196
Cas	Cas	1/FBpp0080484	0.0624962	0.147527	0.51411	-0.0243111	0.417822	0.996196
glu	glu	1/FBpp0080489	-0.0197025	0.892587	0.970893	-0.00538937	0.84755	0.996196
CG12288	CG12288	1/FBpp0080510	0.0322888	0.679415	0.89655	-0.00518973	0.848769	0.996196
Aac11	Aac11	1/FBpp0080554	0.0528934	0.643236	0.885254	-0.00879364	0.7594	0.996196
bsf	bsf	1/FBpp0080637	-0.00723345	0.945152	0.981875	-0.00408367	0.88315	0.996196
ScpX	ScpX	1/FBpp0080659	-0.0616854	0.445284	0.793039	-0.00897761	0.745826	0.996196
CG17597	CG17597	1/FBpp0080666	-0.00902493	0.896883	0.97107	-0.00363978	0.908936	0.996196
CG15168	CG15168	1/FBpp0080679	0.0272108	0.506916	0.827723	-0.00426083	0.882699	0.996196
CG10470	CG10470	1/FBpp0080690	-0.118825	0.158814	0.535834	-0.0187601	0.511507	0.996196
CG10166	CG10166	1/FBpp0080817	-0.213097	0.134872	0.497632	-0.020327	0.478595	0.996196
La	La	1/FBpp0080906	0.035022	0.625534	0.881872	-0.00708268	0.797957	0.996196
CG1234	CG1234	1/FBpp0081117	-0.110305	0.226832	0.614814	-0.00771003	0.774944	0.996196
Ref1	Ref1	1/FBpp0081156	-0.24907	0.0760623	0.388791	-0.0150021	0.579529	0.996196
CG1105	CG1105	1/FBpp0081159	0.00149247	0.979937	0.992572	-0.00555573	0.84703	0.996196
twr	twr	1/FBpp0081185	-0.0407345	0.717796	0.910679	-0.00552446	0.839788	0.996196
Ccp84Ag	Ccp84Ag	1/FBpp0081187	0.0889711	0.0839248	0.414066	0.014892	0.603697	0.996196
Ccp84Ae	Ccp84Ae	1/FBpp0081192	0.0830325	0.102388	0.465664	0.0134703	0.638589	0.996196
SmD2	SmD2	1/FBpp0081234	0.112059	0.323116	0.703946	0.00213726	0.93863	0.996196
CG2767	CG2767	1/FBpp0081312	0.153236	0.0180953	0.189178	-0.014528	0.578644	0.996196
Mcm2	Mcm2	1/FBpp0081317	-0.214531	0.125594	0.490899	-0.000313219	0.990652	0.996196
eIF4AIII	eIF4AIII	1/FBpp0081324	0.121677	0.160446	0.535834	-0.00144353	0.957013	0.996196
CG9684	CG9684	1/FBpp0081342	-0.146722	0.133817	0.497632	0.00345017	0.898821	0.996196
Sgt1	Sgt1	1/FBpp0081351	0.0244261	0.649117	0.885254	-0.0114855	0.684757	0.996196
RpA-70	RpA-70	1/FBpp0081356	-0.117465	0.127051	0.490899	-0.00482353	0.85615	0.996196
mRpL19	mRpL19	1/FBpp0081384	-0.0999426	0.383767	0.755315	-0.0048315	0.868724	0.996196
CG8223	CG8223	1/FBpp0081398	0.114822	0.255081	0.648285	-0.0111692	0.684816	0.996196
Tcp-1eta	Tcp-1eta	1/FBpp0081401	0.439046	0.00754023	0.12342	-0.0492488	0.106482	0.996196
M1BP	M1BP	1/FBpp0081428	-0.095219	0.284199	0.667049	0.00118659	0.966364	0.996196
Aats-trp	Aats-trp	1/FBpp0081461	0.224534	0.0153513	0.174054	-0.0243054	0.368467	0.996196
CG9740	CG9740	1/FBpp0081464	-0.0535889	0.530493	0.838235	-0.00872633	0.754825	0.996196
Prosbeta3	Prosbeta3	1/FBpp0081488	0.201732	0.05653	0.34028	-0.0199718	0.468178	0.996196
CG8149	CG8149	1/FBpp0081539	0.0842722	0.36129	0.733277	-0.0121186	0.668155	0.996196
RnpS1	RnpS1	1/FBpp0081544	-0.134057	0.293489	0.671791	-0.0138651	0.625147	0.996196
Ras85D	Ras85D	1/FBpp0081600	-0.101279	0.432438	0.780522	-0.0101257	0.717579	0.996196
rump(ent1)	rump	1/FBpp0081601	-0.218658	0.0614928	0.349835	-0.0192381	0.48412	0.996196
CG3909	CG3909	1/FBpp0081650	0.0199646	0.883732	0.966806	-0.00427008	0.875404	0.996196
pont	pont	1/FBpp0081704	0.00208301	0.988944	0.996313	-0.00448785	0.869064	0.996196
Mcm5	Mcm5	1/FBpp0081756	-0.207458	0.172019	0.544311	0.00199921	0.94126	0.996196
Fdh	Fdh	1/FBpp0081767	0.0603208	0.341015	0.718815	-0.012879	0.650088	0.996196
Art1	Art1	1/FBpp0081780	0.200697	0.0535475	0.335453	-0.0233692	0.404767	0.996196
Tctp	Tctp	1/FBpp0081820	0.155277	0.0420653	0.295749	-0.028008	0.328066	0.996196
CG5214	CG5214	1/FBpp0081834	0.125644	0.127908	0.490899	-0.00412406	0.876837	0.996196
RpL24-like	RpL24-like	1/FBpp0081879	0.323009	0.00715599	0.123407	-0.0199317	0.444398	0.996196
CG14715	CG14715	1/FBpp0081899	0.00473909	0.91945	0.975475	-0.0043232	0.873903	0.996196
Prosalpha2	Prosalpha2	1/FBpp0082062	-0.0290419	0.618455	0.876317	-0.0024399	0.929151	0.996196
CG5844	CG5844	1/FBpp0082063	-0.0622856	0.163412	0.536535	0.00134763	0.960223	0.996196
Aos1	Aos1	1/FBpp0082065	0.0623363	0.478815	0.81323	-0.0109542	0.701594	0.996196
CG5641	CG5641	1/FBpp0082066	0.0115815	0.788125	0.942705	-0.00946048	0.736368	0.996196
GstD9	GstD9	1/FBpp0082078	-0.000364993	0.990744	0.996313	-0.0125138	0.660032	0.996196
MBD-R2	MBD-R2	1/FBpp0082081	-0.067687	0.50999	0.829378	-0.016473	0.569217	0.996196
Arp1	Arp1	1/FBpp0082121	0.0578169	0.63854	0.884361	-0.00408997	0.880292	0.996196
mbo	mbo	1/FBpp0082137	-0.0354471	0.285959	0.667238	-0.0128611	0.647117	0.996196
pic	pic	1/FBpp0082177	-0.0369335	0.732737	0.918059	-0.00545875	0.841675	0.996196
CG9796	CG9796	1/FBpp0082228	0.00276389	0.947369	0.981875	-0.00419197	0.878989	0.996196
Nsf2	Nsf2	1/FBpp0082346	0.0189048	0.593428	0.86385	-0.00570409	0.834072	0.996196
RpII140	RpII140	1/FBpp0082353	-0.0493416	0.0336581	0.264339	-0.0157431	0.569704	0.996196
mRpL11	mRpL11	1/FBpp0082412	-0.0405278	0.517509	0.831527	-0.00375145	0.892601	0.996196
CG3817	CG3817	1/FBpp0082462	0.0578727	0.560529	0.850286	-0.0109238	0.693715	0.996196
Nup93-2	Nup93-2	1/FBpp0082467	-0.296613	0.014367	0.173083	-0.00345714	0.892978	0.996196
Caf1(ent1)	Caf1	1/FBpp0082511	0.019537	0.813225	0.950266	-0.00291888	0.916889	0.996196
Oscp	Oscp	1/FBpp0082522	-0.0867361	0.325807	0.705039	-0.00840626	0.757766	0.996196
FK506-bp1	FK506-bp1	1/FBpp0082574	-0.039312	0.711115	0.907927	-0.00599241	0.827368	0.996196
Rpb7	Rpb7	1/FBpp0082591	-0.0958432	0.416472	0.766309	-0.00922939	0.735302	0.996196
ND23	ND23	1/FBpp0082645	0.0169355	0.794039	0.944118	-0.00984585	0.725852	0.996196
CG3303	CG3303	1/FBpp0082654	-0.0064615	0.909095	0.974463	-0.0127315	0.654804	0.996196
Bin1	Bin1	1/FBpp0082731	-0.336155	0.00149373	0.0501174	-0.0147774	0.553554	0.996196
CG5903	CG5903	1/FBpp0082733	0.00441181	0.95877	0.9895	-0.00445577	0.869899	0.996196
AdSL	AdSL	1/FBpp0082816	0.0147195	0.793469	0.944118	-0.00607587	0.827416	0.996196
Ns1	Ns1	1/FBpp0082867	0.0173496	0.931818	0.9795	-0.00444967	0.870067	0.996196
Sgs5	Sgs5	1/FBpp0082902	0.0542722	0.0107092	0.143928	-0.00823843	0.754083	0.996196
CG7655	CG7655	1/FBpp0082912	-0.0479851	0.292869	0.671791	-0.00190873	0.946749	0.996196
Prx3	Prx3	1/FBpp0082927	0.0827087	0.285368	0.667049	-0.00973503	0.722026	0.996196
CG7993	CG7993	1/FBpp0082984	-0.0560643	0.654008	0.887089	-0.00467157	0.863413	0.996196
Mdh2	Mdh2	1/FBpp0082985	-0.0809038	0.272457	0.660385	-0.00101325	0.970144	0.996196
Dlc90F	Dlc90F	1/FBpp0082996	0.0083979	0.872946	0.965277	-0.00430818	0.874224	0.996196
Nup43	Nup43	1/FBpp0082998	-0.0900028	0.14683	0.513905	-0.000985893	0.970618	0.996196
CG12321	CG12321	1/FBpp0083036	0.0549702	0.404261	0.766147	-0.0121729	0.672482	0.996196
CstF-64	CstF-64	1/FBpp0083075	-0.241752	0.0367978	0.273701	0.00438215	0.868292	0.996196
Cpsf73	Cpsf73	1/FBpp0083105	-0.0325243	0.582951	0.861421	-0.00643205	0.816891	0.996196
NP15.6	NP15.6	1/FBpp0083126	-0.0540232	0.480914	0.81323	-0.0104955	0.711713	0.996196
Srp72	Srp72	1/FBpp0083319	-0.229422	0.0264608	0.226606	0.00647029	0.806419	0.996196
2002-09-01	2002-09-01	1/FBpp0083352	0.157782	0.093327	0.440635	0.00628064	0.822771	0.996196
RpS20	RpS20	1/FBpp0083371	-0.0231555	0.769113	0.932579	-0.00499809	0.854422	0.996196
AdSS	AdSS	1/FBpp0083395	-0.0316927	0.194748	0.575276	-0.0177074	0.541685	0.996196
CG17271	CG17271	1/FBpp0083397	0.00937049	0.947719	0.981875	-0.0045159	0.868186	0.996196
Oga	Oga	1/FBpp0083452	-0.128539	0.00873967	0.128558	-0.00366652	0.888985	0.996196
Rab1	Rab1	1/FBpp0083503	-0.00412303	0.972424	0.991413	-0.00468987	0.866587	0.996196
CG6028	CG6028	1/FBpp0083584	0.067346	0.329207	0.709536	-0.0118791	0.671574	0.996196
Nop56	Nop56	1/FBpp0083625	-0.0242369	0.856377	0.960144	-0.00465968	0.864052	0.996196
CG6937	CG6937	1/FBpp0083659	-0.0186767	0.838742	0.953305	-0.00443383	0.87048	0.996196
Rpn7	Rpn7	1/FBpp0083687	0.179412	0.251103	0.645905	-0.00710113	0.792291	0.996196
CG12499	CG12499	1/FBpp0083688	-0.0790906	0.0214128	0.207678	-0.0136805	0.601498	0.996196
Nup133	Nup133	1/FBpp0083695	0.109925	0.27868	0.664704	-0.0148124	0.599029	0.996196
Sec13	Sec13	1/FBpp0083801	0.116864	0.464703	0.805352	-0.0108477	0.702934	0.996196
RpS3	RpS3	1/FBpp0083802	0.0103009	0.9476	0.981875	-0.00431057	0.874603	0.996196
Rpt5	Rpt5	1/FBpp0083843	-0.00759248	0.910736	0.974696	-0.0043321	0.873591	0.996196
Ndc1	Ndc1	1/FBpp0083879	-0.220658	0.0415619	0.295749	-0.0141923	0.5936	0.996196
CG5854	CG5854	1/FBpp0083882	0.0260893	0.447725	0.796199	-0.00582466	0.829914	0.996196
Aats-glupro(ent1)	Aats-glupro	1/FBpp0083898	-0.0923052	0.653811	0.887089	-0.00104237	0.970518	0.996196
Rpt2	Rpt2	1/FBpp0083906	0.0635005	0.692337	0.89655	-0.00650553	0.813973	0.996196
Apc2	Apc2	1/FBpp0083937	0.0124395	0.871702	0.964564	-0.00594981	0.83184	0.996196
CG5728	CG5728	1/FBpp0084016	-0.0354287	0.62909	0.88245	-0.00589803	0.828984	0.996196
CG5706	CG5706	1/FBpp0084021	-0.0199924	0.865675	0.962947	-0.00170486	0.957159	0.996196
Rpb10	Rpb10	1/FBpp0084067	-0.0258886	0.765888	0.932446	-0.00666273	0.812971	0.996196
bai	bai	1/FBpp0084133	-0.147163	0.127117	0.490899	-0.00906048	0.735152	0.996196
OstStt3	OstStt3	1/FBpp0084161	-0.110406	0.0707389	0.380772	-0.0197442	0.47622	0.996196
CG11781	CG11781	1/FBpp0084172	-0.113899	0.410099	0.766309	-0.00796211	0.77107	0.996196
CG11857	CG11857	1/FBpp0084189	-0.151279	0.0542513	0.337238	-0.0147173	0.583055	0.996196
Aats-gln	Aats-gln	1/FBpp0084240	0.0730909	0.513816	0.82949	-0.0118714	0.686146	0.996196
CG5886	CG5886	1/FBpp0084281	0.0741474	0.509823	0.829378	-0.00521936	0.847364	0.996196
CG14544	CG14544	1/FBpp0084342	0.0226282	0.641899	0.885254	-0.00663506	0.809654	0.996196
CG31075(ent1)	CG31075	1/FBpp0084452	0.172324	0.000473575	0.0293252	-0.00974037	0.688213	0.996196
Hmu	Hmu	1/FBpp0084534	-0.0532828	0.634859	0.883777	-0.0103852	0.728098	0.996196
CG5590	CG5590	1/FBpp0084585	0.316892	0.000270885	0.0218063	-0.0209624	0.390895	0.996196
ALiX	ALiX	1/FBpp0084610	0.181518	0.0562753	0.34028	-0.0235501	0.402681	0.996196
mRpS22	mRpS22	1/FBpp0084616	0.0152228	0.830326	0.952155	-0.00334393	0.903898	0.996196
RpL4	RpL4	1/FBpp0084617	-0.0616715	0.578866	0.858962	-0.00405988	0.881059	0.996196
Gp93	Gp93	1/FBpp0084623	0.0833488	0.48426	0.81384	-0.00486973	0.857307	0.996196
CG4849	CG4849	1/FBpp0084626	-0.113229	0.352543	0.726348	-0.00522865	0.846413	0.996196
Moca-cyp	Moca-cyp	1/FBpp0084655	-0.00465294	0.929717	0.979387	-0.0050048	0.868624	0.996196
CG1458	CG1458	1/FBpp0084774	-0.227671	0.0316928	0.253858	-0.0199614	0.460362	0.996196
CG1907	CG1907	1/FBpp0084813	-0.0183671	0.416083	0.766309	-0.00853653	0.754286	0.996196
eIF2B-alpha	eIF2B-alpha	1/FBpp0084874	-0.0374242	0.41511	0.766309	-0.00640567	0.825158	0.996196
mRpS18C	mRpS18C	1/FBpp0084989	-0.00569035	0.935088	0.9795	-0.00579898	0.842154	0.996196
dj-1beta	dj-1beta	1/FBpp0085065	0.0287815	0.41204	0.766309	-0.00740249	0.786037	0.996196
l(3)03670	l(3)03670	1/FBpp0085107	-0.0996098	0.293584	0.671791	-0.00320772	0.905235	0.996196
CG1542	CG1542	1/FBpp0085119	0.221802	0.0590304	0.344003	-0.00807982	0.760564	0.996196
mey	mey	1/FBpp0085151	-0.0665851	0.211903	0.599156	-0.00880131	0.744807	0.996196
Acf1	Acf1	1/FBpp0085204	-0.0322554	0.235342	0.624679	-0.00925363	0.737504	0.996196
Lamp1	Lamp1	1/FBpp0085251	-0.0381671	0.439333	0.786608	-0.00485456	0.860553	0.996196
CG17337	CG17337	1/FBpp0085374	0.0143374	0.862975	0.962293	-0.00724511	0.818588	0.996196
CG17508	CG17508	1/FBpp0085407	-0.0335516	0.333976	0.712217	-0.0085473	0.754187	0.996196
SdhB	SdhB	1/FBpp0085489	0.0180117	0.891207	0.970384	-0.00439824	0.871561	0.996196
rig	rig	1/FBpp0085564	-0.0892238	0.428518	0.776945	-0.00631103	0.816148	0.996196
CG11208	CG11208	1/FBpp0085630	-0.229982	0.0240861	0.220654	-0.0234562	0.389872	0.996196
CG7137	CG7137	1/FBpp0085693	-0.00758725	0.871419	0.964564	-0.00951161	0.7359	0.996196
FK506-bp2	FK506-bp2	1/FBpp0085703	0.154817	0.00292171	0.0825255	-0.0264372	0.311258	0.996196
Spt5	Spt5	1/FBpp0085716	-0.0330357	0.414438	0.766309	-0.00620915	0.818892	0.996196
betaTub(ent1)	betaTub56D	1/FBpp0085720	0.0074368	0.913824	0.974988	-0.00530259	0.851167	0.996196
CG15100	CG15100	1/FBpp0085809	-0.0189297	0.824574	0.9509	-0.00412713	0.879551	0.996196
Eip55E	Eip55E	1/FBpp0085889	0.105276	0.150841	0.51866	-0.00663209	0.803974	0.996196
Prp19	Prp19	1/FBpp0085902	0.103336	0.444941	0.793039	-0.00145758	0.957474	0.996196
Ote	Ote	1/FBpp0085947	-0.100777	0.243885	0.633315	-0.0085142	0.753239	0.996196
CG5726	CG5726	1/FBpp0085951	-0.0199939	0.866054	0.962947	-0.00455493	0.86701	0.996196
Nup75	Nup75	1/FBpp0085954	0.0183714	0.361782	0.733277	-0.00867658	0.755415	0.996196
P32	P32	1/FBpp0086051	-0.0967936	0.236574	0.624679	-0.00443294	0.868831	0.996196
Ns2	Ns2	1/FBpp0086063	-0.0310144	0.362539	0.733277	-0.0103965	0.703664	0.996196
Sip1	Sip1	1/FBpp0086065	-0.0298581	0.687521	0.89655	-0.00533818	0.844679	0.996196
robl	robl	1/FBpp0086076	0.0261998	0.646703	0.885254	-0.00541328	0.842409	0.996196
RpL18A	RpL18A	1/FBpp0086103	0.0689959	0.51368	0.82949	-0.00391287	0.88522	0.996196
Bap55	Bap55	1/FBpp0086115	-0.1429	0.194365	0.575236	-0.0059384	0.824619	0.996196
Sod2	Sod2	1/FBpp0086226	0.0125022	0.898513	0.972182	-0.00465396	0.864324	0.996196
RpLP2	RpLP2	1/FBpp0086252	-0.0564981	0.291536	0.671791	-0.00499377	0.852845	0.996196
CG8306	CG8306	1/FBpp0086266	-0.566032	2.667e-05	0.0118279	-0.0608858	0.0228088	0.996196
Khc	Khc	1/FBpp0086328	-0.0508714	0.725105	0.913503	-0.00269658	0.922265	0.996196
Rrp42	Rrp42	1/FBpp0086348	-0.050534	0.344593	0.718815	-0.0108809	0.699703	0.996196
CG8397	CG8397	1/FBpp0086399	0.0593719	0.127306	0.490899	-0.00392813	0.882641	0.996196
Prosbeta1	Prosbeta1	1/FBpp0086400	0.0942903	0.4636	0.804306	-0.011312	0.692845	0.996196
Vha36-1	Vha36-1	1/FBpp0086468	0.063907	0.390025	0.759156	-0.00748639	0.783477	0.996196
CG7639	CG7639	1/FBpp0086555	-0.111898	0.0708097	0.380772	-0.0132417	0.621604	0.996196
CG12859	CG12859	1/FBpp0086570	-0.132357	0.0717096	0.382293	-0.0226404	0.423165	0.996196
SMC2	SMC2	1/FBpp0086591	-0.0759461	0.558663	0.850101	-0.00514135	0.84975	0.996196
Sec61beta	Sec61beta	1/FBpp0086627	-0.197753	0.0345628	0.264982	-0.00931807	0.721892	0.996196
LamC(ent1)	LamC	1/FBpp0086641	-0.158087	0.0198913	0.197589	-0.00412735	0.873071	0.996196
CG30069	CG30069	1/FBpp0086659	-0.234464	0.0254396	0.223295	-0.0089546	0.73079	0.996196
tum	tum	1/FBpp0086767	-0.10254	0.482021	0.81323	-0.0087931	0.751523	0.996196
Roe1	Roe1	1/FBpp0086795	0.0599634	0.649125	0.885254	-0.00931141	0.749526	0.996196
Mp20	Mp20	1/FBpp0086858	0.0135659	0.638684	0.884361	-0.00539555	0.845733	0.996196
CG4679	CG4679	1/FBpp0086872	-0.0297843	0.461733	0.803068	-0.0035354	0.896174	0.996196
mRpL18	mRpL18	1/FBpp0086965	-0.0509498	0.404963	0.766147	-0.0050861	0.850776	0.996196
CG8778	CG8778	1/FBpp0086993	0.0253765	0.721218	0.910714	-0.00766134	0.786825	0.996196
Cpr49Ag	Cpr49Ag	1/FBpp0087033	0.0787323	0.0520104	0.330975	-0.00533978	0.838796	0.996196
Lac	Lac	1/FBpp0087044	-0.00386118	0.976109	0.991413	-0.00468746	0.867654	0.996196
CG8545	CG8545	1/FBpp0087045	-0.10321	0.419991	0.769266	-0.00662259	0.807427	0.996196
128up	128up	1/FBpp0087084	0.0845475	0.347431	0.718978	-0.0135334	0.636791	0.996196
CG8378	CG8378	1/FBpp0087091	-0.00521454	0.907443	0.974463	-0.0120195	0.675909	0.996196
SmD3	SmD3	1/FBpp0087094	-0.143409	0.469396	0.807841	-0.00786852	0.774599	0.996196
RpS11(ent1)	RpS11	1/FBpp0087115	0.023274	0.833924	0.953108	-0.00459154	0.865939	0.996196
Prp8	Prp8	1/FBpp0087124	0.032556	0.71178	0.908055	-0.00447584	0.869144	0.996196
RnrS	RnrS	1/FBpp0087152	0.0610363	0.327036	0.706744	-0.00750456	0.782134	0.996196
ERp60	ERp60	1/FBpp0087164	0.148242	0.284089	0.667049	-0.00859115	0.752006	0.996196
wal	wal	1/FBpp0087186	-0.0512019	0.586568	0.861421	-0.00215478	0.937446	0.996196
Tapdelta	Tapdelta	1/FBpp0087250	-0.236664	0.0258888	0.224091	-0.0317882	0.268708	0.996196
CG12384	CG12384	1/FBpp0087252	0.0114734	0.845511	0.955279	-0.00522657	0.850819	0.996196
Fpps	Fpps	1/FBpp0087266	-0.0142279	0.875549	0.965732	-0.00364685	0.895267	0.996196
CG13217	CG13217	1/FBpp0087290	-0.0608121	0.252491	0.645905	-0.0146158	0.603647	0.996196
RpS15Ab	RpS15Ab	1/FBpp0087321	0.00145255	0.976559	0.991413	-0.00472459	0.868417	0.996196
nclb	nclb	1/FBpp0087323	0.0898754	0.187396	0.568529	-0.010926	0.688031	0.996196
CG7637	CG7637	1/FBpp0087347	-0.042404	0.172083	0.544311	-0.006561	0.806401	0.996196
CG17765	CG17765	1/FBpp0087367	0.164121	0.0215641	0.207893	-0.0183593	0.489886	0.996196
CG12909	CG12909	1/FBpp0087437	-0.0318599	0.692885	0.89655	-0.015405	0.633385	0.996196
RpLP0-like	RpLP0-like	1/FBpp0087511	0.0113305	0.924722	0.977546	-0.0125107	0.659796	0.996196
CG1371	CG1371	1/FBpp0087514	-0.372403	0.0342863	0.264688	-0.00841568	0.747497	0.996196
GstT1	GstT1	1/FBpp0087548	0.017418	0.744834	0.921515	-0.00414207	0.87894	0.996196
CG1665	CG1665	1/FBpp0087562	0.074553	0.284132	0.667049	-0.00637841	0.816557	0.996196
Map60	Map60	1/FBpp0087613	-0.203792	0.0610499	0.349835	-0.016695	0.538252	0.996196
tsu	tsu	1/FBpp0087648	0.106662	0.338511	0.718815	-0.00341388	0.89934	0.996196
shrb	shrb	1/FBpp0087704	0.0616988	0.720067	0.910714	-0.00204316	0.94183	0.996196
Mys45A	Mys45A	1/FBpp0087709	-0.055703	0.069294	0.378423	-0.00185127	0.94409	0.996196
Dmn	Dmn	1/FBpp0087722	-0.0940295	0.45517	0.799666	-0.00335354	0.901512	0.996196
CG30349	CG30349	1/FBpp0087731	-0.0411531	0.808762	0.94975	-0.00532085	0.846105	0.996196
proPO45	proPO45	1/FBpp0087744	0.0512228	0.0732296	0.387668	-0.00156957	0.952645	0.996196
CG8235	CG8235	1/FBpp0087757	-0.0371208	0.721152	0.910714	-0.00250938	0.927866	0.996196
CG8258	CG8258	1/FBpp0087764	0.14905	0.212565	0.599156	-0.0236466	0.44456	0.996196
CSN7	CSN7	1/FBpp0087821	0.155706	0.0212264	0.207118	-0.0146547	0.576724	0.996196
Nup50	Nup50	1/FBpp0087861	-0.0743347	0.537453	0.839178	-0.00313374	0.908244	0.996196
Rs1	Rs1	1/FBpp0087865	-0.107372	0.201633	0.586441	-0.00266851	0.92074	0.996196
cathD	cathD	1/FBpp0087972	0.054682	0.0020392	0.0656621	-0.00313364	0.899649	0.996196
Rpt1	Rpt1	1/FBpp0088021	0.0484366	0.629226	0.88245	-0.00602595	0.825525	0.996196
dpa	dpa	1/FBpp0088055	-0.23169	0.0572041	0.34028	0.00386422	0.884637	0.996196
p47	p47	1/FBpp0088069	-0.00716767	0.857251	0.960455	-0.00831227	0.761937	0.996196
CG1707	CG1707	1/FBpp0088085	0.0434914	0.501414	0.825437	-0.00771841	0.781995	0.996196
Tsp42Ef	Tsp42Ef	1/FBpp0088094	-0.100722	0.139532	0.506316	-0.016748	0.558339	0.996196
CG31997	CG31997	1/FBpp0088221	0.053371	0.123364	0.490899	-0.0149943	0.590632	0.996196
CG10638	CG10638	1/FBpp0088362	0.0840165	0.28442	0.667049	-0.00634677	0.813942	0.996196
Lsp2	Lsp2	1/FBpp0088363	0.0480594	0.00654089	0.118025	-0.0070826	0.78017	0.996196
Atpalpha(ent1)	Atpalpha	1/FBpp0088502	-0.014805	0.832411	0.95251	-0.00654088	0.82093	0.996196
CG5033	CG5033	1/FBpp0088519	-0.0175789	0.812121	0.950266	-0.00930662	0.737533	0.996196
OstDelta(ent1)	OstDelta	1/FBpp0088527	-0.0262531	0.65138	0.887089	-0.00707244	0.797183	0.996196
eIF-3p66	eIF-3p66	1/FBpp0088565	-0.0219152	0.760036	0.930538	-0.00392602	0.885389	0.996196
Prosalpha7	Prosalpha7	1/FBpp0089041	0.109651	0.524804	0.835464	-0.0136651	0.656499	0.996196
CG33977	CG33977	1/FBpp0099388	-0.146056	0.0527006	0.331438	-0.0124455	0.639646	0.996196
mRpL53	mRpL53	1/FBpp0099679	-0.061378	0.275907	0.663152	-0.0040783	0.88466	0.996196
mt:CoII	mt:CoII	1/FBpp0100177	-0.0137727	0.762727	0.931001	-0.00598115	0.828664	0.996196
mt:ATPase8	mt:ATPase8	1/FBpp0100178	0.00376906	0.947041	0.981875	-0.00805059	0.771065	0.996196
mt:ND3	mt:ND3	1/FBpp0100181	-0.0392826	0.716137	0.910064	-0.00992205	0.742863	0.996196
mt:Cyt-b	mt:Cyt-b	1/FBpp0100186	0.105386	0.125699	0.490899	-0.00649049	0.807503	0.996196
CG34132	CG34132	1/FBpp0110179	0.144174	0.00358194	0.0943153	-0.00273992	0.913064	0.996196
CG34200	CG34200	1/FBpp0111308	0.053897	0.422566	0.771351	-0.00448332	0.871124	0.996196
CG17514	CG17514	1/FBpp0112471	0.0525739	0.68441	0.89655	-0.0103011	0.737393	0.996196
kl-3	kl-3	1/FBpp0112479	-0.0446648	0.14368	0.512129	-0.0011955	0.964345	0.996196
CG40042	CG40042	1/FBpp0112504	0.0699764	0.455959	0.799666	-0.00295773	0.913198	0.996196
Tim17b	Tim17b	1/FBpp0112618	-0.0392458	0.534227	0.83831	-0.00676365	0.804722	0.996196
CG12050	CG12050	1/FBpp0113107	-0.0390897	0.571535	0.853609	-0.00394417	0.884436	0.996196
CG13047	CG13047	1/FBpp0288402	0.0844786	0.224663	0.610992	0.0121684	0.686012	0.996196
CG42232	CG42232	1/FBpp0288574	0.106254	0.307653	0.684146	0.00129674	0.962409	0.996196
CG7461	CG7461	1/FBpp0289511	-0.106438	0.262188	0.653956	-0.00219802	0.935004	0.996196
Zasp52	Zasp52	1/FBpp0290528	0.0996579	0.0785706	0.397795	-0.00363703	0.891859	0.996196
mRpS35	mRpS35	1/FBpp0290840	-0.00760534	0.835893	0.953108	-0.00790344	0.782643	0.996196
CG31195	CG31195	1/FBpp0291398	-0.0172777	0.831106	0.952208	-0.00651036	0.821303	0.996196
Ccdc56	Ccdc56	1/FBpp0291477	-0.100832	0.159473	0.535834	-0.00798511	0.76589	0.996196
proPO-A1	proPO-A1	1/FBpp0291497	0.0473565	0.0768875	0.391737	-0.00390239	0.882513	0.996196
SmB	SmB	1/FBpp0293061	-0.0468597	0.527355	0.836494	-0.00642404	0.813821	0.996196
Rpt4	Rpt4	1/FBpp0293948	-0.173247	0.0804021	0.404261	-0.00102647	0.969091	0.996196
CG43675	CG43675	1/FBpp0302550	0.0179458	0.804829	0.947897	-0.00544873	0.842794	0.996196
CG42255	CG42255	1/FBpp0304441	-0.0347974	0.640436	0.884815	-0.0128387	0.650858	0.996196
Ef1beta	Ef1beta	1/FBpp0305165	-0.031121	0.605134	0.87034	-0.00318601	0.906912	0.996196
CtBP(ent1)	CtBP	1/FBpp0306583	0.111532	0.267259	0.654959	-0.0140803	0.618329	0.996196
Src42A(ent1)	Src42A	1/FBpp0307254	-0.046699	0.572976	0.854159	-0.0102785	0.723193	0.996196
PIG-S	PIG-S	1/FBpp0308257	-0.133154	0.169068	0.541606	-0.0198044	0.489702	0.996196
Jwa	Jwa	1/FBpp0309815	-0.0891442	0.277001	0.663152	-0.00521165	0.84952	0.996196
pHCl	pHCl	1/FBpp0310359	-0.040342	0.361959	0.733277	-0.00606669	0.822529	0.996196
Hsc70-4/Hsc70-1	Hsc70-4/Hsc70-1	10/FBpp0075505/FBpp0075504/FBpp0075503/FBpp0307982/FBpp0082519/FBpp0082518/FBpp0082517/FBpp0082516/FBpp0082515/FBpp0082514	0.0245703	0.733715	0.91857	-0.00662569	0.812309	0.996196
Bsg	Bsg	10/FBpp0079188/FBpp0079194/FBpp0079193/FBpp0079189/FBpp0079195/FBpp0079196/FBpp0079191/FBpp0079190/FBpp0079192/FBpp0304774	-0.185017	0.111475	0.480007	-0.0194646	0.490033	0.996196
Act(ent2)	Act88F/Act42A/Act57B/Act5C/Act87E	10/FBpp0082597/FBpp0290168/FBpp0071448/FBpp0082254/FBpp0082253/FBpp0085365/FBpp0100125/FBpp0100124/FBpp0070787/FBpp0070788	0.0742106	0.216799	0.603886	-0.00680978	0.800017	0.996196
Galphao/Galphai	Galphao/Galphai	10/FBpp0089316/FBpp0089315/FBpp0087365/FBpp0087364/FBpp0087363/FBpp0087362/FBpp0087361/FBpp0087360/FBpp0087359/FBpp0076643	-0.262788	0.00605216	0.114635	-0.0133878	0.600192	0.996196
cg	cg	10/FBpp0288474/FBpp0288473/FBpp0111707/FBpp0308984/FBpp0308983/FBpp0308982/FBpp0086658/FBpp0086657/FBpp0086656/FBpp0086655	-0.115058	0.273981	0.662327	-0.00689728	0.7983	0.996196
PMCA(ent1)	PMCA	10/FBpp0289786/FBpp0289785/FBpp0289784/FBpp0289783/FBpp0289782/FBpp0289781/FBpp0293012/FBpp0293011/FBpp0293009/FBpp0293013	-0.0410775	0.61916	0.876317	-0.00915878	0.750155	0.996196
CG1516	CG1516	10/FBpp0290074/FBpp0087546/FBpp0087545/FBpp0087544/FBpp0087543/FBpp0087542/FBpp0087541/FBpp0087540/FBpp0087539/FBpp0087547	0.018213	0.822072	0.9509	-0.00516416	0.850314	0.996196
pUf68(ent2)	pUf68	10/FBpp0290738/FBpp0289649/FBpp0289648/FBpp0289647/FBpp0289646/FBpp0289645/FBpp0072594/FBpp0072592/FBpp0072591/FBpp0072593	-0.384441	0.000967852	0.0410064	-0.0325525	0.210729	0.996196
CG5174(ent1)	CG5174	10/FBpp0297592/FBpp0297591/FBpp0309317/FBpp0290372/FBpp0290371/FBpp0085869/FBpp0085868/FBpp0085866/FBpp0085863/FBpp0085865	0.355837	0.00412627	0.102772	-0.0141122	0.578397	0.996196
CkIIbeta	CkIIbeta	10/FBpp0300428/FBpp0300427/FBpp0300330/FBpp0305406/FBpp0288844/FBpp0073406/FBpp0073405/FBpp0099985/FBpp0089135/FBpp0073403	-0.0474921	0.570252	0.853609	-0.00175604	0.94915	0.996196
B52(ent1)	B52	10/FBpp0300517/FBpp0300516/FBpp0300515/FBpp0289815/FBpp0289813/FBpp0082274/FBpp0082271/FBpp0082272/FBpp0082270/FBpp0082269	-0.211159	0.0614112	0.349835	-0.0272545	0.347783	0.996196
lig(ent1)	lig	10/FBpp0303481/FBpp0293224/FBpp0293223/FBpp0291131/FBpp0291130/FBpp0291129/FBpp0087853/FBpp0087852/FBpp0100030/FBpp0087854	-0.0842171	0.346791	0.718815	0.00360829	0.898535	0.996196
Arf79F/Arf102F	Arf79F/Arf102F	10/FBpp0304364/FBpp0289185/FBpp0289184/FBpp0111771/FBpp0078226/FBpp0078225/FBpp0078224/FBpp0305852/FBpp0088256/FBpp0078222	0.0332268	0.586927	0.861421	-0.00524503	0.846898	0.996196
Acsl	Acsl	10/FBpp0305216/FBpp0087780/FBpp0087781/FBpp0099849/FBpp0099845/FBpp0099847/FBpp0099850/FBpp0087779/FBpp0099848/FBpp0099846	-0.0256897	0.850589	0.957398	-0.00580246	0.836389	0.996196
Trl	Trl	10/FBpp0305260/FBpp0305259/FBpp0099867/FBpp0099866/FBpp0089415/FBpp0089416/FBpp0089419/FBpp0089411/FBpp0089418/FBpp0089417	0.0608081	0.539472	0.839178	-0.00103069	0.970292	0.996196
Atpalpha(ent2)	Atpalpha	10/FBpp0305517/FBpp0305516/FBpp0289428/FBpp0088981/FBpp0088982/FBpp0088983/FBpp0088984/FBpp0088501/FBpp0088503/FBpp0088502	0.0376121	0.533363	0.83831	-0.000630683	0.981894	0.996196
Hrb98DE/Hrb87F	Hrb98DE/Hrb87F	10/FBpp0306562/FBpp0302741/FBpp0289817/FBpp0084672/FBpp0084670/FBpp0084668/FBpp0084667/FBpp0084669/FBpp0084671/FBpp0082316	-0.318713	0.0372548	0.275138	-0.0296086	0.303832	0.996196
CtBP(ent2)	CtBP	10/FBpp0306584/FBpp0306582/FBpp0306581/FBpp0306580/FBpp0082167/FBpp0082169/FBpp0099514/FBpp0082170/FBpp0082168/FBpp0306583	0.249264	0.0161009	0.178775	-0.0151103	0.563204	0.996196
CtBP(ent3)	CtBP	10/FBpp0306584/FBpp0306583/FBpp0306582/FBpp0306581/FBpp0306580/FBpp0082167/FBpp0082169/FBpp0099514/FBpp0082170/FBpp0082168	0.275906	0.0584424	0.343402	-0.00567287	0.82923	0.996196
cher(ent1)	cher	10/FBpp0308016/FBpp0308015/FBpp0308014/FBpp0288454/FBpp0288453/FBpp0288452/FBpp0304476/FBpp0292427/FBpp0088480/FBpp0088478	0.108227	0.313064	0.688569	-0.00767654	0.777233	0.996196
Ald	Ald	10/FBpp0308680/FBpp0297612/FBpp0302781/FBpp0302780/FBpp0113036/FBpp0089214/FBpp0084373/FBpp0084372/FBpp0084368/FBpp0084367	0.154352	0.0079728	0.12342	-0.0162391	0.529768	0.996196
gro	gro	10/FBpp0308932/FBpp0307986/FBpp0293584/FBpp0292078/FBpp0292077/FBpp0089115/FBpp0084339/FBpp0084338/FBpp0084337/FBpp0084336	0.144228	0.00337522	0.0905684	-0.00699248	0.780443	0.996196
Rab(ent1)	Rab35/Rab9Db/Rab10/Rab9E/Rab9Fa/Rab9D/Rab8/Rab1	11/FBpp0071419/FBpp0073258/FBpp0071434/FBpp0300990/FBpp0074690/FBpp0071436/FBpp0292350/FBpp0305729/FBpp0070027/FBpp0077029/FBpp0083503	-0.270209	0.0880404	0.42715	-0.0247468	0.394072	0.996196
Hsc70-3/Hsc70-4	Hsc70-3/Hsc70-4	11/FBpp0073448/FBpp0073447/FBpp0073446/FBpp0073445/FBpp0307982/FBpp0082519/FBpp0082518/FBpp0082517/FBpp0082516/FBpp0082515/FBpp0082514	-0.0403731	0.745373	0.921515	-0.00263522	0.924362	0.996196
Act(ent5)	Act88F/Arp53D/Act42A/Act57B/Act5C/Act87E	11/FBpp0082597/FBpp0290168/FBpp0071448/FBpp0082254/FBpp0082253/FBpp0085365/FBpp0309075/FBpp0100125/FBpp0100124/FBpp0070787/FBpp0070788	0.0861808	0.220354	0.605739	-0.0156149	0.581551	0.996196
PMCA(ent2)	PMCA	11/FBpp0289786/FBpp0289785/FBpp0289784/FBpp0289783/FBpp0289782/FBpp0289781/FBpp0293012/FBpp0293011/FBpp0293010/FBpp0293009/FBpp0293013	-0.148996	0.0555605	0.340123	-0.0201007	0.465373	0.996196
Msp300(ent1)	Msp300	11/FBpp0292451/FBpp0292450/FBpp0292448/FBpp0292447/FBpp0292446/FBpp0292445/FBpp0304679/FBpp0304678/FBpp0304677/FBpp0304676/FBpp0292449	0.184191	0.0205772	0.202008	-0.0174542	0.516301	0.996196
Imp(ent1)	Imp	11/FBpp0293680/FBpp0073275/FBpp0293679/FBpp0073276/FBpp0073269/FBpp0290623/FBpp0073274/FBpp0073272/FBpp0073270/FBpp0073273/FBpp0073271	-0.156549	0.10508	0.46994	-0.0248296	0.398112	0.996196
psq	psq	11/FBpp0303457/FBpp0100067/FBpp0087368/FBpp0087372/FBpp0100066/FBpp0089330/FBpp0087373/FBpp0087371/FBpp0087374/FBpp0087370/FBpp0087369	0.0143313	0.522888	0.835464	-0.0134127	0.64131	0.996196
lig(ent2)	lig	11/FBpp0303481/FBpp0303480/FBpp0293224/FBpp0293223/FBpp0291131/FBpp0291130/FBpp0291129/FBpp0087853/FBpp0087852/FBpp0100030/FBpp0087854	-0.0409843	0.644611	0.885254	-0.00169978	0.951249	0.996196
l(2)gl	l(2)gl	11/FBpp0303505/FBpp0297547/FBpp0297546/FBpp0297545/FBpp0297544/FBpp0077829/FBpp0077828/FBpp0077827/FBpp0077826/FBpp0077825/FBpp0077824	0.102441	0.284528	0.667049	-0.0051876	0.847178	0.996196
Rtnl1(ent2)	Rtnl1	11/FBpp0304686/FBpp0290755/FBpp0290754/FBpp0290753/FBpp0078675/FBpp0078680/FBpp0078679/FBpp0078678/FBpp0078677/FBpp0078676/FBpp0078674	0.0362953	0.630926	0.883753	-0.00263965	0.923274	0.996196
mub	mub	11/FBpp0304982/FBpp0293519/FBpp0293518/FBpp0078122/FBpp0293521/FBpp0293520/FBpp0290578/FBpp0089422/FBpp0293517/FBpp0110316/FBpp0305424	-0.0744836	0.243083	0.63225	-0.0143867	0.602245	0.996196
Atpalpha(ent3)	Atpalpha	11/FBpp0305517/FBpp0305516/FBpp0289428/FBpp0088504/FBpp0088981/FBpp0088982/FBpp0088983/FBpp0088984/FBpp0088501/FBpp0088503/FBpp0088502	-0.14465	0.1175	0.490899	-0.0243112	0.409436	0.996196
Amun	Amun	11/FBpp0305931/FBpp0305930/FBpp0292402/FBpp0292401/FBpp0292400/FBpp0292399/FBpp0073456/FBpp0073455/FBpp0073454/FBpp0073453/FBpp0073452	0.0271812	0.707835	0.905894	-0.00846561	0.757472	0.996196
Flo2	Flo2	12/FBpp0073766/FBpp0289664/FBpp0289663/FBpp0073767/FBpp0073770/FBpp0073769/FBpp0073771/FBpp0303249/FBpp0303250/FBpp0073768/FBpp0303248/FBpp0303247	-0.112721	0.0327001	0.259345	-0.037651	0.21516	0.996196
Act(ent3)	Act88F/Act42A/Act57B/Act79B/Act5C/Act87E	12/FBpp0082597/FBpp0306215/FBpp0078131/FBpp0290168/FBpp0071448/FBpp0082254/FBpp0082253/FBpp0085365/FBpp0100125/FBpp0100124/FBpp0070787/FBpp0070788	0.108954	0.215519	0.601361	-0.0153434	0.586717	0.996196
Rm62(ent1)	Rm62	12/FBpp0291159/FBpp0291753/FBpp0301226/FBpp0301225/FBpp0301224/FBpp0301223/FBpp0078303/FBpp0078302/FBpp0078301/FBpp0078300/FBpp0078299/FBpp0078298	-0.137633	0.213631	0.599156	-0.0094412	0.727645	0.996196
Atpalpha(ent4)	Atpalpha	12/FBpp0291443/FBpp0305517/FBpp0305516/FBpp0289428/FBpp0088504/FBpp0088981/FBpp0088982/FBpp0088983/FBpp0088984/FBpp0088501/FBpp0088503/FBpp0088502	-0.134243	0.112078	0.480007	-0.0178037	0.522969	0.996196
14-3-3zeta(ent1)	14-3-3zeta	12/FBpp0305137/FBpp0305136/FBpp0099540/FBpp0099539/FBpp0087501/FBpp0087505/FBpp0089338/FBpp0089337/FBpp0087504/FBpp0087500/FBpp0087503/FBpp0087502	-0.00270297	0.880197	0.966806	-0.00500589	0.857541	0.996196
14-3-3zeta(ent2)	14-3-3zeta	12/FBpp0305137/FBpp0305136/FBpp0099540/FBpp0099539/FBpp0087501/FBpp0087505/FBpp0089338/FBpp0089337/FBpp0087504/FBpp0087503/FBpp0087502/FBpp0087500	0.175533	0.189651	0.571263	-0.0234356	0.441417	0.996196
hts(ent1)	hts	12/FBpp0309427/FBpp0301123/FBpp0301122/FBpp0301121/FBpp0301120/FBpp0301119/FBpp0301118/FBpp0301117/FBpp0301116/FBpp0301112/FBpp0301110/FBpp0301114	0.0931891	0.413238	0.766309	-0.00589054	0.827852	0.996196
hts(ent2)	hts	12/FBpp0309427/FBpp0301123/FBpp0301122/FBpp0301121/FBpp0301120/FBpp0301119/FBpp0301118/FBpp0301117/FBpp0301116/FBpp0301114/FBpp0301112/FBpp0301110	-0.0194105	0.821904	0.9509	-0.00566016	0.838082	0.996196
Act(ent6)	Act88F/Arp53D/Act42A/Act57B/Act79B/Act5C/Act87E	13/FBpp0082597/FBpp0306215/FBpp0078131/FBpp0290168/FBpp0071448/FBpp0082254/FBpp0082253/FBpp0085365/FBpp0309075/FBpp0100125/FBpp0100124/FBpp0070787/FBpp0070788	0.0616478	0.415637	0.766309	-0.0134122	0.645898	0.996196
Tm1(ent1)	Tm1	13/FBpp0296936/FBpp0296934/FBpp0291172/FBpp0291171/FBpp0306046/FBpp0306045/FBpp0088903/FBpp0088899/FBpp0088898/FBpp0088904/FBpp0088906/FBpp0088896/FBpp0089024	0.233242	0.00431923	0.102772	-0.00903331	0.72034	0.996196
Moe	Moe	13/FBpp0300514/FBpp0300513/FBpp0303991/FBpp0071213/FBpp0071212/FBpp0089236/FBpp0089235/FBpp0089234/FBpp0089233/FBpp0089232/FBpp0089231/FBpp0071215/FBpp0071214	0.290803	0.00112977	0.0433079	-0.0431524	0.114977	0.996196
gish	gish	13/FBpp0306673/FBpp0293609/FBpp0293608/FBpp0303074/FBpp0099738/FBpp0099737/FBpp0099736/FBpp0082718/FBpp0082719/FBpp0082715/FBpp0082717/FBpp0082716/FBpp0290519	-0.0477436	0.406375	0.766309	-0.00617024	0.819926	0.996196
Aldh-III	Aldh-III	13/FBpp0307851/FBpp0300518/FBpp0302797/FBpp0302796/FBpp0302795/FBpp0302794/FBpp0289708/FBpp0289707/FBpp0289706/FBpp0289705/FBpp0289704/FBpp0089176/FBpp0088066	-0.142638	0.262988	0.654422	-0.0154401	0.589644	0.996196
CG9270/l(2)03659/CG7627/CG31792/CG31793/Mrp4/CG4562	CG9270/l(2)03659/CG7627/CG31792/CG31793/Mrp4/CG4562	13/FBpp0309279/FBpp0080682/FBpp0303069/FBpp0303067/FBpp0083268/FBpp0297935/FBpp0305214/FBpp0291666/FBpp0291237/FBpp0297173/FBpp0302855/FBpp0302854/FBpp0079228	-0.0181286	0.739246	0.921515	-0.00790315	0.773335	0.996196
Hsp70(ent3)	Hsp70Bbb/Hsp70Bb/Hsc70-4/Hsp70Ba/Hsp70Ab/Hsp70Aa/Hsp70Bc/Hsp68	14/FBpp0082107/FBpp0083974/FBpp0307982/FBpp0082519/FBpp0082518/FBpp0082517/FBpp0082516/FBpp0082515/FBpp0081956/FBpp0082105/FBpp0082106/FBpp0082147/FBpp0081986/FBpp0082514	0.107182	0.0849419	0.416941	-0.0140491	0.603348	0.996196
CG32495/GS(ent1)	CG32495/GS	14/FBpp0290201/FBpp0290200/FBpp0290199/FBpp0290198/FBpp0290197/FBpp0309328/FBpp0088741/FBpp0290196/FBpp0290195/FBpp0290194/FBpp0290193/FBpp0290192/FBpp0290191/FBpp0309327	-0.00294533	0.908704	0.974463	-0.00840067	0.759687	0.996196
slgA(ent1)	slgA	14/FBpp0300184/FBpp0300183/FBpp0300182/FBpp0300181/FBpp0300180/FBpp0300179/FBpp0076905/FBpp0076904/FBpp0076903/FBpp0076902/FBpp0089306/FBpp0089305/FBpp0076906/FBpp0089304	0.00726577	0.841299	0.953305	-0.0118918	0.677404	0.996196
br	br	14/FBpp0300638/FBpp0292597/FBpp0292596/FBpp0292595/FBpp0304572/FBpp0303432/FBpp0289658/FBpp0289657/FBpp0289656/FBpp0070256/FBpp0070255/FBpp0070253/FBpp0070252/FBpp0070251	-0.0849559	0.491193	0.81612	-0.00710062	0.795176	0.996196
sgg(ent1)	sgg	14/FBpp0304141/FBpp0304140/FBpp0304139/FBpp0111741/FBpp0070453/FBpp0070452/FBpp0070451/FBpp0070450/FBpp0070449/FBpp0089160/FBpp0089159/FBpp0089158/FBpp0089162/FBpp0070454	0.207569	0.0118964	0.153226	-0.0101247	0.693853	0.996196
Syp(ent1)	Syp	14/FBpp0306772/FBpp0306771/FBpp0306770/FBpp0306769/FBpp0306768/FBpp0306766/FBpp0306765/FBpp0306763/FBpp0112168/FBpp0083370/FBpp0083369/FBpp0083368/FBpp0083366/FBpp0083365	0.232672	0.00252522	0.0797178	-0.0269558	0.301088	0.996196
CG10077/Rm62	CG10077/Rm62	15/FBpp0305296/FBpp0290159/FBpp0076649/FBpp0291159/FBpp0291753/FBpp0301226/FBpp0301225/FBpp0301224/FBpp0301223/FBpp0078303/FBpp0078302/FBpp0078301/FBpp0078300/FBpp0078299/FBpp0078298	-0.219339	0.0494042	0.323304	-0.0164499	0.541452	0.996196
hts(ent3)	hts	15/FBpp0309427/FBpp0301123/FBpp0301122/FBpp0301121/FBpp0301120/FBpp0301119/FBpp0301118/FBpp0301117/FBpp0301116/FBpp0301115/FBpp0301113/FBpp0301112/FBpp0301111/FBpp0301110/FBpp0301114	-0.0339748	0.436013	0.784298	-0.00502067	0.852789	0.996196
hts(ent4)	hts	15/FBpp0309427/FBpp0301123/FBpp0301122/FBpp0301121/FBpp0301120/FBpp0301119/FBpp0301118/FBpp0301117/FBpp0301116/FBpp0301115/FBpp0301114/FBpp0301113/FBpp0301112/FBpp0301111/FBpp0301110	-0.00412477	0.95311	0.986187	-0.00460274	0.866073	0.996196
dp	dp	16/FBpp0304632/FBpp0304631/FBpp0304630/FBpp0304629/FBpp0304628/FBpp0304627/FBpp0304626/FBpp0304625/FBpp0304624/FBpp0304623/FBpp0304622/FBpp0304621/FBpp0304620/FBpp0293675/FBpp0293672/FBpp0293671	-0.300324	0.00979259	0.136557	-0.0325924	0.241015	0.996196
14-3-3zeta/14-3-3epsilon	14-3-3zeta/14-3-3epsilon	16/FBpp0305137/FBpp0305136/FBpp0099540/FBpp0099539/FBpp0087501/FBpp0087505/FBpp0089338/FBpp0089337/FBpp0087504/FBpp0087500/FBpp0087503/FBpp0087502/FBpp0082990/FBpp0082989/FBpp0082988/FBpp0082987	0.0109138	0.915616	0.975475	-0.00492666	0.858003	0.996196
CG10777/CG10077/Rm62	CG10777/CG10077/Rm62	16/FBpp0305296/FBpp0290159/FBpp0076649/FBpp0071084/FBpp0291159/FBpp0291753/FBpp0301226/FBpp0301225/FBpp0301224/FBpp0301223/FBpp0078303/FBpp0078302/FBpp0078301/FBpp0078300/FBpp0078299/FBpp0078298	-0.159491	0.0446672	0.308644	-0.0124892	0.637368	0.996196
CG2246	CG2246	16/FBpp0307424/FBpp0307423/FBpp0307422/FBpp0291519/FBpp0291766/FBpp0291765/FBpp0291764/FBpp0291763/FBpp0291762/FBpp0291761/FBpp0085037/FBpp0085036/FBpp0085035/FBpp0085040/FBpp0085039/FBpp0085038	0.104414	0.197421	0.578959	-0.011636	0.670605	0.996196
trol(ent1)	trol	16/FBpp0309662/FBpp0309658/FBpp0309656/FBpp0309655/FBpp0309654/FBpp0309653/FBpp0309652/FBpp0309651/FBpp0309650/FBpp0309649/FBpp0309648/FBpp0309647/FBpp0309645/FBpp0309644/FBpp0309643/FBpp0309642	-0.0379985	0.559723	0.850145	-0.00800421	0.773316	0.996196
MRP	MRP	17/FBpp0089068/FBpp0089069/FBpp0089070/FBpp0089066/FBpp0089072/FBpp0089071/FBpp0089058/FBpp0089059/FBpp0089060/FBpp0089062/FBpp0089061/FBpp0089063/FBpp0089064/FBpp0089065/FBpp0089067/FBpp0089056/FBpp0089057	-0.118303	0.0188447	0.192025	-0.0254285	0.3524	0.996196
Tm1(ent2)	Tm1	17/FBpp0296936/FBpp0296935/FBpp0296934/FBpp0291172/FBpp0291171/FBpp0306046/FBpp0306045/FBpp0088903/FBpp0088902/FBpp0088901/FBpp0088900/FBpp0088899/FBpp0088898/FBpp0088904/FBpp0088906/FBpp0088896/FBpp0089024	0.258741	0.0108169	0.143928	-0.0131692	0.609934	0.996196
sgg(ent2)	sgg	17/FBpp0304141/FBpp0304140/FBpp0304139/FBpp0291395/FBpp0291178/FBpp0111741/FBpp0070453/FBpp0070452/FBpp0070451/FBpp0070450/FBpp0070449/FBpp0089161/FBpp0089160/FBpp0089159/FBpp0089158/FBpp0089162/FBpp0070454	0.0754877	0.169883	0.541606	-0.0119176	0.667082	0.996196
Syp(ent2)	Syp	17/FBpp0306772/FBpp0306771/FBpp0306770/FBpp0306769/FBpp0306768/FBpp0306767/FBpp0306766/FBpp0306765/FBpp0306764/FBpp0306763/FBpp0112168/FBpp0083370/FBpp0083369/FBpp0083368/FBpp0083367/FBpp0083366/FBpp0083365	0.0996363	0.512137	0.82949	-0.00569058	0.834029	0.996196
Galphao/Galphas/Galphai/cta	Galphao/Galphas/Galphai/cta	18/FBpp0089316/FBpp0089315/FBpp0087365/FBpp0087364/FBpp0087363/FBpp0087362/FBpp0087361/FBpp0087360/FBpp0087359/FBpp0300610/FBpp0309944/FBpp0290625/FBpp0072053/FBpp0072052/FBpp0072051/FBpp0306274/FBpp0110418/FBpp0076643	-0.101867	0.212871	0.599156	-0.0143395	0.608117	0.996196
scrib(ent1)	scrib	18/FBpp0307490/FBpp0307489/FBpp0307488/FBpp0300858/FBpp0300857/FBpp0300856/FBpp0300855/FBpp0300854/FBpp0300853/FBpp0300852/FBpp0300851/FBpp0300849/FBpp0300848/FBpp0300847/FBpp0300846/FBpp0300845/FBpp0300844/FBpp0300850	-0.0114544	0.904023	0.974463	-0.00484223	0.859583	0.996196
shot(ent1)	shot	19/FBpp0293393/FBpp0293392/FBpp0293391/FBpp0293390/FBpp0293389/FBpp0293388/FBpp0293387/FBpp0290808/FBpp0290807/FBpp0290806/FBpp0271734/FBpp0271733/FBpp0271732/FBpp0271731/FBpp0271730/FBpp0086742/FBpp0086745/FBpp0086743/FBpp0086747	-0.0464994	0.468174	0.807841	-0.00354131	0.896018	0.996196
ab/br	ab/br	19/FBpp0304820/FBpp0304819/FBpp0304818/FBpp0304816/FBpp0304815/FBpp0300638/FBpp0292597/FBpp0292596/FBpp0292595/FBpp0304572/FBpp0303432/FBpp0289658/FBpp0289657/FBpp0289656/FBpp0070256/FBpp0070255/FBpp0070253/FBpp0070252/FBpp0070251	-0.0170195	0.911763	0.974696	-0.00534854	0.850231	0.996196
CG17896	CG17896	2/FBpp0070088/FBpp0070087	0.0031355	0.976634	0.991413	-0.00464874	0.867463	0.996196
Cbp80	Cbp80	2/FBpp0070652/FBpp0070651	-0.225594	0.178827	0.555059	-0.00594235	0.824292	0.996196
RpL35	RpL35	2/FBpp0070767/FBpp0070766	-0.0529514	0.463389	0.804306	-0.0051501	0.849175	0.996196
Prosbeta2R1/Prosbeta2	Prosbeta2R1/Prosbeta2	2/FBpp0070782/FBpp0075382	-0.0168797	0.869211	0.963999	-0.00368532	0.893826	0.996196
kdn	kdn	2/FBpp0070872/FBpp0070871	0.0305251	0.745269	0.921515	-0.00658762	0.813657	0.996196
schlank	schlank	2/FBpp0070899/FBpp0070898	-0.249371	0.00559811	0.11006	-0.0262431	0.322319	0.996196
l(1)G0255	l(1)G0255	2/FBpp0070915/FBpp0070914	0.151047	0.024579	0.223171	-0.0438257	0.161968	0.996196
RpS6(ent2)	RpS6	2/FBpp0071088/FBpp0071087	0.0579601	0.604462	0.87034	-0.00261699	0.923817	0.996196
ND75	ND75	2/FBpp0071129/FBpp0071128	-0.179098	0.146158	0.513787	-0.0174689	0.534761	0.996196
CG16892	CG16892	2/FBpp0071254/FBpp0308972	-0.0791645	0.302589	0.678359	-0.0101841	0.721363	0.996196
Vps35	Vps35	2/FBpp0071686/FBpp0071685	-0.0294347	0.401181	0.763493	0.000527082	0.984798	0.996196
CG30415	CG30415	2/FBpp0071940/FBpp0071939	-0.0359287	0.626599	0.881872	-0.00306272	0.910656	0.996196
CG13551	CG13551	2/FBpp0071943/FBpp0071942	-0.00738586	0.936321	0.980154	-0.00419329	0.878481	0.996196
pita	pita	2/FBpp0072022/FBpp0072021	0.00501829	0.842199	0.953305	-0.00557276	0.841125	0.996196
eIF-5A	eIF-5A	2/FBpp0072082/FBpp0072081	0.0856283	0.302316	0.678359	-0.0174995	0.556547	0.996196
CG4692	CG4692	2/FBpp0072247/FBpp0072246	0.0385683	0.649056	0.885254	-0.00321305	0.906271	0.996196
CG13887(ent1)	CG13887	2/FBpp0072481/FBpp0072480	-0.232012	0.0246736	0.223171	-0.0211776	0.432823	0.996196
alphaCOP	alphaCOP	2/FBpp0072694/FBpp0072693	0.260438	0.0737077	0.387668	-0.0141366	0.599904	0.996196
dre4	dre4	2/FBpp0072743/FBpp0072744	0.0165545	0.863506	0.962293	-0.0031143	0.912432	0.996196
RpL8	RpL8	2/FBpp0072802/FBpp0072801	-0.0208651	0.827641	0.951108	-0.0047887	0.860404	0.996196
CG12006	CG12006	2/FBpp0073009/FBpp0073008	-0.157462	0.14055	0.507366	-0.0113769	0.67424	0.996196
mge	mge	2/FBpp0073033/FBpp0073032	-0.0078467	0.92213	0.976088	-0.00405497	0.88292	0.996196
CG14997	CG14997	2/FBpp0073082/FBpp0073081	0.202489	0.125735	0.490899	-0.00035406	0.989433	0.996196
Hsp60	Hsp60	2/FBpp0073291/FBpp0073290	0.0360786	0.751373	0.925227	-0.0051758	0.849461	0.996196
Lsp1alpha/Lsp1gamma	Lsp1alpha/Lsp1gamma	2/FBpp0073484/FBpp0072365	0.0622574	0.000571465	0.0304085	0.00133551	0.956254	0.996196
Lsp1alpha/Lsp1beta	Lsp1alpha/Lsp1beta	2/FBpp0073484/FBpp0077690	0.0437388	0.0349034	0.266325	-0.00380267	0.884055	0.996196
Pp1-13C/Pp1-87B	Pp1-13C/Pp1-87B	2/FBpp0073834/FBpp0082067	0.649495	0.000166213	0.0167252	-0.00862537	0.717069	0.996196
sun	sun	2/FBpp0073964/FBpp0073963	-0.0312069	0.745519	0.921515	-0.00493998	0.855962	0.996196
GalNAc-T2	GalNAc-T2	2/FBpp0074396/FBpp0074395	-0.065392	0.259132	0.650863	-0.01214	0.678472	0.996196
CG6961/CG18259	CG6961/CG18259	2/FBpp0074432/FBpp0074431	0.0437531	0.561681	0.850712	-0.00119283	0.965644	0.996196
CG14207(ent1)	CG14207	2/FBpp0074503/FBpp0074502	0.175644	4.85818e-05	0.0130361	0.0144369	0.542088	0.996196
Nup205	Nup205	2/FBpp0074567/FBpp0074568	-0.115143	0.353182	0.726348	0.000470063	0.986359	0.996196
CG15881	CG15881	2/FBpp0074649/FBpp0074648	0.0768388	0.29873	0.67601	-0.00625557	0.816664	0.996196
CG6512	CG6512	2/FBpp0075012/FBpp0075013	-0.141508	0.227865	0.615541	-0.0141477	0.613595	0.996196
Nc73EF(ent1)	Nc73EF	2/FBpp0075027/FBpp0075029	-0.0276029	0.665092	0.888129	-0.00392407	0.885221	0.996196
zetaCOP	zetaCOP	2/FBpp0075110/FBpp0075111	0.0141195	0.742008	0.921515	-0.00526281	0.847035	0.996196
fax(ent1)	fax	2/FBpp0075170/FBpp0099912	0.130777	0.0494794	0.323304	-0.0198104	0.469416	0.996196
CG12304	CG12304	2/FBpp0075319/FBpp0075318	0.105167	0.294153	0.671791	-0.00577939	0.830202	0.996196
CTPsyn	CTPsyn	2/FBpp0075389/FBpp0075387	-0.0722316	0.212789	0.599156	-0.00117024	0.96808	0.996196
Pdi(ent2)	Pdi	2/FBpp0075403/FBpp0075401	0.270141	0.0452911	0.311618	-0.0117817	0.656009	0.996196
Cyp1/CG7768	Cyp1/CG7768	2/FBpp0075479/FBpp0074017	-0.00825774	0.796258	0.944118	-0.00364395	0.8941	0.996196
flr	flr	2/FBpp0075582/FBpp0075581	0.0390171	0.556647	0.848676	-0.00776961	0.779046	0.996196
RpS4	RpS4	2/FBpp0075619/FBpp0075618	-0.232027	0.127522	0.490899	-0.00902295	0.736197	0.996196
Nrx-IV(ent1)	Nrx-IV	2/FBpp0075730/FBpp0075731	-0.141567	0.285464	0.667049	-0.013981	0.621999	0.996196
Nrx-IV(ent2)	Nrx-IV	2/FBpp0075731/FBpp0075730	0.0244546	0.882057	0.966806	-0.00408261	0.881227	0.996196
Rpt4/Rpt4R	Rpt4/Rpt4R	2/FBpp0075772/FBpp0293948	-0.0253246	0.359284	0.733277	0.000249551	0.992751	0.996822
wls	wls	2/FBpp0075948/FBpp0075947	-0.17477	0.0471264	0.315802	-0.0253547	0.369723	0.996196
CG6404	CG6404	2/FBpp0076001/FBpp0076000	-0.0567719	0.177508	0.555059	-0.0126779	0.64398	0.996196
CG8108	CG8108	2/FBpp0076068/FBpp0076069	-0.409217	0.00075422	0.0379467	-0.0357438	0.172122	0.996196
ergic53	ergic53	2/FBpp0076352/FBpp0290843	-0.0161388	0.895747	0.970893	-0.00552017	0.845616	0.996196
Mgstl(ent2)	Mgstl	2/FBpp0076935/FBpp0076936	0.0304929	0.419432	0.769266	-0.00533426	0.846245	0.996196
RpL27A	RpL27A	2/FBpp0077142/FBpp0307135	0.0131988	0.874618	0.965732	-0.00510449	0.852695	0.996196
Pdsw	Pdsw	2/FBpp0077210/FBpp0077209	-0.118648	0.208023	0.597683	-0.0116759	0.67014	0.996196
Got2	Got2	2/FBpp0077537/FBpp0077536	-0.0473907	0.472753	0.809716	-0.00468744	0.862537	0.996196
Lsp1gamma/Lsp1beta	Lsp1gamma/Lsp1beta	2/FBpp0077690/FBpp0072365	0.0397961	0.0269686	0.227528	0.00589124	0.823208	0.996196
Glg1	Glg1	2/FBpp0078043/FBpp0304963	-0.0813341	0.289977	0.671791	-0.0102616	0.708777	0.996196
Vha26	Vha26	2/FBpp0078349/FBpp0078350	0.218751	0.0547351	0.338936	-0.0285615	0.327016	0.996196
Prosbeta7	Prosbeta7	2/FBpp0078449/FBpp0078448	0.249679	0.122633	0.490899	-0.024594	0.406745	0.996196
CG12163	CG12163	2/FBpp0078465/FBpp0078464	-0.0368891	0.488675	0.814278	-0.00340878	0.899981	0.996196
lost	lost	2/FBpp0078561/FBpp0078562	-0.00501593	0.973245	0.991413	-0.00439301	0.872195	0.996196
CG12581	CG12581	2/FBpp0078602/FBpp0078601	-0.173237	0.200962	0.586441	-0.0140501	0.6136	0.996196
pgant5	pgant5	2/FBpp0078663/FBpp0110323	-0.0327847	0.803667	0.947221	-0.00610416	0.827244	0.996196
Rtnl1(ent3)	Rtnl1	2/FBpp0078680/FBpp0078677	0.0328735	0.392546	0.760528	-0.0107457	0.704261	0.996196
Ent2	Ent2	2/FBpp0078920/FBpp0309853	0.116502	0.0420389	0.295749	-0.00409995	0.875431	0.996196
LanB1	LanB1	2/FBpp0079114/FBpp0079113	-0.229261	0.0573724	0.34028	-0.0114228	0.667002	0.996196
Su(var)205	Su(var)205	2/FBpp0079252/FBpp0079251	-0.0914681	0.374874	0.746964	-0.0182593	0.558008	0.996196
Aats-ala	Aats-ala	2/FBpp0079326/FBpp0089366	0.166952	0.0163425	0.179829	-0.0317606	0.259877	0.996196
Trx-2	Trx-2	2/FBpp0079437/FBpp0079436	-0.036706	0.635128	0.883777	-0.00272443	0.920771	0.996196
Mtpalpha	Mtpalpha	2/FBpp0079454/FBpp0079453	-0.245654	0.0739371	0.387668	0.000630867	0.981032	0.996196
Prosalpha6	Prosalpha6	2/FBpp0079538/FBpp0310201	0.0907931	0.586943	0.861421	-0.0101605	0.726838	0.996196
eEF1delta(ent2)	eEF1delta	2/FBpp0079541/FBpp0079542	0.059959	0.57205	0.853609	-0.0060821	0.823526	0.996196
me31B	me31B	2/FBpp0079566/FBpp0079565	0.356946	0.00871598	0.128558	-0.0272914	0.311409	0.996196
LM408	LM408	2/FBpp0079621/FBpp0079620	0.108229	0.00298749	0.0829285	0.00532033	0.832884	0.996196
Nup160	Nup160	2/FBpp0079788/FBpp0310208	-0.0592465	0.155249	0.527962	-0.00862656	0.748594	0.996196
Ge-1	Ge-1	2/FBpp0079819/FBpp0079818	-0.098571	0.0840951	0.414066	-0.0128423	0.633009	0.996196
CG31729	CG31729	2/FBpp0080041/FBpp0080040	-0.0532516	0.615925	0.874829	-0.00957224	0.727818	0.996196
ScpX/CG17597	ScpX/CG17597	2/FBpp0080659/FBpp0080666	-0.160968	0.117493	0.490899	-0.0185133	0.509552	0.996196
l(2)37Cc	l(2)37Cc	2/FBpp0080708/FBpp0080707	-0.155998	0.0922185	0.43797	-0.0165548	0.54649	0.996196
nesd	nesd	2/FBpp0080867/FBpp0080866	-0.0568238	0.460424	0.803068	-0.00414353	0.878327	0.996196
alphaTub(ent1)	alphaTub84B/alphaTub84D	2/FBpp0081062/FBpp0081153	0.105706	0.163626	0.536535	-0.0162645	0.561785	0.996196
DppIII	DppIII	2/FBpp0081331/FBpp0081330	0.107369	0.219092	0.605102	-0.0209917	0.484373	0.996196
sle	sle	2/FBpp0081710/FBpp0081709	-0.00857031	0.902887	0.974463	-0.00477737	0.861154	0.996196
Rbp1	Rbp1	2/FBpp0081754/FBpp0081752	-0.250516	0.00524826	0.106958	-0.025039	0.341914	0.996196
RpS25	RpS25	2/FBpp0081846/FBpp0081845	-0.161264	0.238648	0.624679	-0.00836242	0.757248	0.996196
CG4810/eIF-3p66	CG4810/eIF-3p66	2/FBpp0082019/FBpp0088565	-0.00861036	0.869995	0.963999	-0.00495079	0.859151	0.996196
rin	rin	2/FBpp0082267/FBpp0082265	-0.296496	0.128061	0.490899	0.000714774	0.978738	0.996196
CG3731	CG3731	2/FBpp0082460/FBpp0082459	-0.125495	0.191467	0.572016	-0.0047337	0.859624	0.996196
mRpS10	mRpS10	2/FBpp0082513/FBpp0082512	0.0317634	0.399466	0.763014	-0.00582866	0.82952	0.996196
ATPsynO	ATPsynO	2/FBpp0082523/FBpp0082522	-0.0397702	0.675533	0.89655	-0.00520492	0.848331	0.996196
Surf4	Surf4	2/FBpp0082572/FBpp0082571	-0.0827999	0.434287	0.782795	-0.00507239	0.851294	0.996196
Cp190	Cp190	2/FBpp0082581/FBpp0082580	0.0972085	0.512751	0.82949	-0.00189899	0.944691	0.996196
Vha100-2	Vha100-2	2/FBpp0083072/FBpp0083071	0.0291285	0.598221	0.869256	-0.00541399	0.852056	0.996196
ATPsyn-d	ATPsyn-d	2/FBpp0083142/FBpp0083141	0.0557973	0.603266	0.87034	-0.00438246	0.87169	0.996196
CG4390	CG4390	2/FBpp0083246/FBpp0083245	-0.0436474	0.420477	0.769282	-0.00946356	0.739628	0.996196
Prosalpha4/Prosalpha4T1	Prosalpha4/Prosalpha4T1	2/FBpp0083336/FBpp0073989	-0.154953	0.0652555	0.363534	0.00559014	0.835263	0.996196
TFAM	TFAM	2/FBpp0083356/FBpp0083355	-0.0415054	0.725129	0.913503	-0.00543515	0.842251	0.996196
RpS30	RpS30	2/FBpp0083377/FBpp0083376	-0.0424778	0.614267	0.874421	-0.00269434	0.921563	0.996196
Rab11	Rab11	2/FBpp0083413/FBpp0083414	0.08936	0.342599	0.718815	0.00108538	0.968621	0.996196
pit	pit	2/FBpp0083572/FBpp0083573	-0.0292991	0.605496	0.87034	-0.00627258	0.818666	0.996196
PyK	PyK	2/FBpp0083611/FBpp0083610	0.207132	0.0472394	0.315802	-0.0196212	0.472574	0.996196
T-cp1	T-cp1	2/FBpp0083684/FBpp0083683	0.163151	0.142317	0.511452	-0.024486	0.413885	0.996196
CG10217	CG10217	2/FBpp0083855/FBpp0083856	-0.152853	0.126921	0.490899	-0.0132201	0.62733	0.996196
Rpn9	Rpn9	2/FBpp0083861/FBpp0083860	0.0140072	0.937762	0.981024	-0.00455266	0.867175	0.996196
Aats-glupro(ent2)	Aats-glupro	2/FBpp0083899/FBpp0083898	0.129587	0.344196	0.718815	-0.01045	0.706106	0.996196
atl	atl	2/FBpp0084037/FBpp0084036	0.0380929	0.72288	0.912098	-0.00518666	0.858594	0.996196
OstStt3/CG1518	OstStt3/CG1518	2/FBpp0084161/FBpp0076956	0.000714917	0.976328	0.991413	-0.00528438	0.849916	0.996196
ball	ball	2/FBpp0084466/FBpp0084465	-0.000143054	0.998783	0.999226	-0.00447781	0.870077	0.996196
Mlc1	Mlc1	2/FBpp0084565/FBpp0084566	0.0109626	0.692915	0.89655	-0.00640403	0.817875	0.996196
CG11876	CG11876	2/FBpp0084738/FBpp0084735	0.402408	0.00180171	0.0591991	-0.0425578	0.12442	0.996196
CG2310	CG2310	2/FBpp0084800/FBpp0084799	-0.119957	0.0808522	0.404261	-0.0256317	0.378478	0.996196
CG7834	CG7834	2/FBpp0084902/FBpp0084901	-0.0238349	0.812313	0.950266	-0.00367682	0.893227	0.996196
Rpt6R/Rpt6	Rpt6R/Rpt6	2/FBpp0085042/FBpp0076890	0.0325467	0.759619	0.930538	-0.00649394	0.816422	0.996196
Sap-r	Sap-r	2/FBpp0085076/FBpp0085075	0.0712367	0.302944	0.678359	-0.00390439	0.884745	0.996196
Prosalpha3/Prosalpha3T	Prosalpha3/Prosalpha3T	2/FBpp0085100/FBpp0071451	0.285248	0.0591856	0.344003	-0.0270454	0.349763	0.996196
RpL6	RpL6	2/FBpp0085165/FBpp0085166	-0.0826333	0.4869	0.814278	-0.00532285	0.844327	0.996196
Map205(ent1)	Map205	2/FBpp0085235/FBpp0085234	-0.050491	0.270744	0.659191	-0.000869249	0.975014	0.996196
Mob4	Mob4	2/FBpp0085474/FBpp0297918	-0.222308	0.0255517	0.223295	-0.0112101	0.667893	0.996196
RpS18	RpS18	2/FBpp0085586/FBpp0085585	-0.0519868	0.664846	0.888129	-0.00422449	0.876397	0.996196
CG11200	CG11200	2/FBpp0085612/FBpp0085611	-0.0709949	0.389772	0.759156	-0.0101756	0.714571	0.996196
PCNA	PCNA	2/FBpp0085619/FBpp0089395	0.136017	0.091347	0.435114	-0.00686019	0.795857	0.996196
betaTub(ent2)	betaTub56D	2/FBpp0085721/FBpp0085720	0.124857	0.0777307	0.394784	-0.0114618	0.667907	0.996196
Prosalpha5	Prosalpha5	2/FBpp0086067/FBpp0086066	-0.0502412	0.608211	0.870345	-0.000984554	0.97192	0.996196
eIF3-S9	eIF3-S9	2/FBpp0086098/FBpp0086097	0.0716198	0.511495	0.82949	-0.00473799	0.861187	0.996196
RpS15	RpS15	2/FBpp0086270/FBpp0086269	0.0722809	0.415501	0.766309	-0.00301957	0.911244	0.996196
Got1	Got1	2/FBpp0086371/FBpp0086370	0.113937	0.025111	0.223295	-0.0110335	0.672611	0.996196
Flo1	Flo1	2/FBpp0086485/FBpp0086484	-0.114345	0.21247	0.599156	-0.0180636	0.536504	0.996196
SelD	SelD	2/FBpp0086691/FBpp0086690	-0.069716	0.472318	0.809716	0.00361319	0.901867	0.996196
RpS23	RpS23	2/FBpp0086701/FBpp0308991	-0.264415	0.0970608	0.45295	-0.0138573	0.609262	0.996196
CG6543	CG6543	2/FBpp0086769/FBpp0086770	-0.0311616	0.691722	0.89655	-0.000867671	0.97583	0.996196
bic	bic	2/FBpp0086896/FBpp0086895	0.168282	0.099882	0.462098	-0.00801327	0.763258	0.996196
Cct5	Cct5	2/FBpp0087096/FBpp0087095	0.113516	0.276946	0.663152	-0.0179894	0.544067	0.996196
RpS11(ent2)	RpS11	2/FBpp0087114/FBpp0087115	0.0582647	0.568774	0.853609	-0.00555806	0.838016	0.996196
Prosbeta5	Prosbeta5	2/FBpp0087320/FBpp0087319	0.237828	0.104007	0.46994	-0.0220989	0.441045	0.996196
Pabp2	Pabp2	2/FBpp0087864/FBpp0087863	-0.105708	0.318279	0.696236	-0.0129422	0.647022	0.996196
pnut	pnut	2/FBpp0087870/FBpp0087869	0.142124	0.0735743	0.387668	-0.015718	0.562531	0.996196
Cyt-b5	Cyt-b5	2/FBpp0087980/FBpp0087979	-0.0108714	0.911916	0.974696	-0.00473667	0.862279	0.996196
CG11266(ent1)	CG11266	2/FBpp0088579/FBpp0088583	0.0210317	0.776629	0.935908	-0.00974933	0.729194	0.996196
glo(ent1)	glo	2/FBpp0088858/FBpp0088856	-0.285617	0.155437	0.527962	-0.0187889	0.510419	0.996196
Tm1(ent3)	Tm1	2/FBpp0088899/FBpp0089024	0.138981	0.0709512	0.380772	-0.0141631	0.598912	0.996196
AP-2alpha	AP-2alpha	2/FBpp0088945/FBpp0088490	0.126043	0.266625	0.654959	-0.00841567	0.756368	0.996196
Gdh(ent1)	Gdh	2/FBpp0088988/FBpp0088990	0.102849	0.119112	0.490899	-0.00976369	0.715681	0.996196
CG32318/Klp61F	CG32318/Klp61F	2/FBpp0088995/FBpp0072616	0.00637808	0.948666	0.98222	-0.004503	0.86854	0.996196
Nopp140(ent1)	Nopp140	2/FBpp0089003/FBpp0305034	-0.0561417	0.566544	0.853609	-0.00485043	0.858091	0.996196
eIF-3p40	eIF-3p40	2/FBpp0089133/FBpp0078667	-0.058922	0.566244	0.853609	-0.00334346	0.902127	0.996196
RpL19	RpL19	2/FBpp0089141/FBpp0072312	0.0389192	0.553301	0.845359	-0.00532095	0.844632	0.996196
vimar	vimar	2/FBpp0089175/FBpp0085514	-0.0662051	0.311591	0.688569	-0.0113585	0.691293	0.996196
colt	colt	2/FBpp0089377/FBpp0077414	-0.125271	0.213984	0.599156	-0.0142105	0.611067	0.996196
mtSSB	mtSSB	2/FBpp0099503/FBpp0082729	-0.0480704	0.65905	0.888129	-0.00517201	0.849195	0.996196
Gnf1	Gnf1	2/FBpp0099511/FBpp0078478	-0.0499186	0.245687	0.635942	-0.0179744	0.527468	0.996196
scra	scra	2/FBpp0099586/FBpp0087986	0.0254735	0.774306	0.935208	-0.00448903	0.868829	0.996196
polo	polo	2/FBpp0099722/FBpp0074608	-0.0232243	0.686697	0.89655	-0.0031663	0.907841	0.996196
fabp(ent1)	fabp	2/FBpp0099725/FBpp0099726	0.0312339	0.342422	0.718815	-0.00748255	0.782943	0.996196
fabp(ent2)	fabp	2/FBpp0099728/FBpp0099726	0.0836632	0.0391875	0.285484	-0.0147735	0.578825	0.996196
GstD1	GstD1	2/FBpp0099824/FBpp0082077	-0.0104085	0.834709	0.953108	-0.0134734	0.6396	0.996196
Gapdh1	Gapdh1	2/FBpp0099914/FBpp0087977	0.0889114	0.0890358	0.427882	-0.0130234	0.628945	0.996196
GlyP	GlyP	2/FBpp0099923/FBpp0077501	0.212549	0.000836467	0.0396092	-0.0247326	0.327122	0.996196
RpS13	RpS13	2/FBpp0099990/FBpp0079328	0.0666308	0.502513	0.825557	-0.0082726	0.765037	0.996196
Prx5	Prx5	2/FBpp0100080/FBpp0100079	0.226483	0.0133818	0.163218	-0.0267003	0.326784	0.996196
CG14864	CG14864	2/FBpp0110108/FBpp0082582	0.0925273	0.128655	0.492007	-0.00600298	0.821674	0.996196
CG3689	CG3689	2/FBpp0110163/FBpp0076184	0.0422583	0.67672	0.89655	-0.00368372	0.892362	0.996196
RpL38	RpL38	2/FBpp0110412/FBpp0306998	-0.173765	0.00567122	0.11006	-0.0249468	0.344455	0.996196
mRpS5	mRpS5	2/FBpp0110438/FBpp0110439	0.0333476	0.633997	0.883753	-0.00765155	0.780182	0.996196
CG34191	CG34191	2/FBpp0111299/FBpp0309077	0.104533	0.101509	0.465664	-0.0124892	0.643411	0.996196
SmG	SmG	2/FBpp0111906/FBpp0074151	-0.124428	0.105919	0.470535	-0.0140574	0.605336	0.996196
RpL7-like	RpL7-like	2/FBpp0111950/FBpp0079880	-0.0169681	0.716181	0.910064	-0.0102206	0.717259	0.996196
CG7911	CG7911	2/FBpp0112220/FBpp0084971	0.151529	0.257009	0.649641	-0.00879047	0.746091	0.996196
CG10359	CG10359	2/FBpp0271712/FBpp0288729	0.00539607	0.861718	0.962293	-0.00409019	0.880833	0.996196
825-Oak/CG32213	825-Oak/CG32213	2/FBpp0271917/FBpp0271914	0.0388648	0.253096	0.645905	0.00417013	0.881178	0.996196
Lon	Lon	2/FBpp0271918/FBpp0074735	-0.0276132	0.797373	0.944118	-0.00494931	0.855878	0.996196
CG3011	CG3011	2/FBpp0288674/FBpp0070792	0.426318	6.727e-05	0.0135381	-0.0397701	0.112744	0.996196
Rrp1	Rrp1	2/FBpp0288680/FBpp0077362	0.00183055	0.990483	0.996313	-0.00441201	0.873366	0.996196
grsm	grsm	2/FBpp0288712/FBpp0082198	0.233382	0.0116475	0.15123	-0.0296603	0.281183	0.996196
lqfR	lqfR	2/FBpp0288790/FBpp0288789	-0.0396452	0.339428	0.718815	-0.00333647	0.901626	0.996196
CG32441	CG32441	2/FBpp0289335/FBpp0289334	-0.0225326	0.813718	0.950266	-0.00534647	0.845527	0.996196
sinu	sinu	2/FBpp0289347/FBpp0076842	0.0393676	0.610802	0.872574	-0.00115227	0.967062	0.996196
CG7215	CG7215	2/FBpp0289480/FBpp0099676	0.121975	0.158512	0.535834	-0.010841	0.68894	0.996196
Dhod	Dhod	2/FBpp0289671/FBpp0081376	0.0541126	0.33399	0.712217	0.00185312	0.946732	0.996196
CG8801	CG8801	2/FBpp0289874/FBpp0087637	-0.00380797	0.973557	0.991413	-0.0044737	0.869373	0.996196
Cdc5	Cdc5	2/FBpp0289951/FBpp0072468	0.000196745	0.998452	0.999226	-0.0044642	0.871456	0.996196
CG6439	CG6439	2/FBpp0290012/FBpp0083588	0.0271951	0.666528	0.888694	-0.00594954	0.827935	0.996196
CG2918	CG2918	2/FBpp0290016/FBpp0070395	0.00433848	0.96646	0.991084	-0.00484368	0.865493	0.996196
Act57B	Act57B	2/FBpp0290168/FBpp0071448	0.0265922	0.276514	0.663152	0.000724573	0.978834	0.996196
CG31368	CG31368	2/FBpp0290264/FBpp0290263	-0.0145504	0.842237	0.953305	-0.00417241	0.878239	0.996196
CSN4	CSN4	2/FBpp0290448/FBpp0087935	0.116879	0.286409	0.66732	-0.0159714	0.581926	0.996196
cora(ent1)	cora	2/FBpp0290494/FBpp0085697	0.060696	0.469652	0.807841	-0.00415329	0.880799	0.996196
Cap-G	Cap-G	2/FBpp0290540/FBpp0288780	-0.0158023	0.755405	0.927656	-0.00460019	0.868907	0.996196
Cul-4	Cul-4	2/FBpp0290569/FBpp0087897	-0.323922	0.000102761	0.0150404	-0.0305896	0.212874	0.996196
EfTuM	EfTuM	2/FBpp0290603/FBpp0086790	0.0119273	0.89059	0.970384	-0.00530081	0.849087	0.996196
CG7048	CG7048	2/FBpp0290701/FBpp0083650	0.0519775	0.514999	0.829979	-0.0134268	0.658693	0.996196
Rtnl1(ent4)	Rtnl1	2/FBpp0290753/FBpp0078674	0.0715506	0.486171	0.814278	-0.0029062	0.914815	0.996196
Dcp1	Dcp1	2/FBpp0290862/FBpp0072132	0.0254854	0.731309	0.916988	-0.0081508	0.766252	0.996196
Ppn(ent1)	Ppn	2/FBpp0291053/FBpp0291051	-0.0476718	0.538034	0.839178	-0.00716175	0.793826	0.996196
Caf1(ent2)	Caf1	2/FBpp0291059/FBpp0082511	-0.0863514	0.5404	0.839811	-0.00649182	0.812104	0.996196
deltaCOP	deltaCOP	2/FBpp0291138/FBpp0070355	0.0134875	0.829859	0.952155	-0.0051228	0.851475	0.996196
Nca	Nca	2/FBpp0291258/FBpp0074671	-0.0678581	0.36197	0.733277	-0.0110181	0.693299	0.996196
Rpn3	Rpn3	2/FBpp0291495/FBpp0307804	0.103498	0.455348	0.799666	-0.00838815	0.76093	0.996196
CG8331	CG8331	2/FBpp0291641/FBpp0086654	-0.0691933	0.437621	0.785052	-0.0140115	0.620324	0.996196
CG7845	CG7845	2/FBpp0291670/FBpp0085359	-0.0481682	0.578594	0.858962	-0.004293	0.874247	0.996196
mor	mor	2/FBpp0291706/FBpp0082692	-0.146084	0.363158	0.733606	-0.00862974	0.75263	0.996196
Scsalpha	Scsalpha	2/FBpp0292215/FBpp0073010	-0.0865691	0.417607	0.76752	-1.68904e-05	0.999511	0.999796
poly	poly	2/FBpp0292357/FBpp0082240	0.0392633	0.607278	0.87034	-0.0127436	0.659362	0.996196
Msp300(ent2)	Msp300	2/FBpp0292446/FBpp0292449	0.0721722	0.488109	0.814278	-0.00621089	0.822512	0.996196
Uch	Uch	2/FBpp0292511/FBpp0077516	0.0916541	0.0263574	0.226606	-0.0182455	0.49452	0.996196
CG3800	CG3800	2/FBpp0292516/FBpp0071903	0.12949	0.307244	0.684146	-0.00991458	0.718111	0.996196
Stim	Stim	2/FBpp0292600/FBpp0073955	-0.0526909	0.526306	0.836478	-0.00732758	0.789707	0.996196
CG7185	CG7185	2/FBpp0293170/FBpp0076433	-0.0948508	0.239868	0.625913	-0.00601592	0.822924	0.996196
rump(ent2)	rump	2/FBpp0293226/FBpp0081601	-0.0233842	0.586704	0.861421	-0.00507076	0.851843	0.996196
Nup358	Nup358	2/FBpp0293235/FBpp0084188	-0.201214	0.215298	0.601361	-0.00878912	0.745157	0.996196
RpS27	RpS27	2/FBpp0293236/FBpp0084242	-0.135336	0.278107	0.66432	-0.00197041	0.941813	0.996196
Prat	Prat	2/FBpp0293248/FBpp0081261	0.0339757	0.693332	0.89655	-0.0111249	0.694706	0.996196
Plap	Plap	2/FBpp0293253/FBpp0077645	0.0608663	0.149653	0.516096	-0.015883	0.568325	0.996196
SF2	SF2	2/FBpp0293269/FBpp0082724	-0.275306	0.0127571	0.161822	-0.0273202	0.316459	0.996196
Spase22-23	Spase22-23	2/FBpp0293581/FBpp0083949	-0.113012	0.160193	0.535834	-0.00540617	0.839585	0.996196
Imp(ent2)	Imp	2/FBpp0293680/FBpp0293679	-0.0252361	0.682645	0.89655	-0.0041814	0.877686	0.996196
CG9603	CG9603	2/FBpp0296960/FBpp0081344	0.0682604	0.449036	0.796199	-0.00464854	0.863589	0.996196
Sgt	Sgt	2/FBpp0296963/FBpp0080535	0.0588498	0.536743	0.839178	-0.00933858	0.740822	0.996196
CG6453	CG6453	2/FBpp0296964/FBpp0080551	0.213072	0.258096	0.650095	-0.00422031	0.875216	0.996196
CG43164(ent1)	CG43164	2/FBpp0296985/FBpp0296983	-0.174434	0.127524	0.490899	-0.0120621	0.656042	0.996196
nudC	nudC	2/FBpp0297079/FBpp0075087	0.261709	0.00466854	0.104394	-0.0332975	0.221512	0.996196
yps(ent2)	yps	2/FBpp0297134/FBpp0075759	-0.0304955	0.824911	0.9509	-0.00666379	0.817894	0.996196
bor	bor	2/FBpp0297140/FBpp0082728	-0.312271	0.00130238	0.0475348	-0.0157678	0.526948	0.996196
pds5	pds5	2/FBpp0297204/FBpp0087082	-0.0462478	0.612005	0.872744	-0.00110412	0.96847	0.996196
CG4769	CG4769	2/FBpp0297223/FBpp0076848	-0.250385	0.0132504	0.162848	-0.00658465	0.797615	0.996196
CG4612	CG4612	2/FBpp0297274/FBpp0072253	-0.0894124	0.151088	0.51866	-0.00573308	0.829929	0.996196
Gdi	Gdi	2/FBpp0297299/FBpp0079458	0.155559	0.0550904	0.339829	-0.0225338	0.41981	0.996196
CG8771	CG8771	2/FBpp0297623/FBpp0291752	-0.108931	0.166857	0.540521	-0.00496044	0.852702	0.996196
obst-A	obst-A	2/FBpp0297663/FBpp0077026	0.000729373	0.988925	0.996313	-0.00840948	0.771233	0.996196
Glt	Glt	2/FBpp0297934/FBpp0079331	-0.0391845	0.606408	0.87034	-0.00710684	0.796914	0.996196
CG7627	CG7627	2/FBpp0297935/FBpp0079228	-0.0559259	0.384849	0.755618	-0.00400836	0.884838	0.996196
CG31075(ent2)	CG31075	2/FBpp0300161/FBpp0084452	-0.0629954	0.118107	0.490899	-0.00963143	0.732178	0.996196
RpS3A(ent1)	RpS3A	2/FBpp0300615/FBpp0088242	-0.082433	0.390838	0.759156	-0.0048028	0.858902	0.996196
plexB	plexB	2/FBpp0300616/FBpp0088246	-0.230952	0.0465252	0.315802	-0.0165848	0.537739	0.996196
Etf-QO	Etf-QO	2/FBpp0300657/FBpp0087472	-0.102063	0.353257	0.726348	-0.00906191	0.741191	0.996196
scu(ent2)	scu	2/FBpp0300670/FBpp0074285	0.0830417	0.302646	0.678359	-0.0239656	0.46677	0.996196
CG16817	CG16817	2/FBpp0300672/FBpp0081560	0.200651	0.0312913	0.251895	-0.00437183	0.866612	0.996196
wds	wds	2/FBpp0300790/FBpp0070422	0.0218443	0.736123	0.920821	-0.00409625	0.880278	0.996196
Mlc-c	Mlc-c	2/FBpp0300803/FBpp0070749	-0.0842555	0.538518	0.839178	-0.0093282	0.74115	0.996196
CG10616	CG10616	2/FBpp0301023/FBpp0075688	-0.225577	0.0343601	0.264688	-0.00602554	0.817292	0.996196
Hsp23	Hsp23	2/FBpp0301282/FBpp0076181	0.0468704	0.210996	0.599156	-0.029597	0.377318	0.996196
cold	cold	2/FBpp0301725/FBpp0077729	0.0184568	0.843928	0.95416	-0.00200703	0.946547	0.996196
Vps13	Vps13	2/FBpp0301727/FBpp0087984	0.013322	0.880494	0.966806	-0.00443007	0.870616	0.996196
mod	mod	2/FBpp0301951/FBpp0085233	-0.0600368	0.349026	0.721351	-0.00588152	0.827692	0.996196
RpS8	RpS8	2/FBpp0301957/FBpp0099686	0.0492045	0.539328	0.839178	-0.00451966	0.867575	0.996196
CG7946	CG7946	2/FBpp0302568/FBpp0084927	-0.047912	0.657765	0.88768	-0.00730093	0.793546	0.996196
Dref	Dref	2/FBpp0302627/FBpp0079485	0.138142	0.288394	0.670006	-0.013534	0.631853	0.996196
Chd64(ent2)	Chd64	2/FBpp0302668/FBpp0073126	0.0481804	0.419976	0.769266	-0.00893322	0.74621	0.996196
REG	REG	2/FBpp0302766/FBpp0073561	0.0501185	0.407281	0.766309	-0.014188	0.630242	0.996196
CG12400	CG12400	2/FBpp0302939/FBpp0077303	0.0234669	0.697689	0.900064	-0.00715705	0.795076	0.996196
Smn	Smn	2/FBpp0302954/FBpp0075153	-0.038963	0.688363	0.89655	-0.00335783	0.902116	0.996196
row(ent1)	row	2/FBpp0302971/FBpp0086533	0.0261983	0.663497	0.888129	-0.00796545	0.771316	0.996196
CG7770	CG7770	2/FBpp0303214/FBpp0074663	0.0739627	0.53135	0.838235	-0.0129557	0.669092	0.996196
Inx3	Inx3	2/FBpp0303338/FBpp0084719	-0.0645805	0.3537	0.726348	-0.00307096	0.909517	0.996196
RpL37a	RpL37a	2/FBpp0303429/FBpp0073844	0.121462	0.0598244	0.345223	-0.00766375	0.771264	0.996196
RpS2	RpS2	2/FBpp0303531/FBpp0079500	0.202979	0.120102	0.490899	-0.00517969	0.84555	0.996196
Rack1(ent2)	Rack1	2/FBpp0303680/FBpp0079187	0.0800037	0.166527	0.540521	-0.00653478	0.807055	0.996196
RpL21	RpL21	2/FBpp0303728/FBpp0085314	0.145937	0.163541	0.536535	-0.00369334	0.890022	0.996196
snRNP-U1-70K	snRNP-U1-70K	2/FBpp0303793/FBpp0078983	0.0804959	0.1776	0.555059	0.0035083	0.898013	0.996196
Pgd	Pgd	2/FBpp0303827/FBpp0070368	-0.0362951	0.562983	0.851882	-0.00659425	0.809589	0.996196
CG18178	CG18178	2/FBpp0303932/FBpp0076141	0.0706388	0.545325	0.843395	-0.00108045	0.968861	0.996196
CG6084(ent1)	CG6084	2/FBpp0303937/FBpp0075870	0.122577	0.000902605	0.0403665	-0.0239682	0.342009	0.996196
CG4169	CG4169	2/FBpp0303947/FBpp0075069	-0.0634438	0.411124	0.766309	-0.00513776	0.849316	0.996196
CG6020	CG6020	2/FBpp0303954/FBpp0077859	-0.0515064	0.450109	0.797222	-0.00691507	0.799695	0.996196
CG8003	CG8003	2/FBpp0303962/FBpp0075989	-0.074401	0.252111	0.645905	-0.0198854	0.489922	0.996196
cpb	cpb	2/FBpp0304020/FBpp0077549	0.102669	0.396294	0.763014	-0.0107179	0.702004	0.996196
Ip259	Ip259	2/FBpp0304031/FBpp0079607	-0.0343961	0.767564	0.932446	-0.0043743	0.872155	0.996196
CG5384	CG5384	2/FBpp0304059/FBpp0079650	0.142928	0.124422	0.490899	-0.0262253	0.384596	0.996196
Saf-B(ent1)	Saf-B	2/FBpp0304085/FBpp0084078	-0.142849	0.218861	0.605102	6.8517e-05	0.99798	0.999326
CG11151	CG11151	2/FBpp0304108/FBpp0073650	0.0532897	0.607425	0.87034	0.00791675	0.827304	0.996196
pzg	pzg	2/FBpp0304178/FBpp0077992	0.201975	0.245118	0.63549	0.00181911	0.94704	0.996196
CG7430	CG7430	2/FBpp0304195/FBpp0074906	0.132865	0.452961	0.799096	-0.0117649	0.68249	0.996196
rept	rept	2/FBpp0304236/FBpp0074756	-0.0837659	0.70358	0.904041	-0.00325888	0.905156	0.996196
Rac1	Rac1	2/FBpp0304252/FBpp0072614	-0.13749	0.267399	0.654959	-0.00813006	0.764124	0.996196
Ef1alpha48D	Ef1alpha48D	2/FBpp0304260/FBpp0087142	0.00997059	0.88252	0.966806	-0.00535584	0.847485	0.996196
RpLP1	RpLP1	2/FBpp0304265/FBpp0077716	0.0713807	0.193012	0.575236	-0.00192816	0.94272	0.996196
Not3	Not3	2/FBpp0304299/FBpp0085398	0.15661	0.0145746	0.173083	-0.00544568	0.832227	0.996196
CG2970	CG2970	2/FBpp0304305/FBpp0072054	-0.338681	0.000127819	0.0167252	-0.019768	0.410537	0.996196
Tudor-SN	Tudor-SN	2/FBpp0304417/FBpp0072419	0.068793	0.638827	0.884361	-0.00853693	0.764526	0.996196
Nup37	Nup37	2/FBpp0304467/FBpp0084187	-0.0842528	0.131147	0.495342	-0.00942801	0.725594	0.996196
mRpS7	mRpS7	2/FBpp0304503/FBpp0079597	-0.21575	0.00265194	0.0807931	-0.0198841	0.43571	0.996196
CG33303	CG33303	2/FBpp0304506/FBpp0079642	-0.0259233	0.792109	0.944118	-0.00607601	0.827357	0.996196
Cand1	Cand1	2/FBpp0304507/FBpp0079643	-0.0115556	0.849777	0.957398	-0.00336187	0.903809	0.996196
Top2	Top2	2/FBpp0304598/FBpp0080825	-0.349522	0.0164639	0.179829	-0.0360768	0.213129	0.996196
x16	x16	2/FBpp0304606/FBpp0078996	-0.126406	0.210089	0.599156	-0.021526	0.474222	0.996196
CG2807	CG2807	2/FBpp0304617/FBpp0077728	-0.0742735	0.253162	0.645905	-0.0035989	0.893479	0.996196
nrv1	nrv1	2/FBpp0304646/FBpp0079012	-0.00532915	0.918834	0.975475	-0.00556696	0.849024	0.996196
CG5787	CG5787	2/FBpp0304683/FBpp0079986	-0.198057	0.0664891	0.369129	-0.0146283	0.58708	0.996196
CG13220	CG13220	2/FBpp0304694/FBpp0087217	-0.178712	0.00763326	0.12342	-0.0129588	0.613184	0.996196
Mtor	Mtor	2/FBpp0304737/FBpp0087140	-0.488264	0.00878348	0.128558	-0.0296974	0.276341	0.996196
CG4598	CG4598	2/FBpp0304781/FBpp0079473	0.192331	0.0909311	0.434419	-0.0161435	0.555408	0.996196
Aats-asn	Aats-asn	2/FBpp0304830/FBpp0080705	0.163904	0.0220412	0.208743	-0.0261934	0.342557	0.996196
mRpL16	mRpL16	2/FBpp0304831/FBpp0070301	-0.0170282	0.81856	0.9509	-0.00721991	0.795221	0.996196
Ahcy13	Ahcy13	2/FBpp0304841/FBpp0073847	0.175747	0.0614213	0.349835	-0.0414819	0.208332	0.996196
Scamp	Scamp	2/FBpp0304842/FBpp0073895	-0.0614782	0.576251	0.857453	-0.00624212	0.819203	0.996196
Aldh	Aldh	2/FBpp0304847/FBpp0079406	0.00912414	0.863673	0.962293	-0.00432192	0.873797	0.996196
Gapdh2	Gapdh2	2/FBpp0304864/FBpp0073922	0.194001	7.84286e-05	0.01403	-0.0799741	0.00848627	0.996196
sti	sti	2/FBpp0304889/FBpp0075702	-0.145245	0.0342619	0.264688	-0.0106273	0.685461	0.996196
l(3)01239	l(3)01239	2/FBpp0304954/FBpp0075967	0.0590378	0.362202	0.733277	-0.0118226	0.67482	0.996196
CG7519	CG7519	2/FBpp0304957/FBpp0078009	0.381432	0.000206235	0.0195317	-0.0280039	0.257538	0.996196
Tom20	Tom20	2/FBpp0304965/FBpp0074672	-0.0431588	0.398942	0.763014	-0.00426652	0.874536	0.996196
Rac2	Rac2	2/FBpp0305023/FBpp0076577	-0.0430403	0.44833	0.796199	-0.00408299	0.880062	0.996196
Hsp83	Hsp83	2/FBpp0305095/FBpp0072904	0.291277	0.00941332	0.135316	-0.0305499	0.265909	0.996196
l(1)G0230	l(1)G0230	2/FBpp0305117/FBpp0071373	-0.094858	0.283962	0.667049	-0.00965569	0.724029	0.996196
asrij	asrij	2/FBpp0305129/FBpp0071813	0.0164694	0.78426	0.941151	-0.00279444	0.920116	0.996196
Neb-cGP	Neb-cGP	2/FBpp0305168/FBpp0071384	0.0204892	0.767408	0.932446	-0.00424891	0.875827	0.996196
EF2	EF2	2/FBpp0305182/FBpp0085265	0.19975	0.0517899	0.33088	-0.0294993	0.313427	0.996196
CG2493	CG2493	2/FBpp0305186/FBpp0080895	0.14426	0.0473325	0.315802	-0.00181776	0.944757	0.996196
RPA2	RPA2	2/FBpp0305226/FBpp0080967	-0.0500523	0.505413	0.827723	-0.000402182	0.988442	0.996196
dlp	dlp	2/FBpp0305246/FBpp0075431	0.0532661	0.40615	0.766309	-0.00577607	0.833177	0.996196
NHP2	NHP2	2/FBpp0305289/FBpp0075448	0.0414033	0.686679	0.89655	-0.00468999	0.862938	0.996196
CG10077(ent1)	CG10077	2/FBpp0305296/FBpp0076649	-0.0279725	0.786657	0.941851	-0.00449232	0.868745	0.996196
baf	baf	2/FBpp0305308/FBpp0079157	-0.0741046	0.519198	0.833409	-0.0139073	0.651702	0.996196
LamC(ent2)	LamC	2/FBpp0305369/FBpp0086641	-0.26249	0.00134783	0.0475348	-0.00359331	0.884186	0.996196
clu	clu	2/FBpp0305372/FBpp0086380	0.17457	0.23402	0.624679	-0.0210404	0.486827	0.996196
Obp99b	Obp99b	2/FBpp0305400/FBpp0084828	0.0603876	0.0191891	0.194305	0.0093523	0.723794	0.996196
mRpL21	mRpL21	2/FBpp0305426/FBpp0074789	-0.0102585	0.761455	0.931001	-0.00415279	0.878652	0.996196
CG17593	CG17593	2/FBpp0305448/FBpp0077214	-0.215668	0.00426324	0.102772	-0.0367004	0.184115	0.996196
Neos	Neos	2/FBpp0305559/FBpp0076546	-0.0489378	0.384225	0.755315	-0.00765453	0.789917	0.996196
RpL18	RpL18	2/FBpp0305562/FBpp0076602	-0.0413948	0.548464	0.844194	-0.00440911	0.870806	0.996196
U2af38	U2af38	2/FBpp0305600/FBpp0077792	0.0515867	0.290718	0.671791	-0.00089024	0.973816	0.996196
Rsf1	Rsf1	2/FBpp0305603/FBpp0079668	-0.0200982	0.79802	0.944118	-0.00442936	0.87058	0.996196
Rpn10	Rpn10	2/FBpp0305644/FBpp0078024	-0.0344249	0.729878	0.916782	-0.0017416	0.950923	0.996196
CG6724	CG6724	2/FBpp0305675/FBpp0079780	-0.00168613	0.991925	0.996721	-0.00442506	0.872689	0.996196
Lcp4	Lcp4	2/FBpp0305733/FBpp0087823	0.020723	0.160981	0.535834	-0.00441471	0.870396	0.996196
Sod(ent2)	Sod	2/FBpp0305736/FBpp0075958	0.108211	0.119277	0.490899	-0.0181286	0.517506	0.996196
ATPsyn-beta(ent1)	ATPsyn-beta	2/FBpp0305828/FBpp0088250	-0.00560366	0.960285	0.989863	-0.0045003	0.868628	0.996196
CG1970	CG1970	2/FBpp0305832/FBpp0088174	-0.288113	0.00135814	0.0475348	-0.0283765	0.271721	0.996196
Art4	Art4	2/FBpp0305840/FBpp0081628	0.182533	0.164851	0.538253	-0.0198988	0.491836	0.996196
RpL26	RpL26	2/FBpp0305858/FBpp0074833	0.00272525	0.984606	0.995738	-0.00442255	0.871444	0.996196
CG10326	CG10326	2/FBpp0305875/FBpp0082786	-0.171695	0.0036906	0.0943153	-0.0135548	0.592348	0.996196
ade5	ade5	2/FBpp0305933/FBpp0073538	0.0616143	0.401747	0.763493	-0.0269735	0.479049	0.996196
CG3408	CG3408	2/FBpp0305996/FBpp0076155	0.0134215	0.84722	0.955869	-0.00382092	0.889106	0.996196
Uch-L5	Uch-L5	2/FBpp0306000/FBpp0076200	0.194817	0.107344	0.472288	-0.00974528	0.715624	0.996196
SrpRbeta	SrpRbeta	2/FBpp0306023/FBpp0076325	-0.0308188	0.649369	0.885254	-0.00548658	0.84039	0.996196
Arp3	Arp3	2/FBpp0306212/FBpp0076460	0.0187011	0.682178	0.89655	-0.00855839	0.76744	0.996196
l(3)neo18	l(3)neo18	2/FBpp0306219/FBpp0075755	-0.214517	0.00517915	0.106958	-0.0267712	0.31275	0.996196
RpLP0	RpLP0	2/FBpp0306232/FBpp0078134	-0.176449	0.179017	0.555059	-0.00886003	0.742294	0.996196
alpha-Man-II	alpha-Man-II	2/FBpp0306417/FBpp0081509	-0.00444631	0.947722	0.981875	-0.00460439	0.865949	0.996196
His2Av	His2Av	2/FBpp0306426/FBpp0084434	-0.13559	0.133809	0.497632	-0.0192162	0.498757	0.996196
bel	bel	2/FBpp0306433/FBpp0081374	-0.0178425	0.754947	0.927656	-0.00397103	0.884032	0.996196
beta-Spec(ent1)	beta-Spec	2/FBpp0306507/FBpp0074228	0.0347486	0.799753	0.944195	-0.00427024	0.875241	0.996196
Dis3	Dis3	2/FBpp0306666/FBpp0083989	0.078479	0.412951	0.766309	-0.00887228	0.747562	0.996196
Crc	Crc	2/FBpp0306685/FBpp0081581	0.0300177	0.699929	0.90175	-0.00428282	0.874744	0.996196
Rfabg	Rfabg	2/FBpp0306689/FBpp0088252	0.0435225	0.00828512	0.12584	-0.00912911	0.720609	0.996196
RpS29	RpS29	2/FBpp0306740/FBpp0081614	0.0617109	0.61649	0.874829	-0.00399703	0.882977	0.996196
Nlp	Nlp	2/FBpp0306756/FBpp0084918	0.0866481	0.497437	0.821409	-0.00737924	0.78788	0.996196
CG7920	CG7920	2/FBpp0306760/FBpp0084968	0.289628	0.0106021	0.143928	-0.0363943	0.201639	0.996196
RpL40	RpL40	2/FBpp0306837/FBpp0077159	0.0752655	0.316251	0.69274	-0.00445951	0.868545	0.996196
caz	caz	2/FBpp0307002/FBpp0073996	0.0163231	0.751675	0.925227	-0.00606982	0.827498	0.996196
Prosbeta4	Prosbeta4	2/FBpp0307141/FBpp0080490	0.0493117	0.544751	0.843395	-0.00226431	0.934017	0.996196
Arpc5	Arpc5	2/FBpp0307163/FBpp0077378	-0.0297902	0.526886	0.836494	-0.00234396	0.93159	0.996196
Gdh(ent2)	Gdh	2/FBpp0307192/FBpp0088990	0.0129158	0.780314	0.938943	-0.00539237	0.843891	0.996196
RpL13A(ent2)	RpL13A	2/FBpp0307201/FBpp0078354	-0.0262339	0.691355	0.89655	-0.00320033	0.906846	0.996196
SdhC	SdhC	2/FBpp0307208/FBpp0081848	-0.0551616	0.343542	0.718815	-0.00528047	0.844869	0.996196
l(2)09851	l(2)09851	2/FBpp0307248/FBpp0085379	-0.0472071	0.241805	0.629946	-0.00561049	0.83642	0.996196
Gp210	Gp210	2/FBpp0307249/FBpp0085380	-0.253193	0.00659769	0.118025	-0.0225812	0.38966	0.996196
Src42A(ent2)	Src42A	2/FBpp0307255/FBpp0307254	-0.252283	0.0569595	0.34028	-0.0393732	0.219853	0.996196
CG17259	CG17259	2/FBpp0307454/FBpp0077351	0.135289	0.135657	0.497632	-0.0221205	0.448201	0.996196
CG3605	CG3605	2/FBpp0307457/FBpp0077353	0.0706785	0.233119	0.624495	-0.00348012	0.898766	0.996196
hoip	hoip	2/FBpp0307465/FBpp0079443	0.0719639	0.530858	0.838235	-0.00723881	0.792101	0.996196
und	und	2/FBpp0307472/FBpp0079462	0.3266	0.00499549	0.106958	-0.0183039	0.47697	0.996196
Karybeta3	Karybeta3	2/FBpp0307568/FBpp0078500	0.0369264	0.675562	0.89655	-0.00888478	0.76043	0.996196
Rab2	Rab2	2/FBpp0307641/FBpp0085458	0.107929	0.354608	0.727285	0.00131378	0.962155	0.996196
RpL3(ent1)	RpL3	2/FBpp0307759/FBpp0081822	0.0300009	0.815694	0.950266	-0.00459468	0.865831	0.996196
Tsp42Ee	Tsp42Ee	2/FBpp0307820/FBpp0085512	-0.210866	0.0104974	0.143928	-0.0244533	0.360791	0.996196
Incenp	Incenp	2/FBpp0307848/FBpp0088035	-0.0268271	0.776624	0.935908	-0.00501302	0.854041	0.996196
CG11107	CG11107	2/FBpp0307849/FBpp0088040	0.0541798	0.474735	0.811072	-0.00846902	0.75937	0.996196
CG3678	CG3678	2/FBpp0307993/FBpp0082819	0.127951	0.0129073	0.161822	0.0103264	0.694665	0.996196
CG44242	CG44242	2/FBpp0308230/FBpp0308229	0.0207258	0.827554	0.951108	-0.00539961	0.844466	0.996196
awd	awd	2/FBpp0308291/FBpp0308290	0.173444	0.0226372	0.211895	-0.0301018	0.286903	0.996196
Bub3	Bub3	2/FBpp0308293/FBpp0084831	0.167163	0.134159	0.497632	-0.0103705	0.700143	0.996196
CG31460	CG31460	2/FBpp0308428/FBpp0081362	-0.0744183	0.176122	0.552741	-0.0117543	0.666574	0.996196
pch2	pch2	2/FBpp0308430/FBpp0081381	0.128702	0.114229	0.486532	-0.0214926	0.453819	0.996196
CG8635	CG8635	2/FBpp0308450/FBpp0087806	0.224563	0.119662	0.490899	-0.0249531	0.400689	0.996196
Ranbp9	Ranbp9	2/FBpp0308464/FBpp0081862	0.0071298	0.868855	0.963999	-0.00657668	0.818985	0.996196
Adam	Adam	2/FBpp0308512/FBpp0087475	-0.02651	0.709301	0.907049	-0.00132139	0.962952	0.996196
Uba1	Uba1	2/FBpp0308600/FBpp0087583	0.0882725	0.330082	0.710471	-0.0125381	0.65676	0.996196
babos	babos	2/FBpp0308622/FBpp0071756	-0.196508	0.0195038	0.195038	-0.0218348	0.417016	0.996196
Ns3	Ns3	2/FBpp0308653/FBpp0070284	0.0121502	0.637992	0.884361	-0.0115791	0.683751	0.996196
hyd	hyd	2/FBpp0308671/FBpp0081568	-0.114929	0.230032	0.618284	-0.0114458	0.676871	0.996196
Pgam5	Pgam5	2/FBpp0308673/FBpp0070350	-0.0184851	0.681846	0.89655	-0.0101759	0.714276	0.996196
CG1575	CG1575	2/FBpp0308752/FBpp0071102	-0.052497	0.237704	0.624679	-0.00498124	0.854759	0.996196
CG2846	CG2846	2/FBpp0308769/FBpp0081260	0.00342868	0.917541	0.975475	-0.00523691	0.850667	0.996196
alpha-Cat(ent2)	alpha-Cat	2/FBpp0308926/FBpp0070037	-0.0476461	0.414399	0.766309	-0.00494818	0.854794	0.996196
CG1307	CG1307	2/FBpp0308960/FBpp0290838	0.0839656	0.164544	0.538253	-0.00166783	0.951348	0.996196
CG16935	CG16935	2/FBpp0308976/FBpp0086748	-0.00497004	0.941255	0.981875	-0.0057239	0.839224	0.996196
O-fut1	O-fut1	2/FBpp0308981/FBpp0086649	0.202788	0.0109874	0.144998	0.0045963	0.858669	0.996196
Tango7	Tango7	2/FBpp0308985/FBpp0086705	-0.0953091	0.295114	0.672043	-0.00336856	0.900492	0.996196
Hsc70-5	Hsc70-5	2/FBpp0308990/FBpp0086694	-0.262915	0.120741	0.490899	0.0143388	0.623313	0.996196
CG8399	CG8399	2/FBpp0309032/FBpp0086349	-0.00436609	0.92774	0.979387	-0.00507405	0.856186	0.996196
CG3446	CG3446	2/FBpp0309040/FBpp0070885	0.0191764	0.756738	0.927912	-0.00366372	0.893253	0.996196
Nup62	Nup62	2/FBpp0309066/FBpp0086294	-0.0249088	0.700116	0.90175	-0.00235626	0.932241	0.996196
CG2691	CG2691	2/FBpp0309168/FBpp0073679	-0.0485847	0.392087	0.760528	-0.00738111	0.791679	0.996196
CG2982	CG2982	2/FBpp0309175/FBpp0070616	0.0136953	0.767965	0.932446	-0.00733228	0.799453	0.996196
eIF3-S8	eIF3-S8	2/FBpp0309235/FBpp0086013	0.158312	0.509648	0.829378	-0.00352515	0.896609	0.996196
OstDelta(ent2)	OstDelta	2/FBpp0309240/FBpp0088527	-0.200104	0.107983	0.473712	-0.0116571	0.665083	0.996196
CG9034	CG9034	2/FBpp0309301/FBpp0071278	0.160113	0.131908	0.495342	-0.00270734	0.92591	0.996196
CG5482	CG5482	2/FBpp0309340/FBpp0085842	0.0334874	0.731312	0.916988	-0.00239274	0.931502	0.996196
Mfe2	Mfe2	2/FBpp0309384/FBpp0073988	-0.174217	0.160461	0.535834	-0.0269673	0.386948	0.996196
Mcm3	Mcm3	2/FBpp0309417/FBpp0070729	-0.193249	0.187987	0.568909	0.000914466	0.973042	0.996196
RpL11	RpL11	2/FBpp0309436/FBpp0085717	-0.0464361	0.615794	0.874829	-0.00336919	0.901512	0.996196
CG33129(ent1)	CG33129	2/FBpp0309448/FBpp0079758	0.020879	0.794068	0.944118	-0.00984143	0.727249	0.996196
Ubqn	Ubqn	2/FBpp0309477/FBpp0074519	-0.0816682	0.228283	0.615571	-0.0129536	0.64066	0.996196
CG8289	CG8289	2/FBpp0309487/FBpp0074258	-0.206764	0.0368901	0.273701	-0.0700334	0.0869217	0.996196
RpL24	RpL24	2/FBpp0309565/FBpp0080102	-0.338637	0.011459	0.149992	0.0064696	0.803069	0.996196
CG9306	CG9306	2/FBpp0309567/FBpp0080051	-0.0571077	0.496945	0.821409	-0.00592963	0.827248	0.996196
qsm	qsm	2/FBpp0309585/FBpp0085570	-0.107439	0.346397	0.718815	-0.00420515	0.876123	0.996196
Usp7	Usp7	2/FBpp0309600/FBpp0073474	0.0666159	0.369268	0.740376	-0.00998069	0.718535	0.996196
Upf1	Upf1	2/FBpp0309612/FBpp0073433	-0.0481003	0.559166	0.850101	-0.00576693	0.835121	0.996196
CG6398	CG6398	2/FBpp0309626/FBpp0074236	-0.0205979	0.681601	0.89655	-0.00639567	0.816516	0.996196
FKBP59	FKBP59	2/FBpp0309663/FBpp0079468	0.198469	0.0079196	0.12342	-0.033313	0.229207	0.996196
RpS16	RpS16	2/FBpp0309759/FBpp0071766	-0.145155	0.349634	0.72168	-0.00572352	0.8322	0.996196
eIF-2alpha	eIF-2alpha	2/FBpp0309768/FBpp0074075	0.0581022	0.784791	0.941151	-0.00970769	0.770447	0.996196
CG3621	CG3621	2/FBpp0309795/FBpp0070370	-0.0450789	0.53916	0.839178	-0.0057319	0.833008	0.996196
CG13993	CG13993	2/FBpp0309825/FBpp0078822	-0.0834221	0.305706	0.683528	-0.00717331	0.802498	0.996196
CG9140	CG9140	2/FBpp0309828/FBpp0078847	0.0157255	0.657218	0.88768	-0.00469887	0.862634	0.996196
Tim9a	Tim9a	2/FBpp0309846/FBpp0073606	-0.252926	0.0187261	0.192025	-0.00663233	0.79735	0.996196
CoVb	CoVb	2/FBpp0309852/FBpp0078918	0.0345453	0.636619	0.884346	-0.00281546	0.918066	0.996196
levy	levy	2/FBpp0309930/FBpp0071970	-0.0525272	0.547889	0.844194	-0.00658716	0.80961	0.996196
CG5554	CG5554	2/FBpp0309938/FBpp0072035	-0.0445762	0.63357	0.883753	-0.0060011	0.826234	0.996196
CG4882	CG4882	2/FBpp0309955/FBpp0072134	0.00283917	0.946535	0.981875	-0.00830164	0.762302	0.996196
RpS28b	RpS28b	2/FBpp0310057/FBpp0071295	-0.290233	0.014934	0.173083	-0.00853742	0.740448	0.996196
l(1)G0320	l(1)G0320	2/FBpp0310058/FBpp0071307	-0.0151634	0.689075	0.89655	-0.00738621	0.792845	0.996196
CG13096	CG13096	2/FBpp0310071/FBpp0079306	-0.238725	0.126358	0.490899	0.000938759	0.972089	0.996196
betaTub(ent8)	betaTub60D	2/FBpp0310087/FBpp0072177	-0.00536185	0.299376	0.67601	-0.0114742	0.683275	0.996196
CHOp24	CHOp24	2/FBpp0310166/FBpp0070643	-0.226417	0.00798312	0.12342	-0.0137122	0.593562	0.996196
CG11444	CG11444	2/FBpp0310167/FBpp0070666	-0.0946979	0.339342	0.718815	0.014324	0.667625	0.996196
RPA3	RPA3	2/FBpp0310183/FBpp0073380	-0.196148	0.0241211	0.220654	-0.00526929	0.841959	0.996196
Tim8	Tim8	2/FBpp0310233/FBpp0073338	0.0881479	0.467931	0.807841	-0.00621545	0.819095	0.996196
RpL7	RpL7	2/FBpp0310250/FBpp0079536	0.0817834	0.28776	0.6695	-0.00805457	0.766535	0.996196
l(2)35Di	l(2)35Di	2/FBpp0310296/FBpp0080329	-0.123044	0.0375792	0.276267	-0.0115495	0.661026	0.996196
yellow-b	yellow-b	2/FBpp0310326/FBpp0080451	-0.0378765	0.367798	0.73927	-0.00132281	0.962218	0.996196
bur	bur	2/FBpp0310411/FBpp0290556	0.145392	0.100393	0.463131	-0.0179758	0.517562	0.996196
Hsp70(ent1)	Hsp70Bbb/Hsp70Bb/Hsc70-3/Hsc70-4/Hsp70Ba/Hsp70Ab/Hsp70Aa/Hsc70-1/Hsp70Bc/Hsc70-2/Hsp68	20/FBpp0082107/FBpp0073448/FBpp0073447/FBpp0073446/FBpp0073445/FBpp0075504/FBpp0083974/FBpp0307982/FBpp0082519/FBpp0082518/FBpp0082517/FBpp0082516/FBpp0082515/FBpp0081956/FBpp0082105/FBpp0082106/FBpp0082147/FBpp0081986/FBpp0082175/FBpp0082514	0.0214361	0.863452	0.962293	-0.00565079	0.840323	0.996196
sw/Sdic1/Sdic2	sw/Sdic1/Sdic2	20/FBpp0089016/FBpp0089014/FBpp0309319/FBpp0309318/FBpp0088422/FBpp0088424/FBpp0088425/FBpp0089020/FBpp0088420/FBpp0089021/FBpp0088427/FBpp0088426/FBpp0088419/FBpp0088421/FBpp0088428/FBpp0088429/FBpp0088423/FBpp0301958/FBpp0088472/FBpp0088559	0.13667	0.379158	0.750853	-0.00588777	0.827717	0.996196
His2A(ent1)	His2A:CG33841/His2A:CG33847/His2A:CG33850/His2A:CG33853/His2A:CG33856/His2A:CG33859/His2A:CG33862/His2A:CG33865/His2A:CG33826/His2A:CG33829/His2A:CG33832/His2A:CG33835/His2A:CG33838/His2A:CG33844/His2A:CG33808/His2A:CG33814/His2A:CG33817/His2A:CG33820/His2A:CG33823/His2A:CG31618	20/FBpp0091084/FBpp0091060/FBpp0091087/FBpp0091081/FBpp0091055/FBpp0091066/FBpp0091111/FBpp0091099/FBpp0091069/FBpp0091108/FBpp0091105/FBpp0091075/FBpp0091090/FBpp0085249/FBpp0091093/FBpp0091063/FBpp0091096/FBpp0091102/FBpp0091078/FBpp0091072	-0.0550815	0.12635	0.490899	-0.0156134	0.571628	0.996196
trol(ent2)	trol	20/FBpp0309662/FBpp0309661/FBpp0309660/FBpp0309658/FBpp0309657/FBpp0309656/FBpp0309655/FBpp0309654/FBpp0309653/FBpp0309652/FBpp0309651/FBpp0309650/FBpp0309649/FBpp0309648/FBpp0309647/FBpp0309646/FBpp0309645/FBpp0309644/FBpp0309641/FBpp0309642	-0.106585	0.175672	0.552741	-0.00238597	0.928989	0.996196
trol(ent3)	trol	20/FBpp0309662/FBpp0309661/FBpp0309660/FBpp0309659/FBpp0309658/FBpp0309657/FBpp0309656/FBpp0309655/FBpp0309654/FBpp0309653/FBpp0309652/FBpp0309651/FBpp0309650/FBpp0309649/FBpp0309648/FBpp0309647/FBpp0309645/FBpp0309644/FBpp0309643/FBpp0309642	0.0381876	0.478429	0.81323	-0.00130739	0.961991	0.996196
shot(ent2)	shot	21/FBpp0293393/FBpp0293392/FBpp0293390/FBpp0293389/FBpp0293388/FBpp0293387/FBpp0290808/FBpp0290807/FBpp0290806/FBpp0271734/FBpp0271733/FBpp0271732/FBpp0271731/FBpp0271730/FBpp0086742/FBpp0086746/FBpp0086745/FBpp0086744/FBpp0086743/FBpp0086747/FBpp0291176	-0.00922068	0.908202	0.974463	-0.00730723	0.799133	0.996196
Hsp70(ent2)	Hsp70Bbb/Hsp70Bb/Hsc70-3/Hsc70-4/Hsp70Ba/Hsp70Ab/Hsp70Aa/Hsc70-1/Hsp70Bc/Hsc70-2/Hsp68	22/FBpp0082107/FBpp0073448/FBpp0073447/FBpp0073446/FBpp0073445/FBpp0075505/FBpp0075504/FBpp0075503/FBpp0083974/FBpp0307982/FBpp0082519/FBpp0082518/FBpp0082517/FBpp0082516/FBpp0082515/FBpp0081956/FBpp0082105/FBpp0082106/FBpp0082147/FBpp0081986/FBpp0082175/FBpp0082514	0.00962465	0.934652	0.9795	-0.00495465	0.858693	0.996196
His2A(ent2)	His2A:CG33841/His2A:CG33847/His2A:CG33850/His2A:CG33853/His2A:CG33856/His2A:CG33859/His2A:CG33862/His2A:CG33865/His2A:CG33826/His2A:CG33829/His2A:CG33832/His2A:CG33835/His2A:CG33838/His2A:CG33844/His2A:CG33808/His2A:CG33814/His2A:CG33817/His2A:CG33820/His2A:CG33823/His2A:CG31618/His2Av	22/FBpp0091084/FBpp0091060/FBpp0091087/FBpp0091081/FBpp0091055/FBpp0091066/FBpp0091111/FBpp0091099/FBpp0091069/FBpp0091108/FBpp0091105/FBpp0091075/FBpp0091090/FBpp0085249/FBpp0091093/FBpp0091063/FBpp0091096/FBpp0091102/FBpp0091078/FBpp0306426/FBpp0091072/FBpp0084434	-0.152637	0.0355987	0.269079	-0.036257	0.229879	0.996196
His1(ent3)	His1:CG33849/His1:CG33852/His1:CG33855/His1:CG33858/His1:CG33861/His1:CG33864/His1:CG33825/His1:CG33828/His1:CG33831/His1:CG33837/His1:CG33840/His1:CG33843/His1:CG33846/His1:CG33807/His1:CG33810/His1:CG33813/His1:CG33816/His1:CG33819/His1:CG33822/His1:CG33801/His1:CG31617/His1:CG33804	22/FBpp0091086/FBpp0091101/FBpp0085248/FBpp0091068/FBpp0091062/FBpp0091074/FBpp0091052/FBpp0091050/FBpp0091092/FBpp0091054/FBpp0091077/FBpp0091098/FBpp0091059/FBpp0091065/FBpp0091083/FBpp0091057/FBpp0091089/FBpp0091095/FBpp0091107/FBpp0091104/FBpp0091071/FBpp0091110	0.00607541	0.942481	0.981875	-0.00327079	0.918331	0.996196
His1(ent1)	His1:CG33849/His1:CG33852/His1:CG33855/His1:CG33858/His1:CG33861/His1:CG33864/His1:CG33825/His1:CG33828/His1:CG33831/His1:CG33834/His1:CG33837/His1:CG33840/His1:CG33843/His1:CG33846/His1:CG33807/His1:CG33810/His1:CG33813/His1:CG33816/His1:CG33819/His1:CG33822/His1:CG31617/His1:CG33804	22/FBpp0091086/FBpp0091101/FBpp0085248/FBpp0091068/FBpp0091062/FBpp0091074/FBpp0091052/FBpp0091092/FBpp0091054/FBpp0091077/FBpp0091098/FBpp0091059/FBpp0091065/FBpp0091080/FBpp0091083/FBpp0091057/FBpp0091089/FBpp0091095/FBpp0091107/FBpp0091104/FBpp0091071/FBpp0091110	0.141664	0.0274951	0.230558	0.0131526	0.628068	0.996196
His4(ent2)	His4:CG33873/His4:CG33871/His4:CG33875/His4:CG33883/His4:CG33885/His4:CG33887/His4:CG33889/His4:CG33891/His4:CG33893/His4:CG33895/His4:CG33897/His4:CG33899/His4:CG33901/His4:CG33903/His4:CG33905/His4:CG33907/His4:CG31611/His4:CG33909/His4r	22/FBpp0091150/FBpp0091142/FBpp0091148/FBpp0091152/FBpp0091144/FBpp0091146/FBpp0091116/FBpp0091138/FBpp0091120/FBpp0306146/FBpp0082423/FBpp0082422/FBpp0082421/FBpp0091134/FBpp0091136/FBpp0091118/FBpp0091140/FBpp0085280/FBpp0091130/FBpp0091132/FBpp0091128/FBpp0091154	-0.147515	0.0501687	0.324914	-0.046577	0.170293	0.996196
shot(ent3)	shot	22/FBpp0293393/FBpp0293392/FBpp0293391/FBpp0293390/FBpp0293389/FBpp0293388/FBpp0293387/FBpp0290808/FBpp0290807/FBpp0290806/FBpp0271734/FBpp0271733/FBpp0271732/FBpp0271731/FBpp0271730/FBpp0086742/FBpp0086746/FBpp0086745/FBpp0086744/FBpp0086743/FBpp0086747/FBpp0291176	-0.0187262	0.578655	0.858962	-0.00348119	0.900739	0.996196
shot(ent4)	shot	22/FBpp0293393/FBpp0293392/FBpp0293391/FBpp0293390/FBpp0293389/FBpp0293388/FBpp0293387/FBpp0290808/FBpp0290807/FBpp0290806/FBpp0271734/FBpp0271733/FBpp0271732/FBpp0271731/FBpp0271730/FBpp0086742/FBpp0086746/FBpp0086745/FBpp0086744/FBpp0086743/FBpp0291176/FBpp0086747	-0.00983689	0.913691	0.974988	-0.00400741	0.884293	0.996196
trol(ent4)	trol	22/FBpp0309662/FBpp0309661/FBpp0309660/FBpp0309659/FBpp0309658/FBpp0309657/FBpp0309656/FBpp0309655/FBpp0309654/FBpp0309653/FBpp0309652/FBpp0309651/FBpp0309650/FBpp0309649/FBpp0309648/FBpp0309647/FBpp0309646/FBpp0309645/FBpp0309644/FBpp0309643/FBpp0309641/FBpp0309642	-0.0164701	0.769233	0.932579	-0.00587698	0.831386	0.996196
His3(ent1)	His3:CG31613/His3:CG33824/His3:CG33860/His3:CG33848/His3:CG33851/His3:CG33854/His3:CG33857/His3:CG33863/His3:CG33866/His3:CG33827/His3:CG33830/His3:CG33833/His3:CG33836/His3:CG33839/His3:CG33842/His3:CG33845/His3:CG33806/His3:CG33809/His3:CG33812/His3:CG33815/His3:CG33818/His3:CG33821/His3:CG33803	23/FBpp0091058/FBpp0091088/FBpp0091106/FBpp0091094/FBpp0091103/FBpp0091091/FBpp0091067/FBpp0091056/FBpp0091097/FBpp0091051/FBpp0091082/FBpp0091112/FBpp0091061/FBpp0091109/FBpp0085250/FBpp0091076/FBpp0091064/FBpp0091070/FBpp0091100/FBpp0091073/FBpp0091085/FBpp0091053/FBpp0091079	-0.0320058	0.261161	0.653919	-0.0151981	0.594351	0.996196
His1(ent2)	His1:CG33849/His1:CG33852/His1:CG33855/His1:CG33858/His1:CG33861/His1:CG33864/His1:CG33825/His1:CG33828/His1:CG33831/His1:CG33834/His1:CG33837/His1:CG33840/His1:CG33843/His1:CG33846/His1:CG33807/His1:CG33810/His1:CG33813/His1:CG33816/His1:CG33819/His1:CG33822/His1:CG33801/His1:CG31617/His1:CG33804	23/FBpp0091086/FBpp0091101/FBpp0085248/FBpp0091068/FBpp0091062/FBpp0091074/FBpp0091052/FBpp0091050/FBpp0091092/FBpp0091054/FBpp0091077/FBpp0091098/FBpp0091059/FBpp0091065/FBpp0091080/FBpp0091083/FBpp0091057/FBpp0091089/FBpp0091095/FBpp0091107/FBpp0091104/FBpp0091071/FBpp0091110	-0.259069	0.00444924	0.103748	-0.0406578	0.150458	0.996196
His2B	His2B:CG33878/His2B:CG33880/His2B:CG33882/His2B:CG33884/His2B:CG33886/His2B:CG33888/His2B:CG33890/His2B:CG33892/His2B:CG33894/His2B:CG33868/His2B:CG33870/His2B:CG33872/His2B:CG33874/His2B:CG33876/His2B:CG33896/His2B:CG33898/His2B:CG33900/His2B:CG33902/His2B:CG33904/His2B:CG33906/His2B:CG33908/His2B:CG17949/His2B:CG33910	23/FBpp0091131/FBpp0091135/FBpp0091141/FBpp0091143/FBpp0091139/FBpp0091119/FBpp0091133/FBpp0085281/FBpp0091147/FBpp0091113/FBpp0091137/FBpp0091153/FBpp0091149/FBpp0091155/FBpp0091145/FBpp0091123/FBpp0091115/FBpp0091129/FBpp0091117/FBpp0091151/FBpp0091121/FBpp0091125/FBpp0091127	-0.186631	0.00804911	0.12342	-0.0448394	0.131325	0.996196
heph(ent1)	heph	23/FBpp0297632/FBpp0297631/FBpp0289498/FBpp0289497/FBpp0289496/FBpp0289495/FBpp0289494/FBpp0289492/FBpp0289491/FBpp0111779/FBpp0111778/FBpp0111777/FBpp0085237/FBpp0085245/FBpp0085244/FBpp0085243/FBpp0085242/FBpp0085241/FBpp0085240/FBpp0085239/FBpp0085238/FBpp0085247/FBpp0085246	-0.00271554	0.973175	0.991413	-0.0042557	0.879026	0.996196
heph(ent2)	heph	24/FBpp0297632/FBpp0297631/FBpp0289498/FBpp0289497/FBpp0289496/FBpp0289495/FBpp0289494/FBpp0289493/FBpp0289492/FBpp0289491/FBpp0111779/FBpp0111778/FBpp0111777/FBpp0085237/FBpp0085245/FBpp0085244/FBpp0085243/FBpp0085242/FBpp0085241/FBpp0085240/FBpp0085239/FBpp0085238/FBpp0085247/FBpp0085246	0.0258444	0.798689	0.944118	-0.00641101	0.820355	0.996196
His4(ent1)	His4:CG33873/His4:CG33869/His4:CG33871/His4:CG33875/His4:CG33877/His4:CG33879/His4:CG33881/His4:CG33883/His4:CG33885/His4:CG33887/His4:CG33889/His4:CG33891/His4:CG33893/His4:CG33895/His4:CG33897/His4:CG33899/His4:CG33901/His4:CG33903/His4:CG33905/His4:CG33907/His4:CG31611/His4:CG33909/His4r	26/FBpp0091150/FBpp0091142/FBpp0091148/FBpp0091122/FBpp0091114/FBpp0091152/FBpp0091144/FBpp0091146/FBpp0091116/FBpp0091126/FBpp0091138/FBpp0091120/FBpp0306146/FBpp0082423/FBpp0082422/FBpp0082421/FBpp0091134/FBpp0091136/FBpp0091124/FBpp0091118/FBpp0091140/FBpp0085280/FBpp0091130/FBpp0091132/FBpp0091128/FBpp0091154	-0.119884	0.0130664	0.161822	-0.0390368	0.181902	0.996196
Rala	Rala	3/FBpp0070559/FBpp0070558/FBpp0070557	-0.211402	0.0512928	0.32901	-0.0270629	0.345993	0.996196
l(1)G0255/CG4095	l(1)G0255/CG4095	3/FBpp0070916/FBpp0070915/FBpp0070914	-0.0914828	0.179975	0.555059	0.0145699	0.630086	0.996196
RpS14a/RpS14b	RpS14a/RpS14b	3/FBpp0071051/FBpp0071050/FBpp0071052	-0.272767	0.0405507	0.292765	-0.00680114	0.794931	0.996196
Trxr-1	Trxr-1	3/FBpp0071117/FBpp0071116/FBpp0071115	0.0436966	0.474137	0.811072	-0.00858933	0.756339	0.996196
LBR	LBR	3/FBpp0071630/FBpp0071629/FBpp0071628	-0.168675	0.0741627	0.387668	-0.0271146	0.354943	0.996196
RpL12	RpL12	3/FBpp0072083/FBpp0072085/FBpp0072084	-0.0672709	0.608701	0.870345	-0.00394948	0.884358	0.996196
Ptp61F(ent1)	Ptp61F	3/FBpp0072602/FBpp0072600/FBpp0072601	-0.218109	0.00803821	0.12342	-0.00217119	0.932026	0.996196
Ptp61F(ent2)	Ptp61F	3/FBpp0072602/FBpp0072601/FBpp0072600	-0.0158538	0.826556	0.951108	-0.00835389	0.760759	0.996196
PHGPx	PHGPx	3/FBpp0072932/FBpp0072931/FBpp0072930	0.0716146	0.109513	0.478873	-0.00883672	0.740623	0.996196
Dlic	Dlic	3/FBpp0073297/FBpp0073300/FBpp0073299	0.17305	0.163145	0.536535	0.000324753	0.990374	0.996196
Dbp73D/bel	Dbp73D/bel	3/FBpp0075106/FBpp0306433/FBpp0081374	-0.101917	0.512926	0.82949	-0.0104087	0.715714	0.996196
CG10960	CG10960	3/FBpp0075675/FBpp0075674/FBpp0075673	0.0141363	0.877047	0.965888	-0.010829	0.722176	0.996196
Rcc1	Rcc1	3/FBpp0076784/FBpp0076783/FBpp0076782	0.0262733	0.820945	0.9509	-0.00500451	0.854509	0.996196
Sec24CD	Sec24CD	3/FBpp0077487/FBpp0303000/FBpp0302999	0.00851641	0.919137	0.975475	-0.00513175	0.8544	0.996196
Aats-ile	Aats-ile	3/FBpp0078152/FBpp0078151/FBpp0078150	-0.00244322	0.990634	0.996313	-0.00440381	0.874297	0.996196
CG2604	CG2604	3/FBpp0078472/FBpp0078471/FBpp0078470	-0.0330865	0.646933	0.885254	-0.00542075	0.842202	0.996196
Cg25C	Cg25C	3/FBpp0078642/FBpp0078641/FBpp0078640	-0.0798072	0.182165	0.558952	-0.0161165	0.566994	0.996196
RpL37A	RpL37A	3/FBpp0078655/FBpp0078656/FBpp0291726	0.10656	0.154845	0.527962	-0.00229386	0.931599	0.996196
Hel25E(ent1)	Hel25E	3/FBpp0078756/FBpp0078755/FBpp0078754	-0.0306131	0.701315	0.902572	-0.00210086	0.939884	0.996196
Tom70	Tom70	3/FBpp0079895/FBpp0079894/FBpp0079893	-0.051585	0.580878	0.861016	-0.00305856	0.91061	0.996196
Aats-thr	Aats-thr	3/FBpp0079915/FBpp0079914/FBpp0079913	0.173613	0.0759112	0.388791	-0.0191003	0.49015	0.996196
alphaTub(ent2)	alphaTub84B/alphaTub85E/alphaTub84D	3/FBpp0081062/FBpp0081565/FBpp0081153	0.145293	0.118329	0.490899	-0.0174404	0.531395	0.996196
Ama	Ama	3/FBpp0081137/FBpp0081136/FBpp0081135	0.0805961	0.0307562	0.250472	0.00488857	0.8529	0.996196
CG8036	CG8036	3/FBpp0081372/FBpp0081371/FBpp0081370	0.219792	0.000871401	0.0400845	-0.048937	0.0800963	0.996196
CG11980	CG11980	3/FBpp0081444/FBpp0081443/FBpp0081442	0.0346105	0.220474	0.605739	-0.0122085	0.657809	0.996196
betaTub(ent7)	betaTub56D/betaTub85D	3/FBpp0081524/FBpp0085721/FBpp0085720	-0.00271718	0.965134	0.991084	-0.00422883	0.878969	0.996196
p24-2/eca	p24-2/eca	3/FBpp0081576/FBpp0292157/FBpp0081571	0.0823205	0.236331	0.624679	-0.00887546	0.743336	0.996196
sle/CG12592	sle/CG12592	3/FBpp0081710/FBpp0081711/FBpp0081709	-0.0871126	0.14956	0.516096	-0.0169734	0.545319	0.996196
Dip-B	Dip-B	3/FBpp0082301/FBpp0082300/FBpp0082299	0.304253	0.000353799	0.023734	-0.033681	0.18648	0.996196
Atx2	Atx2	3/FBpp0082557/FBpp0082556/FBpp0082555	-0.490115	0.00647442	0.118025	-0.00840864	0.740584	0.996196
CG7675	CG7675	3/FBpp0083004/FBpp0083003/FBpp0083002	0.0401287	0.331974	0.712217	-0.0060568	0.822585	0.996196
Sar1	Sar1	3/FBpp0083607/FBpp0083606/FBpp0083604	-0.0440186	0.425157	0.774324	-0.00323862	0.90481	0.996196
ATPsyn-gamma	ATPsyn-gamma	3/FBpp0084907/FBpp0084906/FBpp0084905	-0.0741928	0.479586	0.81323	-0.00466777	0.863127	0.996196
Tpi	Tpi	3/FBpp0084950/FBpp0084949/FBpp0084948	0.235912	0.000228536	0.0195561	-0.0454252	0.0857515	0.996196
CG1910	CG1910	3/FBpp0085200/FBpp0085199/FBpp0085198	0.135451	0.197893	0.579288	-0.0071804	0.789249	0.996196
CG1416	CG1416	3/FBpp0085260/FBpp0085259/FBpp0085258	0.0745735	0.437873	0.785052	-0.0108378	0.701491	0.996196
Df31	Df31	3/FBpp0085274/FBpp0085273/FBpp0099688	0.111512	0.0725987	0.385755	-0.00955855	0.718742	0.996196
Tsp42Ea	Tsp42Ea	3/FBpp0085505/FBpp0085504/FBpp0085503	-0.0710426	0.236312	0.624679	-0.0120362	0.672929	0.996196
SdhA	SdhA	3/FBpp0085737/FBpp0085738/FBpp0085736	0.00238427	0.973503	0.991413	-0.00446019	0.869777	0.996196
GstE7/GstD1	GstE7/GstD1	3/FBpp0085856/FBpp0099824/FBpp0082077	-0.0285452	0.483392	0.81323	-0.0134533	0.63469	0.996196
pAbp	pAbp	3/FBpp0085917/FBpp0085919/FBpp0085915	-0.438696	0.00494118	0.106958	-0.014016	0.582208	0.996196
Psi	Psi	3/FBpp0086222/FBpp0086221/FBpp0086220	0.0649872	0.398519	0.763014	-0.00787602	0.773156	0.996196
Sema-2a	Sema-2a	3/FBpp0086238/FBpp0086237/FBpp0086236	0.0282648	0.836512	0.953138	-0.00445024	0.870002	0.996196
Spt-I	Spt-I	3/FBpp0086844/FBpp0086843/FBpp0086842	-0.0253215	0.665269	0.888129	-0.00697223	0.80329	0.996196
Iswi	Iswi	3/FBpp0086956/FBpp0086955/FBpp0086954	-0.320729	0.0309589	0.250472	-0.0113785	0.664453	0.996196
Nacalpha	Nacalpha	3/FBpp0086973/FBpp0086972/FBpp0086971	0.201373	0.0840992	0.414066	-0.015654	0.565512	0.996196
CG5525/Cct5(ent1)	CG5525/Cct5	3/FBpp0087096/FBpp0079992/FBpp0087095	-0.0324407	0.588039	0.861497	-0.0054438	0.85002	0.996196
CG5525/Cct5(ent2)	CG5525/Cct5	3/FBpp0087096/FBpp0087095/FBpp0079992	0.0236257	0.745849	0.921515	-0.00483414	0.862002	0.996196
RpL31	RpL31	3/FBpp0087608/FBpp0087610/FBpp0087609	0.0840511	0.53409	0.83831	-0.00326158	0.904454	0.996196
Ggamma1	Ggamma1	3/FBpp0087728/FBpp0087727/FBpp0087726	-0.0545396	0.663877	0.888129	-0.00788442	0.780336	0.996196
Pgi	Pgi	3/FBpp0087762/FBpp0087761/FBpp0087760	0.0157699	0.619409	0.876317	-0.0135553	0.645167	0.996196
Sep1/pnut	Sep1/pnut	3/FBpp0087870/FBpp0087869/FBpp0076897	0.0592307	0.648765	0.885254	-0.0118417	0.70798	0.996196
glo(ent2)	glo	3/FBpp0088858/FBpp0088857/FBpp0088856	-0.139044	0.171846	0.544311	-0.0113885	0.675552	0.996196
PPP4R2r(ent1)	PPP4R2r	3/FBpp0089154/FBpp0071387/FBpp0071386	0.0272836	0.574612	0.855805	-0.00731485	0.790948	0.996196
fabp(ent3)	fabp	3/FBpp0099728/FBpp0099726/FBpp0099725	0.0807346	0.0806544	0.404261	-0.00953621	0.719876	0.996196
nrv2(ent1)	nrv2	3/FBpp0099793/FBpp0079010/FBpp0079011	-0.0772096	0.264993	0.654457	-0.0161567	0.575752	0.996196
GstD4/GstD1	GstD4/GstD1	3/FBpp0099824/FBpp0082043/FBpp0082077	0.0182157	0.50672	0.827723	-0.013719	0.628525	0.996196
Saf-B(ent2)	Saf-B	3/FBpp0099843/FBpp0084077/FBpp0084078	0.0262639	0.570847	0.853609	-0.00401341	0.882403	0.996196
Saf-B(ent3)	Saf-B	3/FBpp0099843/FBpp0084078/FBpp0084077	0.0409787	0.488544	0.814278	-0.00350059	0.897275	0.996196
Pglym78	Pglym78	3/FBpp0099920/FBpp0099919/FBpp0084753	0.0730037	0.179961	0.555059	-0.0104383	0.700302	0.996196
sau	sau	3/FBpp0100141/FBpp0100138/FBpp0100140	0.109608	0.301575	0.678359	-0.00615542	0.821199	0.996196
Cht3	Cht3	3/FBpp0110419/FBpp0303593/FBpp0303592	-0.0126494	0.819542	0.9509	-0.00449141	0.872735	0.996196
eIF4G(ent1)	eIF4G	3/FBpp0288389/FBpp0088303/FBpp0111817	-0.0447127	0.720662	0.910714	0.000526336	0.986254	0.996196
eIF4G(ent2)	eIF4G	3/FBpp0288389/FBpp0111817/FBpp0088303	-0.0510751	0.53363	0.83831	-0.000306254	0.991245	0.996196
Nup153	Nup153	3/FBpp0288862/FBpp0309144/FBpp0074059	-0.0153619	0.823732	0.9509	-0.00840498	0.759369	0.996196
GstT3	GstT3	3/FBpp0289447/FBpp0309051/FBpp0077002	0.104414	0.00971655	0.136557	-0.00847606	0.740371	0.996196
Npl4	Npl4	3/FBpp0289954/FBpp0084267/FBpp0084266	0.167493	0.0183866	0.189759	-0.0183584	0.504392	0.996196
CG30122	CG30122	3/FBpp0290146/FBpp0290145/FBpp0085841	-0.129782	0.122018	0.490899	-0.00963155	0.719384	0.996196
gammaCOP	gammaCOP	3/FBpp0290505/FBpp0085155/FBpp0085154	-0.015456	0.696612	0.899394	-0.00877217	0.749177	0.996196
HmgD	HmgD	3/FBpp0290624/FBpp0071626/FBpp0071625	0.0597348	0.309666	0.686724	0.00478093	0.866417	0.996196
D1	D1	3/FBpp0290739/FBpp0081468/FBpp0081467	-0.082791	0.255625	0.648285	-0.0213925	0.486492	0.996196
Vha55	Vha55	3/FBpp0290875/FBpp0082140/FBpp0082139	0.174729	0.135351	0.497632	-0.027422	0.372978	0.996196
HP1b	HP1b	3/FBpp0291019/FBpp0301605/FBpp0071221	-0.105563	0.325278	0.704843	-0.00162186	0.952286	0.996196
AP-2mu	AP-2mu	3/FBpp0291080/FBpp0083646/FBpp0083645	0.00575043	0.924163	0.977546	-0.0093056	0.74119	0.996196
CG33096	CG33096	3/FBpp0291186/FBpp0291185/FBpp0112956	-0.246189	0.00705979	0.123407	-0.0251188	0.344161	0.996196
RpL10Ab(ent2)	RpL10Ab	3/FBpp0291345/FBpp0293190/FBpp0075764	0.0780411	0.570898	0.853609	-0.00383287	0.887703	0.996196
Kr-h2	Kr-h2	3/FBpp0291422/FBpp0309826/FBpp0078823	-0.140463	0.0249053	0.223295	-0.0240743	0.37953	0.996196
CG4572	CG4572	3/FBpp0291533/FBpp0083270/FBpp0083269	0.0813474	0.213908	0.599156	-0.00648328	0.819218	0.996196
Aats-lys	Aats-lys	3/FBpp0292593/FBpp0071302/FBpp0071301	-0.0201662	0.891001	0.970384	-0.00265733	0.930004	0.996196
CG3321	CG3321	3/FBpp0292847/FBpp0082391/FBpp0082390	-0.108362	0.234089	0.624679	-0.00919113	0.734849	0.996196
CG15093	CG15093	3/FBpp0292854/FBpp0085822/FBpp0085821	-0.0282894	0.556602	0.848676	-0.00215189	0.937393	0.996196
CG4747	CG4747	3/FBpp0292905/FBpp0310306/FBpp0079520	-0.192399	0.195135	0.575276	-0.00563604	0.833367	0.996196
Nrt	Nrt	3/FBpp0292987/FBpp0075082/FBpp0075081	-0.0062081	0.920716	0.975874	-0.0046285	0.872135	0.996196
Myo31DF	Myo31DF	3/FBpp0293078/FBpp0079626/FBpp0079625	-0.0511164	0.122207	0.490899	-0.0164719	0.554278	0.996196
Pp2A-29B(ent1)	Pp2A-29B	3/FBpp0293227/FBpp0099975/FBpp0099974	0.193244	0.0816094	0.406784	-0.0172155	0.530458	0.996196
CG13887(ent2)	CG13887	3/FBpp0293337/FBpp0072481/FBpp0072480	-0.0962223	0.0709354	0.380772	-0.0136441	0.625923	0.996196
Pep(ent1)	Pep	3/FBpp0293516/FBpp0089253/FBpp0074963	-0.428403	0.00803633	0.12342	-0.0294571	0.278365	0.996196
CG3566	CG3566	3/FBpp0293707/FBpp0088809/FBpp0088808	-0.0267913	0.81965	0.9509	-0.00432075	0.894121	0.996196
BEAF-32	BEAF-32	3/FBpp0294039/FBpp0086572/FBpp0086571	0.122318	0.0393739	0.28555	0.00068962	0.979031	0.996196
Pp2B-14D(ent1)	Pp2B-14D	3/FBpp0294044/FBpp0301546/FBpp0074069	-0.0440982	0.453709	0.799203	-0.00922781	0.739937	0.996196
RpL29	RpL29	3/FBpp0296949/FBpp0071519/FBpp0071518	-0.176632	0.016567	0.179829	-0.0209703	0.432005	0.996196
Cht2	Cht2	3/FBpp0297108/FBpp0306200/FBpp0072677	-0.0978188	0.267558	0.654959	-0.00501676	0.852013	0.996196
ATPsyn-Cf6	ATPsyn-Cf6	3/FBpp0297124/FBpp0305911/FBpp0083824	0.0453817	0.67672	0.89655	-0.0024693	0.928652	0.996196
Nurf-38	Nurf-38	3/FBpp0297127/FBpp0271761/FBpp0072250	0.122579	0.143698	0.512129	-0.0152702	0.581119	0.996196
kuk	kuk	3/FBpp0297129/FBpp0082839/FBpp0082838	-0.0838702	0.191054	0.572016	-0.00975145	0.718728	0.996196
Nap1	Nap1	3/FBpp0297132/FBpp0297131/FBpp0072128	-0.0153622	0.875757	0.965732	-0.00413797	0.879439	0.996196
l(2)06225	l(2)06225	3/FBpp0297136/FBpp0110172/FBpp0079756	0.00904017	0.895228	0.970893	-0.00459159	0.866015	0.996196
SC35	SC35	3/FBpp0297362/FBpp0292041/FBpp0088838	-0.0525618	0.436479	0.784298	-0.00763318	0.780214	0.996196
larp(ent1)	larp	3/FBpp0297482/FBpp0297481/FBpp0290398	0.00426422	0.964503	0.991084	-0.00458446	0.866726	0.996196
su(f)	su(f)	3/FBpp0297503/FBpp0297502/FBpp0112456	-0.0458333	0.688233	0.89655	-0.0040089	0.882766	0.996196
Rpn6	Rpn6	3/FBpp0297513/FBpp0086604/FBpp0086603	0.151663	0.429009	0.776945	-0.0101012	0.718003	0.996196
cype	cype	3/FBpp0297878/FBpp0297877/FBpp0078707	0.0228095	0.778089	0.936965	-0.00353369	0.897328	0.996196
Lam	Lam	3/FBpp0297902/FBpp0297901/FBpp0078733	-0.165187	0.148308	0.515713	-0.0172002	0.540508	0.996196
CG14207(ent2)	CG14207	3/FBpp0297990/FBpp0074503/FBpp0074502	0.0154741	0.553421	0.845359	-0.0104062	0.710929	0.996196
l(1)G0156	l(1)G0156	3/FBpp0300338/FBpp0307649/FBpp0074549	0.0345708	0.822426	0.9509	-0.00568219	0.837589	0.996196
CG10602	CG10602	3/FBpp0300412/FBpp0088357/FBpp0088356	0.192634	0.0170066	0.181329	-0.0257619	0.345384	0.996196
RpS10b	RpS10b	3/FBpp0300512/FBpp0074501/FBpp0074500	0.207485	0.129307	0.492368	-0.00276162	0.917421	0.996196
RpS3A(ent2)	RpS3A	3/FBpp0300615/FBpp0088243/FBpp0088242	-0.124619	0.362214	0.733277	-0.00609975	0.821596	0.996196
CG11961	CG11961	3/FBpp0300747/FBpp0085708/FBpp0085707	-0.21314	0.0005441	0.0304085	-0.0304715	0.2314	0.996196
Mpcp	Mpcp	3/FBpp0300819/FBpp0075462/FBpp0075461	-0.0618281	0.480254	0.81323	-0.00573116	0.832726	0.996196
Rab7	Rab7	3/FBpp0300836/FBpp0300835/FBpp0083891	0.159712	0.410803	0.766309	-0.00316945	0.906805	0.996196
LSm7	LSm7	3/FBpp0300961/FBpp0310328/FBpp0080488	0.026425	0.773887	0.935208	-0.00555161	0.839678	0.996196
Rab8	Rab8	3/FBpp0300990/FBpp0300989/FBpp0074690	-0.0208794	0.511733	0.82949	-0.00761018	0.784945	0.996196
hts(ent5)	hts	3/FBpp0301118/FBpp0301117/FBpp0301114	0.0367843	0.669722	0.891855	-0.00897188	0.743768	0.996196
RpL13	RpL13	3/FBpp0302626/FBpp0099517/FBpp0079484	-0.119048	0.504832	0.827677	-0.00587331	0.828868	0.996196
row(ent2)	row	3/FBpp0302971/FBpp0086534/FBpp0086533	-0.111916	0.297386	0.675305	-0.012369	0.658459	0.996196
Rack1(ent3)	Rack1	3/FBpp0303680/FBpp0303679/FBpp0079187	0.10813	0.284786	0.667049	-0.00379313	0.887926	0.996196
CG3326/Rpt1	CG3326/Rpt1	3/FBpp0303790/FBpp0077290/FBpp0088021	-0.187301	0.283633	0.667049	0.00214816	0.937954	0.996196
CG32230	CG32230	3/FBpp0303825/FBpp0070040/FBpp0070039	0.147603	0.0319894	0.254965	-0.00176055	0.946147	0.996196
Klc	Klc	3/FBpp0303946/FBpp0303945/FBpp0075683	0.00656436	0.929475	0.979387	-0.00558177	0.841413	0.996196
mtacp1	mtacp1	3/FBpp0304248/FBpp0072570/FBpp0072569	-0.00262838	0.971068	0.991413	-0.00443625	0.870546	0.996196
AGO2	AGO2	3/FBpp0304266/FBpp0075313/FBpp0075312	-0.0028364	0.980242	0.992572	-0.00532642	0.848256	0.996196
CG1513	CG1513	3/FBpp0304288/FBpp0291386/FBpp0087535	0.112442	0.132541	0.496258	-0.00775437	0.771642	0.996196
Jafrac2	Jafrac2	3/FBpp0304422/FBpp0072853/FBpp0072852	-0.0169083	0.66167	0.888129	-0.00280155	0.918616	0.996196
Ubc12	Ubc12	3/FBpp0304449/FBpp0304448/FBpp0076445	0.387885	0.000585504	0.0304085	-0.0393818	0.135857	0.996196
Rpt3R/Rpt3	Rpt3R/Rpt3	3/FBpp0304481/FBpp0290751/FBpp0073292	-0.0313585	0.770395	0.933285	-0.00276145	0.920886	0.996196
capt	capt	3/FBpp0304563/FBpp0099390/FBpp0099391	0.324922	0.000158621	0.0167252	-0.0306204	0.21671	0.996196
CG3887	CG3887	3/FBpp0304685/FBpp0304684/FBpp0078639	0.145408	0.0880832	0.42715	-0.00347269	0.895604	0.996196
NTPase	NTPase	3/FBpp0304733/FBpp0304732/FBpp0077367	-0.0155434	0.81525	0.950266	-0.00885613	0.75253	0.996196
RpL5	RpL5	3/FBpp0304879/FBpp0110424/FBpp0110421	-0.236345	0.268075	0.654959	-0.00743954	0.783101	0.996196
R	R	3/FBpp0304917/FBpp0292253/FBpp0072746	-0.00848872	0.904691	0.974463	-0.00425839	0.875857	0.996196
Nopp140(ent2)	Nopp140	3/FBpp0305035/FBpp0088542/FBpp0305034	0.0218244	0.602829	0.87034	-0.00574653	0.836226	0.996196
Hsp83/Gp93	Hsp83/Gp93	3/FBpp0305095/FBpp0084623/FBpp0072904	0.0340915	0.684163	0.89655	-0.00727603	0.795153	0.996196
Aats-asp	Aats-asp	3/FBpp0305104/FBpp0308483/FBpp0086897	0.158613	0.323672	0.704206	-0.010814	0.696422	0.996196
Rpn8	Rpn8	3/FBpp0305141/FBpp0303270/FBpp0072197	-0.0883551	0.357388	0.731124	-0.00713685	0.792607	0.996196
CG10077(ent2)	CG10077	3/FBpp0305296/FBpp0290159/FBpp0076649	-0.328123	0.0283523	0.235295	-0.0118519	0.651205	0.996196
Elf	Elf	3/FBpp0305303/FBpp0305302/FBpp0079951	-0.0668797	0.299151	0.67601	0.00570078	0.842215	0.996196
CG1091	CG1091	3/FBpp0305518/FBpp0081155/FBpp0081154	-0.0924347	0.428631	0.776945	-0.00158895	0.953555	0.996196
comt/Nsf2	comt/Nsf2	3/FBpp0305521/FBpp0073585/FBpp0082346	0.152768	0.0754256	0.388791	6.78748e-06	0.999796	0.999796
vkg	vkg	3/FBpp0305721/FBpp0305720/FBpp0078672	-0.107898	0.163155	0.536535	-0.0138616	0.614922	0.996196
RAF2	RAF2	3/FBpp0305773/FBpp0075145/FBpp0075144	-0.162243	0.0151582	0.173083	-0.00962591	0.709227	0.996196
CG9705	CG9705	3/FBpp0305784/FBpp0075084/FBpp0075083	0.126527	0.0328961	0.259621	-0.012763	0.634009	0.996196
ms(3)72Dt/ATPsyn-beta	ms(3)72Dt/ATPsyn-beta	3/FBpp0305828/FBpp0075203/FBpp0088250	0.211589	0.00520092	0.106958	-0.0229111	0.380658	0.996196
ATPsyn-beta(ent2)	ATPsyn-beta	3/FBpp0305828/FBpp0088251/FBpp0088250	0.0717292	0.524163	0.835464	-0.00374267	0.890244	0.996196
Rad23	Rad23	3/FBpp0305835/FBpp0088191/FBpp0088190	0.0971434	0.227325	0.615114	-0.0107123	0.695103	0.996196
RpL26/CG33140	RpL26/CG33140	3/FBpp0305858/FBpp0088117/FBpp0074833	-0.0227755	0.640141	0.884815	-0.00482791	0.858903	0.996196
MSBP	MSBP	3/FBpp0305868/FBpp0290813/FBpp0073959	0.156459	0.191501	0.572016	-0.016178	0.559017	0.996196
Tom40	Tom40	3/FBpp0305890/FBpp0089237/FBpp0071031	-0.195817	0.0969805	0.45295	0.00324662	0.903908	0.996196
Ntf-2(ent1)	Ntf-2	3/FBpp0305904/FBpp0305902/FBpp0076934	0.309045	0.00111326	0.0433079	-0.0795699	0.0185518	0.996196
825-Oak/CG32214	825-Oak/CG32214	3/FBpp0305977/FBpp0271919/FBpp0271914	0.0491859	0.159723	0.535834	0.00569819	0.836688	0.996196
CG12519/CG18294	CG12519/CG18294	3/FBpp0305978/FBpp0074699/FBpp0074752	0.0193457	0.49178	0.816254	-0.00728674	0.789963	0.996196
path	path	3/FBpp0305998/FBpp0305997/FBpp0076156	0.0466339	0.412185	0.766309	-0.00411031	0.879149	0.996196
RpL10	RpL10	3/FBpp0306039/FBpp0289148/FBpp0289147	0.0273309	0.717241	0.910679	-0.00431726	0.873761	0.996196
Aats-gly	Aats-gly	3/FBpp0306062/FBpp0075386/FBpp0075385	0.12507	0.224526	0.610992	-0.0203369	0.495789	0.996196
RanGAP	RanGAP	3/FBpp0306292/FBpp0306291/FBpp0080775	-0.107915	0.201334	0.586441	-0.00915719	0.73488	0.996196
Map205(ent2)	Map205	3/FBpp0306414/FBpp0085235/FBpp0085234	-0.112169	0.170288	0.541827	-0.00417615	0.878379	0.996196
Pp1-87B/Pp1alpha-96A	Pp1-87B/Pp1alpha-96A	3/FBpp0306442/FBpp0084026/FBpp0082067	-0.0341667	0.399025	0.763014	-0.0045463	0.866381	0.996196
beta-Spec(ent2)	beta-Spec	3/FBpp0306508/FBpp0306507/FBpp0074228	-0.409271	0.0435154	0.303289	-0.0130761	0.622056	0.996196
CG6891	CG6891	3/FBpp0306529/FBpp0074403/FBpp0074402	0.171161	0.0308755	0.250472	-0.0436212	0.169782	0.996196
CG11790	CG11790	3/FBpp0306570/FBpp0084136/FBpp0084135	0.0374658	0.685395	0.89655	-0.00419154	0.877393	0.996196
Rpn2	Rpn2	3/FBpp0306599/FBpp0303405/FBpp0084754	0.222543	0.224201	0.610992	-0.0121833	0.65862	0.996196
NAT1	NAT1	3/FBpp0306828/FBpp0086899/FBpp0086900	-0.0242681	0.55033	0.845359	-0.00329834	0.903415	0.996196
RFeSP	RFeSP	3/FBpp0306868/FBpp0306867/FBpp0077581	-0.0752674	0.362434	0.733277	-0.0076514	0.778631	0.996196
CoVa	CoVa	3/FBpp0306911/FBpp0081948/FBpp0081947	0.0385412	0.550815	0.845359	-0.00231571	0.93252	0.996196
Nup98-96	Nup98-96	3/FBpp0306915/FBpp0293109/FBpp0083851	-0.0257331	0.601725	0.87034	-0.00185668	0.946343	0.996196
caz	caz	3/FBpp0307001/FBpp0307000/FBpp0073996	-0.140488	0.102331	0.465664	-0.00120028	0.963997	0.996196
ND42	ND42	3/FBpp0307181/FBpp0083571/FBpp0083570	-0.121824	0.153244	0.523828	-0.0129774	0.635147	0.996196
CG6455	CG6455	3/FBpp0307187/FBpp0307186/FBpp0288710	-0.213109	0.0523227	0.331438	-0.0245121	0.385312	0.996196
AnxB9(ent1)	AnxB9	3/FBpp0307770/FBpp0307769/FBpp0088986	-0.10356	9.77891e-05	0.0150404	-0.0375606	0.134431	0.996196
Acn	Acn	3/FBpp0307803/FBpp0080688/FBpp0080689	-0.0573025	0.50648	0.827723	-0.00671599	0.805694	0.996196
eff	eff	3/FBpp0307824/FBpp0302691/FBpp0082477	-0.0111556	0.448813	0.796199	-0.00585912	0.831127	0.996196
eIF-2gamma	eIF-2gamma	3/FBpp0307983/FBpp0302538/FBpp0302537	0.0927754	0.531787	0.838235	-0.0114324	0.696487	0.996196
nito	nito	3/FBpp0308267/FBpp0087933/FBpp0087934	-0.00362413	0.964656	0.991084	-0.00453174	0.867848	0.996196
Sec31	Sec31	3/FBpp0308410/FBpp0087724/FBpp0087723	0.00884626	0.912339	0.974696	-0.00493613	0.857673	0.996196
CG1648	CG1648	3/FBpp0308495/FBpp0087578/FBpp0087577	-0.15813	0.0269924	0.227528	-0.00191514	0.941253	0.996196
CG1440	CG1440	3/FBpp0308525/FBpp0111875/FBpp0071144	0.209203	0.0570225	0.34028	-0.030571	0.303034	0.996196
qkr58E-1	qkr58E-1	3/FBpp0308620/FBpp0308619/FBpp0071754	-0.282265	0.000550519	0.0304085	-0.0293208	0.24779	0.996196
qkr58E-3	qkr58E-3	3/FBpp0308621/FBpp0288693/FBpp0298043	-0.00565002	0.857957	0.960578	-0.00451791	0.872636	0.996196
Gie	Gie	3/FBpp0308780/FBpp0308779/FBpp0081290	-0.126127	0.13569	0.497632	-0.0217308	0.454611	0.996196
TppII	TppII	3/FBpp0308802/FBpp0086888/FBpp0086887	0.0227072	0.891427	0.970384	-0.00575293	0.841516	0.996196
ssx	ssx	3/FBpp0308821/FBpp0308820/FBpp0089110	-0.107694	0.211082	0.599156	-0.0761435	0.229122	0.996196
CG1737	CG1737	3/FBpp0309057/FBpp0309056/FBpp0073309	-0.138761	0.168529	0.541606	-0.0108016	0.690409	0.996196
Ran	Ran	3/FBpp0309150/FBpp0073328/FBpp0073327	0.152488	0.0061445	0.115031	-0.0224313	0.391763	0.996196
Nup154	Nup154	3/FBpp0309200/FBpp0309199/FBpp0088820	-0.0617732	0.112101	0.480007	-0.0106209	0.692402	0.996196
RpL9	RpL9	3/FBpp0309201/FBpp0079753/FBpp0079752	-0.0872159	0.525149	0.835464	-0.00286491	0.91616	0.996196
Akap200(ent1)	Akap200	3/FBpp0309214/FBpp0079281/FBpp0079280	-0.0603172	0.294571	0.671791	-0.0117726	0.672146	0.996196
Spase25	Spase25	3/FBpp0309255/FBpp0309254/FBpp0073355	0.00431793	0.960352	0.989863	-0.00487385	0.863611	0.996196
CG9281	CG9281	3/FBpp0309269/FBpp0073873/FBpp0073872	0.05832	0.381011	0.753597	-0.0152494	0.607523	0.996196
RpL30	RpL30	3/FBpp0309280/FBpp0080723/FBpp0291653	-0.17906	0.269365	0.657087	-0.00785745	0.771603	0.996196
Pp4-19C	Pp4-19C	3/FBpp0309349/FBpp0077017/FBpp0077016	0.085369	0.208452	0.597683	-0.0097324	0.719788	0.996196
Cbs	Cbs	3/FBpp0309380/FBpp0076938/FBpp0076937	0.050657	0.388927	0.759156	-0.000474003	0.986199	0.996196
cora(ent2)	cora	3/FBpp0309411/FBpp0309410/FBpp0085697	-0.141044	0.238089	0.624679	-0.0134328	0.630342	0.996196
RpS9(ent1)	RpS9	3/FBpp0309532/FBpp0076154/FBpp0076152	0.0106781	0.917586	0.975475	-0.00430096	0.874594	0.996196
SdhBL/SdhB	SdhBL/SdhB	3/FBpp0309679/FBpp0074419/FBpp0085489	0.00110626	0.984402	0.995738	-0.0125881	0.659714	0.996196
HmgZ	HmgZ	3/FBpp0309731/FBpp0071591/FBpp0071590	-0.000584885	0.989696	0.996313	-0.00823019	0.766772	0.996196
Idgf4	Idgf4	3/FBpp0309782/FBpp0071329/FBpp0071328	0.0906687	0.147408	0.51411	-0.00505701	0.849607	0.996196
ras	ras	3/FBpp0309791/FBpp0071424/FBpp0071423	-0.0625884	0.325059	0.704843	0.00720888	0.806528	0.996196
CG9135	CG9135	3/FBpp0309821/FBpp0078817/FBpp0078816	0.0386018	0.569546	0.853609	-0.00345672	0.898788	0.996196
CG11423/CG9140	CG11423/CG9140	3/FBpp0309828/FBpp0086012/FBpp0078847	-0.0926743	0.424251	0.77355	-0.00969014	0.723	0.996196
RpS5a	RpS5a	3/FBpp0309958/FBpp0309957/FBpp0074180	-0.0904769	0.144701	0.513148	-0.00463629	0.861933	0.996196
CG9634	CG9634	3/FBpp0310021/FBpp0310020/FBpp0074133	-0.15705	0.252386	0.645905	-0.0254277	0.43453	0.996196
mts	mts	3/FBpp0310063/FBpp0310062/FBpp0079148	0.0833847	0.541265	0.840344	-0.00883111	0.752772	0.996196
barr	barr	3/FBpp0310394/FBpp0080881/FBpp0080880	-0.107677	0.399914	0.763014	-0.00941245	0.733618	0.996196
TER94(ent1)	TER94	3/FBpp0310395/FBpp0111818/FBpp0087479	-0.00529698	0.930696	0.979387	-0.00434101	0.873401	0.996196
Acon	Acon	3/FBpp0310408/FBpp0289654/FBpp0081002	0.45703	0.000343675	0.023734	-0.027351	0.273081	0.996196
eIF-1A	eIF-1A	3/FBpp0310418/FBpp0089421/FBpp0082994	0.176807	0.0639853	0.361319	-0.0115017	0.665602	0.996196
His3(ent2)	His3:CG31613/His3.3B/His3:CG33824/His3:CG33860/His3:CG33848/His3:CG33851/His3:CG33854/His3:CG33857/His3:CG33863/His3:CG33866/His3:CG33827/His3:CG33830/His3:CG33833/His3:CG33836/His3:CG33839/His3:CG33842/His3:CG33845/His3.3A/His3:CG33806/His3:CG33809/His3:CG33812/His3:CG33815/His3:CG33818/His3:CG33821/His3:CG33803	30/FBpp0091058/FBpp0091088/FBpp0091106/FBpp0091094/FBpp0091103/FBpp0091091/FBpp0091067/FBpp0091056/FBpp0091097/FBpp0091051/FBpp0091082/FBpp0091112/FBpp0305717/FBpp0305716/FBpp0078649/FBpp0309302/FBpp0071281/FBpp0071282/FBpp0071280/FBpp0091061/FBpp0091109/FBpp0085250/FBpp0091076/FBpp0091064/FBpp0091070/FBpp0091100/FBpp0091073/FBpp0091085/FBpp0091053/FBpp0091079	-0.0132572	0.584053	0.861421	-0.00452912	0.867398	0.996196
His3(ent3)	His3:CG31613/His3.3B/His3:CG33824/His3:CG33860/His3:CG33848/His3:CG33851/His3:CG33854/His3:CG33857/His3:CG33863/His3:CG33866/His3:CG33827/His3:CG33830/His3:CG33833/His3:CG33836/His3:CG33839/His3:CG33842/His3:CG33845/His3.3A/His3:CG33806/His3:CG33809/His3:CG33812/His3:CG33815/His3:CG33818/His3:CG33821/His3:CG33803	30/FBpp0091058/FBpp0091088/FBpp0091106/FBpp0091094/FBpp0091103/FBpp0091091/FBpp0091067/FBpp0091056/FBpp0091097/FBpp0091051/FBpp0091082/FBpp0091112/FBpp0305717/FBpp0305716/FBpp0078649/FBpp0309302/FBpp0071281/FBpp0071282/FBpp0091061/FBpp0091109/FBpp0085250/FBpp0091076/FBpp0091064/FBpp0091070/FBpp0091100/FBpp0091073/FBpp0091085/FBpp0091053/FBpp0091079/FBpp0071280	-0.0978805	0.165153	0.538253	-0.0262922	0.396699	0.996196
Rab(ent2)	Rab39/Rab19/Rab35/Rab10/Rab4/RabX1/Rab3/Rab14/Rab8/Rab30/RabX4/Rab1/Rab26/Rab6	31/FBpp0301227/FBpp0079056/FBpp0079055/FBpp0079054/FBpp0298273/FBpp0071030/FBpp0304216/FBpp0076428/FBpp0072029/FBpp0079943/FBpp0304180/FBpp0304179/FBpp0290744/FBpp0111590/FBpp0111589/FBpp0310268/FBpp0080200/FBpp0080199/FBpp0300990/FBpp0300989/FBpp0074690/FBpp0086009/FBpp0086008/FBpp0292350/FBpp0305729/FBpp0305728/FBpp0070027/FBpp0077029/FBpp0087352/FBpp0084111/FBpp0083503	0.0982995	0.101572	0.465664	0.0041217	0.878755	0.996196
mod(mdg4)(ent1)	mod(mdg4)	31/FBpp0310324/FBpp0300271/FBpp0300270/FBpp0112910/FBpp0112909/FBpp0112908/FBpp0083464/FBpp0083463/FBpp0083462/FBpp0083461/FBpp0083460/FBpp0083459/FBpp0083484/FBpp0083483/FBpp0083482/FBpp0083481/FBpp0083479/FBpp0083478/FBpp0083477/FBpp0083476/FBpp0083474/FBpp0083473/FBpp0083472/FBpp0083471/FBpp0083470/FBpp0083469/FBpp0083468/FBpp0083467/FBpp0083466/FBpp0083465/FBpp0083480	-0.0278054	0.538952	0.839178	-0.00363634	0.89341	0.996196
mod(mdg4)(ent2)	mod(mdg4)	31/FBpp0310324/FBpp0300271/FBpp0300270/FBpp0112910/FBpp0112909/FBpp0112908/FBpp0083464/FBpp0083463/FBpp0083462/FBpp0083461/FBpp0083460/FBpp0083459/FBpp0083484/FBpp0083483/FBpp0083482/FBpp0083481/FBpp0083480/FBpp0083479/FBpp0083478/FBpp0083477/FBpp0083476/FBpp0083474/FBpp0083473/FBpp0083472/FBpp0083471/FBpp0083470/FBpp0083469/FBpp0083468/FBpp0083467/FBpp0083466/FBpp0083465	-0.0275624	0.588065	0.861497	-0.00486197	0.857812	0.996196
CG6800/Src42A/Cdk5/CG42366/htl/btl/Cdk9/Cdk12/Eip63E/cdc2c	CG6800/Src42A/Cdk5/CG42366/htl/btl/Cdk9/Cdk12/Eip63E/cdc2c	32/FBpp0307255/FBpp0083530/FBpp0071848/FBpp0304962/FBpp0078014/FBpp0078013/FBpp0086483/FBpp0082972/FBpp0082971/FBpp0082970/FBpp0291160/FBpp0303101/FBpp0291754/FBpp0072994/FBpp0072993/FBpp0072992/FBpp0072991/FBpp0072990/FBpp0110225/FBpp0110224/FBpp0110223/FBpp0110222/FBpp0110221/FBpp0110220/FBpp0100143/FBpp0075520/FBpp0304023/FBpp0289242/FBpp0289675/FBpp0083330/FBpp0083329/FBpp0307254	0.019248	0.761817	0.931001	-0.00422155	0.876624	0.996196
CkIIalpha	CkIIalpha	4/FBpp0070041/FBpp0070043/FBpp0070042/FBpp0110433	-0.0859296	0.104405	0.46994	-0.00335607	0.899358	0.996196
RpL36	RpL36	4/FBpp0070153/FBpp0070152/FBpp0070151/FBpp0070150	0.192438	0.217279	0.604178	-0.00420459	0.875391	0.996196
l(1)G0334	l(1)G0334	4/FBpp0070678/FBpp0070677/FBpp0070676/FBpp0070679	0.102054	0.0351509	0.266948	-0.000468715	0.98622	0.996196
spoon	spoon	4/FBpp0070760/FBpp0300895/FBpp0300894/FBpp0070761	-0.0440025	0.542513	0.84147	-0.00554322	0.841434	0.996196
RpL17	RpL17	4/FBpp0070943/FBpp0070942/FBpp0070941/FBpp0070940	0.0142636	0.815586	0.950266	-0.00554148	0.840725	0.996196
nocte	nocte	4/FBpp0071395/FBpp0071394/FBpp0298823/FBpp0305169	-0.0563476	0.791327	0.944118	-0.000386404	0.990138	0.996196
sesB	sesB	4/FBpp0073280/FBpp0073279/FBpp0073278/FBpp0073277	0.0870772	0.414974	0.766309	-0.00889244	0.747105	0.996196
Hsc70-3	Hsc70-3	4/FBpp0073448/FBpp0073447/FBpp0073446/FBpp0073445	0.0168499	0.918812	0.975475	-0.00354516	0.901632	0.996196
Tango4/Rack1	Tango4/Rack1	4/FBpp0073459/FBpp0303680/FBpp0303679/FBpp0079187	0.0487546	0.402138	0.763493	9.02462e-05	0.997387	0.999326
Pp1-13C/Pp1-87B/Pp1alpha-96A	Pp1-13C/Pp1-87B/Pp1alpha-96A	4/FBpp0073834/FBpp0306442/FBpp0084026/FBpp0082067	0.0607569	0.489072	0.814278	-0.00582048	0.83026	0.996196
CG9911	CG9911	4/FBpp0074023/FBpp0074022/FBpp0074021/FBpp0074020	0.0495759	0.626622	0.881872	-0.00603754	0.825189	0.996196
RpS19a	RpS19a	4/FBpp0074086/FBpp0074088/FBpp0074087/FBpp0309135	0.0773742	0.439719	0.786608	-0.00459635	0.865072	0.996196
bnb	bnb	4/FBpp0074430/FBpp0074429/FBpp0074428/FBpp0074427	0.157243	0.015973	0.178587	0.0264376	0.357248	0.996196
Rpt5/Rpt6R/Rpt6/Rpt2	Rpt5/Rpt6R/Rpt6/Rpt2	4/FBpp0076890/FBpp0085042/FBpp0083906/FBpp0083843	-0.208887	0.12645	0.490899	-0.00602563	0.82097	0.996196
papi	papi	4/FBpp0077511/FBpp0077510/FBpp0077509/FBpp0077508	-0.331484	4.69627e-05	0.0130361	-0.0362037	0.140641	0.996196
Trxr-1/Trxr-2	Trxr-1/Trxr-2	4/FBpp0078166/FBpp0071117/FBpp0071116/FBpp0071115	0.045595	0.487159	0.814278	-0.0097291	0.729385	0.996196
dUTPase	dUTPase	4/FBpp0079746/FBpp0079745/FBpp0303623/FBpp0303622	0.198972	0.014886	0.173083	-0.0243796	0.366748	0.996196
vig	vig	4/FBpp0080280/FBpp0080279/FBpp0080278/FBpp0080277	-0.0515695	0.666797	0.888694	-0.00471415	0.862212	0.996196
alphaTub(ent3)	alphaTub84B/alphaTub85E/alphaTub84D/alphaTub67C	4/FBpp0081062/FBpp0081565/FBpp0076122/FBpp0081153	0.0563871	0.301218	0.678359	-0.0118073	0.671685	0.996196
CG5103/CG8036	CG5103/CG8036	4/FBpp0081372/FBpp0081371/FBpp0074898/FBpp0081370	0.179363	0.00964569	0.136557	-0.0383673	0.181868	0.996196
CG4706/Acon	CG4706/Acon	4/FBpp0081812/FBpp0310408/FBpp0289654/FBpp0081002	0.283407	0.00367018	0.0943153	-0.0170952	0.502573	0.996196
sqd(ent1)	sqd	4/FBpp0082321/FBpp0301102/FBpp0082319/FBpp0082320	-0.0041548	0.970482	0.991413	-0.00449974	0.868665	0.996196
RpS5a/RpS5b(ent1)	RpS5a/RpS5b	4/FBpp0082465/FBpp0309958/FBpp0309957/FBpp0074180	0.063273	0.396954	0.763014	-0.0029457	0.913366	0.996196
14-3-3epsilon	14-3-3epsilon	4/FBpp0082990/FBpp0082989/FBpp0082988/FBpp0082987	0.176006	0.0892972	0.427882	-0.0185076	0.504757	0.996196
ste24a/ste24c	ste24a/ste24c	4/FBpp0086207/FBpp0307819/FBpp0100159/FBpp0100158	-0.072679	0.0750917	0.388791	-0.0211629	0.450356	0.996196
CG8839	CG8839	4/FBpp0087069/FBpp0087068/FBpp0087071/FBpp0087070	-0.0128086	0.851077	0.957398	-0.0130173	0.648246	0.996196
Prosalpha1/CG30382	Prosalpha1/CG30382	4/FBpp0087969/FBpp0087970/FBpp0291433/FBpp0087968	0.185897	0.276041	0.663152	-0.0192679	0.522828	0.996196
Ef1alpha100E	Ef1alpha100E	4/FBpp0089104/FBpp0089103/FBpp0085194/FBpp0085193	0.00466247	0.376833	0.74717	-0.0106492	0.6973	0.996196
sea	sea	4/FBpp0099892/FBpp0099890/FBpp0099889/FBpp0099888	-0.0754489	0.115541	0.49082	-0.00893072	0.738271	0.996196
Gapdh1/Gapdh2	Gapdh1/Gapdh2	4/FBpp0099914/FBpp0087977/FBpp0304864/FBpp0073922	0.235201	0.000148342	0.0167252	-0.091168	0.00583587	0.996196
Act5C	Act5C	4/FBpp0100125/FBpp0100124/FBpp0070787/FBpp0070788	0.015058	0.692315	0.89655	-0.00793063	0.781097	0.996196
CalpA	CalpA	4/FBpp0111782/FBpp0309435/FBpp0085715/FBpp0085714	-0.0115026	0.890233	0.970384	-0.00566407	0.838959	0.996196
Gpo-1	Gpo-1	4/FBpp0111813/FBpp0086444/FBpp0086443/FBpp0086442	0.0445502	0.264771	0.654457	-0.0122488	0.660534	0.996196
CG5028	CG5028	4/FBpp0112203/FBpp0112202/FBpp0112201/FBpp0084275	-0.0860766	0.49853	0.82237	-0.00119841	0.965251	0.996196
CG1646	CG1646	4/FBpp0112211/FBpp0084694/FBpp0084692/FBpp0084691	0.028263	0.755423	0.927656	-0.00349282	0.898411	0.996196
vig2	vig2	4/FBpp0112266/FBpp0084152/FBpp0084151/FBpp0084150	0.0928203	0.366724	0.738033	-0.00585033	0.828699	0.996196
RpL32	RpL32	4/FBpp0113047/FBpp0084960/FBpp0084959/FBpp0084958	0.0229195	0.849085	0.957302	-0.00440921	0.871206	0.996196
CkIalpha	CkIalpha	4/FBpp0289609/FBpp0309354/FBpp0073515/FBpp0073513	0.0175031	0.81233	0.950266	-0.00651055	0.818832	0.996196
Mapmodulin	Mapmodulin	4/FBpp0289639/FBpp0112004/FBpp0086002/FBpp0086001	-0.245969	0.0060336	0.114635	-0.0392882	0.166125	0.996196
Ank	Ank	4/FBpp0289724/FBpp0088239/FBpp0088238/FBpp0088240	-0.147194	0.139157	0.506316	0.00151661	0.955105	0.996196
grh(ent1)	grh	4/FBpp0289766/FBpp0289765/FBpp0288984/FBpp0288983	-0.00356338	0.905481	0.974463	-0.00631994	0.827062	0.996196
CG8963	CG8963	4/FBpp0289800/FBpp0309119/FBpp0086168/FBpp0086167	0.0939593	0.383062	0.754871	-0.0110151	0.694432	0.996196
ATPCL	ATPCL	4/FBpp0289825/FBpp0289824/FBpp0289823/FBpp0309030	-0.0804664	0.0801316	0.404261	0.00286489	0.916585	0.996196
CG17544	CG17544	4/FBpp0290046/FBpp0080759/FBpp0080758/FBpp0080757	-0.295601	0.0010927	0.0433079	-0.0555643	0.0572093	0.996196
Nop60B(ent1)	Nop60B	4/FBpp0290083/FBpp0289464/FBpp0099583/FBpp0072166	0.0189136	0.896073	0.970893	-0.00474634	0.861875	0.996196
nyo/neo	nyo/neo	4/FBpp0290098/FBpp0290097/FBpp0084852/FBpp0084851	0.0920003	0.20215	0.586441	-0.00462987	0.862771	0.996196
CG11148	CG11148	4/FBpp0290108/FBpp0290107/FBpp0290106/FBpp0290104	0.0454519	0.665167	0.888129	-0.00559301	0.837553	0.996196
NDUFA8	NDUFA8	4/FBpp0290258/FBpp0072233/FBpp0072232/FBpp0072231	-0.023597	0.762466	0.931001	-0.00656659	0.814916	0.996196
Kap-alpha3	Kap-alpha3	4/FBpp0290407/FBpp0081586/FBpp0081585/FBpp0081584	0.216636	0.169491	0.541606	-0.0107609	0.691501	0.996196
sn	sn	4/FBpp0290893/FBpp0290891/FBpp0071058/FBpp0071057	0.163486	0.0366432	0.273701	-0.0276298	0.330384	0.996196
UGP	UGP	4/FBpp0290913/FBpp0290912/FBpp0099884/FBpp0099885	0.0524874	0.140345	0.507366	-0.00576663	0.830385	0.996196
Ppn(ent2)	Ppn	4/FBpp0291053/FBpp0291052/FBpp0289566/FBpp0291051	-0.350089	0.000289032	0.0221591	-0.0247906	0.315317	0.996196
Ppn(ent3)	Ppn	4/FBpp0291053/FBpp0291052/FBpp0291051/FBpp0289566	-0.247046	0.00506679	0.106958	-0.0274264	0.302094	0.996196
eIF2B-delta	eIF2B-delta	4/FBpp0291521/FBpp0071924/FBpp0071923/FBpp0071922	-0.00959439	0.874788	0.965732	-0.00462603	0.865023	0.996196
Cctgamma	Cctgamma	4/FBpp0291566/FBpp0291565/FBpp0082788/FBpp0082787	0.367022	0.0146526	0.173083	-0.0507767	0.112681	0.996196
CG7971	CG7971	4/FBpp0292226/FBpp0301191/FBpp0072688/FBpp0072689	-0.0483286	0.501383	0.825437	-0.00413384	0.881477	0.996196
prtp	prtp	4/FBpp0292398/FBpp0292397/FBpp0305170/FBpp0073396	0.495426	0.00276001	0.0807931	0.037138	0.193046	0.996196
Cp1	Cp1	4/FBpp0292990/FBpp0308977/FBpp0086719/FBpp0086718	-0.0448495	0.620011	0.876398	-0.00637701	0.816051	0.996196
vas/bel	vas/bel	4/FBpp0293394/FBpp0304748/FBpp0306433/FBpp0081374	-0.149175	0.127326	0.490899	-0.00866753	0.745982	0.996196
Cam	Cam	4/FBpp0293503/FBpp0293502/FBpp0087110/FBpp0087109	0.22308	0.124449	0.490899	-0.00916015	0.732319	0.996196
Pep(ent2)	Pep	4/FBpp0293516/FBpp0089253/FBpp0074962/FBpp0074963	-0.0948843	0.281069	0.667049	-0.0120622	0.664613	0.996196
GstE12	GstE12	4/FBpp0293853/FBpp0293852/FBpp0310103/FBpp0072341	0.0447853	0.0300135	0.247804	-0.0129685	0.622178	0.996196
AGO1	AGO1	4/FBpp0294043/FBpp0086739/FBpp0086740/FBpp0086738	-0.0306901	0.656971	0.88768	-0.00457947	0.866072	0.996196
Tm1(ent4)	Tm1	4/FBpp0296936/FBpp0291172/FBpp0088899/FBpp0089024	-0.117868	0.23674	0.624679	-0.00211285	0.937426	0.996196
larp(ent2)	larp	4/FBpp0297482/FBpp0297481/FBpp0297480/FBpp0290398	-0.177682	0.104436	0.46994	-0.00613868	0.817161	0.996196
ctp	ctp	4/FBpp0297908/FBpp0070675/FBpp0070674/FBpp0070672	-0.0351596	0.676162	0.89655	-0.00910387	0.756346	0.996196
U2af50	U2af50	4/FBpp0298007/FBpp0298006/FBpp0298005/FBpp0074013	-0.0636657	0.297359	0.675305	-0.00673908	0.803006	0.996196
CG2118	CG2118	4/FBpp0300204/FBpp0300203/FBpp0085214/FBpp0085215	-0.17894	0.0129406	0.161822	-0.0277517	0.312895	0.996196
Fmr1(ent1)	Fmr1	4/FBpp0300445/FBpp0081676/FBpp0081678/FBpp0081677	-0.184509	0.0553933	0.340123	-0.0121834	0.646792	0.996196
RpS10a/RpS10b	RpS10a/RpS10b	4/FBpp0300512/FBpp0074501/FBpp0084564/FBpp0074500	-0.13967	0.141995	0.511435	-0.00804787	0.763673	0.996196
CoVIb	CoVIb	4/FBpp0300889/FBpp0074586/FBpp0074585/FBpp0074584	-0.00268985	0.965891	0.991084	-0.0046816	0.865484	0.996196
CG4729(ent1)	CG4729	4/FBpp0300976/FBpp0075177/FBpp0075176/FBpp0075175	-0.00959346	0.853202	0.957919	-0.0053217	0.846993	0.996196
eIF5B(ent1)	eIF5B	4/FBpp0301573/FBpp0301571/FBpp0301570/FBpp0073003	-0.115057	0.193764	0.575236	-0.00749216	0.780415	0.996196
eIF5B(ent2)	eIF5B	4/FBpp0301573/FBpp0301572/FBpp0301570/FBpp0073003	-0.127857	0.381521	0.75368	-0.00184671	0.945806	0.996196
plexA(ent1)	plexA	4/FBpp0301599/FBpp0088287/FBpp0088288/FBpp0088289	-0.309612	0.00728177	0.123407	-0.0279176	0.322748	0.996196
plexA(ent2)	plexA	4/FBpp0301599/FBpp0088288/FBpp0088289/FBpp0088287	-0.0135566	0.879777	0.966806	-0.00776962	0.778698	0.996196
lwr	lwr	4/FBpp0301732/FBpp0301731/FBpp0077742/FBpp0077741	0.190821	0.0129921	0.161822	-0.0206221	0.43627	0.996196
Zn72D(ent1)	Zn72D	4/FBpp0302719/FBpp0302718/FBpp0305489/FBpp0075249	-0.0683344	0.552779	0.845359	-0.0068568	0.802479	0.996196
gammaCOP	gammaCOP	4/FBpp0303129/FBpp0290505/FBpp0085155/FBpp0085154	-0.0215927	0.841658	0.953305	-0.00316483	0.909906	0.996196
jbug	jbug	4/FBpp0303267/FBpp0303266/FBpp0290588/FBpp0291569	0.0239514	0.692226	0.89655	-0.00751878	0.784315	0.996196
MTA1-like	MTA1-like	4/FBpp0303347/FBpp0288645/FBpp0078383/FBpp0078382	-0.0191618	0.622555	0.878452	-0.00752361	0.787002	0.996196
CG17078	CG17078	4/FBpp0303500/FBpp0303499/FBpp0303498/FBpp0290028	0.0852729	0.346886	0.718815	-0.0136271	0.624186	0.996196
Cpr	Cpr	4/FBpp0303666/FBpp0303665/FBpp0078881/FBpp0078880	-0.0323737	0.798165	0.944118	-0.00388659	0.886717	0.996196
CD98hc	CD98hc	4/FBpp0303762/FBpp0303760/FBpp0304466/FBpp0081314	0.0352949	0.664628	0.888129	-0.00233577	0.932545	0.996196
RpL27	RpL27	4/FBpp0303780/FBpp0303779/FBpp0303778/FBpp0084306	-0.0299876	0.742494	0.921515	-0.00545493	0.841859	0.996196
mRpL23	mRpL23	4/FBpp0303833/FBpp0303832/FBpp0288404/FBpp0072778	0.0531312	0.595205	0.865655	-0.00280824	0.918094	0.996196
PpV	PpV	4/FBpp0303849/FBpp0303848/FBpp0303847/FBpp0070883	0.232781	0.0712193	0.38094	-0.023687	0.40544	0.996196
RpS26	RpS26	4/FBpp0303872/FBpp0080639/FBpp0080641/FBpp0080640	0.0972622	0.204697	0.591674	-0.00657584	0.806488	0.996196
CG6084(ent2)	CG6084	4/FBpp0303937/FBpp0303936/FBpp0075870/FBpp0075869	0.0671799	0.143339	0.512129	-0.0142325	0.604658	0.996196
Hel25E(ent2)	Hel25E	4/FBpp0304066/FBpp0078756/FBpp0078755/FBpp0078754	0.120154	0.284805	0.667049	-0.0157119	0.586725	0.996196
Chro	Chro	4/FBpp0304363/FBpp0078221/FBpp0078220/FBpp0078219	-0.0205988	0.895648	0.970893	-0.00503493	0.854912	0.996196
ImpL3	ImpL3	4/FBpp0304377/FBpp0304376/FBpp0304375/FBpp0076716	0.0477936	0.0512926	0.32901	-0.00369942	0.887878	0.996196
Mi-2	Mi-2	4/FBpp0304462/FBpp0291256/FBpp0099808/FBpp0074688	-0.321145	0.0491345	0.323304	-0.0231062	0.407673	0.996196
CoIV	CoIV	4/FBpp0304538/FBpp0304537/FBpp0080836/FBpp0080835	-0.0370756	0.607025	0.87034	-0.0061478	0.822035	0.996196
Inx2	Inx2	4/FBpp0304593/FBpp0291074/FBpp0070966/FBpp0070965	-0.0585269	0.465553	0.805689	-0.00141865	0.958682	0.996196
Clc	Clc	4/FBpp0305007/FBpp0290348/FBpp0290037/FBpp0074599	0.104932	0.375738	0.747099	0.000880117	0.974617	0.996196
Rac1/Rac2	Rac1/Rac2	4/FBpp0305023/FBpp0076577/FBpp0304252/FBpp0072614	-0.294183	0.0156843	0.176585	-0.0221454	0.40829	0.996196
Nopp140(ent3)	Nopp140	4/FBpp0305035/FBpp0088542/FBpp0089003/FBpp0305034	-0.100654	0.0172464	0.182676	-0.00216969	0.933712	0.996196
Nopp140(ent4)	Nopp140	4/FBpp0305035/FBpp0305034/FBpp0088542/FBpp0089003	-0.195132	0.0339807	0.264688	-0.0145185	0.583884	0.996196
alpha-Spec	alpha-Spec	4/FBpp0305102/FBpp0305101/FBpp0305100/FBpp0072672	-0.49951	0.0565498	0.34028	-0.0185951	0.496161	0.996196
Dek(ent1)	Dek	4/FBpp0305164/FBpp0099857/FBpp0099855/FBpp0099856	-0.103951	0.341801	0.718815	-0.00620125	0.81857	0.996196
CG2004	CG2004	4/FBpp0305176/FBpp0305174/FBpp0305173/FBpp0071218	0.0575356	0.604757	0.87034	-0.0185879	0.544777	0.996196
Cdc23/CG31687	Cdc23/CG31687	4/FBpp0305185/FBpp0080894/FBpp0291434/FBpp0305184	-0.0343049	0.461645	0.803068	-0.00419427	0.876848	0.996196
Trn	Trn	4/FBpp0305273/FBpp0076710/FBpp0076709/FBpp0076708	0.0104701	0.84258	0.953305	-0.00587463	0.834378	0.996196
tou	tou	4/FBpp0305284/FBpp0305283/FBpp0111979/FBpp0087193	-0.0213778	0.584813	0.861421	-0.00941169	0.73685	0.996196
GstS1	GstS1	4/FBpp0305731/FBpp0099646/FBpp0086156/FBpp0086157	-0.0124466	0.791123	0.944118	-0.00169422	0.95363	0.996196
Tom40/tomboy40	Tom40/tomboy40	4/FBpp0305890/FBpp0089237/FBpp0085338/FBpp0071031	-0.0803947	0.346906	0.718815	-0.000642578	0.981204	0.996196
Ntf-2(ent2)	Ntf-2	4/FBpp0305904/FBpp0305902/FBpp0111920/FBpp0076934	0.0221439	0.611615	0.872744	-0.0096935	0.738416	0.996196
HIP/HIP-R	HIP/HIP-R	4/FBpp0305905/FBpp0070572/FBpp0070573/FBpp0070575	0.435099	0.000230786	0.0195561	-0.0532731	0.0520606	0.996196
Hcf	Hcf	4/FBpp0306551/FBpp0298368/FBpp0088195/FBpp0088194	-0.119767	0.330815	0.711097	-0.00830574	0.760538	0.996196
Hrb87F	Hrb87F	4/FBpp0306562/FBpp0302741/FBpp0289817/FBpp0082316	-0.0153975	0.88491	0.967213	-0.00516236	0.851695	0.996196
CG1607	CG1607	4/FBpp0306617/FBpp0306616/FBpp0085147/FBpp0085146	-0.029293	0.632184	0.883753	-0.00684856	0.806121	0.996196
Sep5/Sep2	Sep5/Sep2	4/FBpp0306646/FBpp0087952/FBpp0087953/FBpp0083352	0.12816	0.182267	0.558952	-0.0103959	0.701496	0.996196
woc(ent1)	woc	4/FBpp0306779/FBpp0306778/FBpp0111770/FBpp0084548	-0.416868	0.00739777	0.12342	-0.0294598	0.277133	0.996196
Cnx99A	Cnx99A	4/FBpp0306896/FBpp0110209/FBpp0084804/FBpp0084803	-0.0233256	0.74002	0.921515	-0.00578305	0.833213	0.996196
sas	sas	4/FBpp0306906/FBpp0306905/FBpp0081090/FBpp0081089	-0.212336	0.0169492	0.181329	-0.014626	0.575678	0.996196
Bacc	Bacc	4/FBpp0307124/FBpp0297923/FBpp0077398/FBpp0077397	0.0830204	0.185933	0.565882	0.00687302	0.806628	0.996196
Gdh(ent3)	Gdh	4/FBpp0307192/FBpp0088496/FBpp0088988/FBpp0088990	0.0978672	0.185385	0.565283	-0.00732786	0.78487	0.996196
CG9775	CG9775	4/FBpp0307563/FBpp0078535/FBpp0078534/FBpp0290512	-0.143657	0.146674	0.513905	-0.0189628	0.505712	0.996196
Trap1/Hsp83	Trap1/Hsp83	4/FBpp0307647/FBpp0085482/FBpp0305095/FBpp0072904	0.128068	0.0927102	0.43901	-0.0165531	0.5466	0.996196
bl(ent1)	bl	4/FBpp0307711/FBpp0290974/FBpp0089363/FBpp0089365	0.18037	0.146152	0.513787	-0.00791435	0.767523	0.996196
Kdm2	Kdm2	4/FBpp0307736/FBpp0307735/FBpp0307734/FBpp0289915	-0.0230883	0.690901	0.89655	-0.00436132	0.872443	0.996196
RpL3(ent2)	RpL3	4/FBpp0307759/FBpp0291742/FBpp0081823/FBpp0081822	0.00716664	0.92191	0.976088	-0.00372883	0.89495	0.996196
PPP4R2r(ent2)	PPP4R2r	4/FBpp0307839/FBpp0089154/FBpp0071387/FBpp0071386	0.220699	0.0675119	0.372241	-0.0223023	0.427801	0.996196
CG1354(ent1)	CG1354	4/FBpp0307859/FBpp0088408/FBpp0088410/FBpp0088409	0.0997433	0.310415	0.68744	-0.0166288	0.57298	0.996196
eIF-2gamma/Su(var)3-9	eIF-2gamma/Su(var)3-9	4/FBpp0307983/FBpp0302538/FBpp0302536/FBpp0302537	0.232428	0.130023	0.493718	-0.0203711	0.476856	0.996196
CG17556/CG3678	CG17556/CG3678	4/FBpp0307992/FBpp0082818/FBpp0307993/FBpp0082819	-0.00223706	0.93446	0.9795	-0.00435385	0.873013	0.996196
RpL34b	RpL34b	4/FBpp0308319/FBpp0308318/FBpp0081528/FBpp0081527	-0.0891531	0.0360652	0.271332	-0.00999883	0.704021	0.996196
RpS7	RpS7	4/FBpp0308324/FBpp0088440/FBpp0088439/FBpp0088970	-0.164417	0.306855	0.684146	-0.00231347	0.931752	0.996196
CG3760(ent2)	CG3760	4/FBpp0308385/FBpp0301181/FBpp0072298/FBpp0072299	0.153868	0.0644085	0.361319	-0.0309653	0.302225	0.996196
CG3760(ent3)	CG3760	4/FBpp0308385/FBpp0301181/FBpp0072299/FBpp0072298	0.222705	0.00274504	0.0807931	-0.0382187	0.163943	0.996196
Sod3	Sod3	4/FBpp0308571/FBpp0110197/FBpp0088877/FBpp0088878	0.0428404	0.253548	0.645905	-0.00655254	0.807779	0.996196
wap	wap	4/FBpp0308582/FBpp0293677/FBpp0301179/FBpp0077060	0.000933493	0.99029	0.996313	-0.0125356	0.659263	0.996196
sqh	sqh	4/FBpp0308588/FBpp0308587/FBpp0308586/FBpp0070842	0.230761	0.111874	0.480007	0.00391	0.885119	0.996196
sta	sta	4/FBpp0308666/FBpp0308665/FBpp0070278/FBpp0070277	0.0482955	0.746071	0.921515	-0.00506914	0.85237	0.996196
Jafrac1	Jafrac1	4/FBpp0308757/FBpp0308756/FBpp0073595/FBpp0073594	0.358665	0.000158569	0.0167252	-0.0496046	0.0628831	0.996196
CG2943(ent1)	CG2943	4/FBpp0308772/FBpp0308770/FBpp0081262/FBpp0308771	-0.00421967	0.934744	0.9795	-0.00810854	0.768326	0.996196
CG2943(ent2)	CG2943	4/FBpp0308772/FBpp0308771/FBpp0308770/FBpp0081262	-0.148053	0.180016	0.555059	-0.010837	0.689994	0.996196
Opa1	Opa1	4/FBpp0308807/FBpp0308806/FBpp0086700/FBpp0086699	-0.0642762	0.396576	0.763014	-0.00961827	0.72841	0.996196
CG1677	CG1677	4/FBpp0308853/FBpp0308852/FBpp0292476/FBpp0088653	0.0208069	0.628062	0.88245	-0.00447935	0.868921	0.996196
Ef1_	Ef1_	4/FBpp0308925/FBpp0291632/FBpp0084762/FBpp0084761	0.0411685	0.727781	0.915412	-0.00760165	0.790576	0.996196
mys	mys	4/FBpp0309123/FBpp0309122/FBpp0309121/FBpp0071061	-0.260283	0.00840079	0.126404	-0.0352075	0.209503	0.996196
r	r	4/FBpp0309142/FBpp0309141/FBpp0309140/FBpp0088675	-0.0540954	0.73895	0.921515	-0.004877	0.857713	0.996196
Akap200(ent2)	Akap200	4/FBpp0309215/FBpp0309213/FBpp0079282/FBpp0079279	-0.0145789	0.796569	0.944118	-0.00697011	0.814979	0.996196
nonA	nonA	4/FBpp0309274/FBpp0100043/FBpp0074011/FBpp0074012	-0.130101	0.293986	0.671791	-0.020595	0.506696	0.996196
Lsd-2	Lsd-2	4/FBpp0309374/FBpp0309373/FBpp0073784/FBpp0110268	0.174196	0.0474683	0.315802	-0.0124859	0.637873	0.996196
cora(ent3)	cora	4/FBpp0309411/FBpp0309410/FBpp0085696/FBpp0085697	-0.0279541	0.819262	0.9509	-0.00553313	0.84102	0.996196
RpS9(ent2)	RpS9	4/FBpp0309532/FBpp0076154/FBpp0076153/FBpp0076152	-0.257776	0.110943	0.480007	-0.0069865	0.792851	0.996196
Vap-33A	Vap-33A	4/FBpp0309607/FBpp0089170/FBpp0089169/FBpp0070589	-0.0768713	0.263403	0.654442	-0.0138896	0.622134	0.996196
RpL7A	RpL7A	4/FBpp0309987/FBpp0309986/FBpp0070878/FBpp0070877	-0.0531409	0.74637	0.921515	-0.0027915	0.919632	0.996196
mgl	mgl	4/FBpp0310028/FBpp0310027/FBpp0310026/FBpp0291363	-0.0433983	0.465898	0.805689	-0.00784407	0.775169	0.996196
cib(ent1)	cib	4/FBpp0310070/FBpp0298035/FBpp0070609/FBpp0070607	0.142932	0.0588318	0.344003	-0.0210079	0.448832	0.996196
betaTub(ent3)	betaTub56D/betaTub60D	4/FBpp0310087/FBpp0072177/FBpp0085721/FBpp0085720	0.0837713	0.134488	0.497632	-0.00492211	0.85337	0.996196
TER94(ent2)	TER94	4/FBpp0310395/FBpp0111819/FBpp0111818/FBpp0087479	-0.00665695	0.946381	0.981875	-0.00385141	0.893356	0.996196
CG14476	CG14476	5/FBpp0070058/FBpp0070060/FBpp0070061/FBpp0070059/FBpp0070057	0.23973	0.120693	0.490899	-0.0221471	0.444258	0.996196
Klp10A	Klp10A	5/FBpp0073335/FBpp0073334/FBpp0073333/FBpp0073332/FBpp0073331	-0.0494397	0.789014	0.943068	-0.00311842	0.910204	0.996196
vnc	vnc	5/FBpp0076078/FBpp0076079/FBpp0076081/FBpp0076080/FBpp0076077	-0.0257258	0.705665	0.904578	-0.00231106	0.933651	0.996196
lark	lark	5/FBpp0076555/FBpp0076556/FBpp0076554/FBpp0076552/FBpp0076553	-0.787443	4.98022e-06	0.00801815	-0.0409203	0.0852012	0.996196
RpS21	RpS21	5/FBpp0077308/FBpp0271801/FBpp0077309/FBpp0077307/FBpp0307130	-0.0369858	0.654022	0.887089	-0.00530242	0.845527	0.996196
Hsp60C/Hsp60	Hsp60C/Hsp60	5/FBpp0078744/FBpp0078743/FBpp0078742/FBpp0073291/FBpp0073290	0.0572102	0.490329	0.815526	-0.00943664	0.736351	0.996196
sip2	sip2	5/FBpp0078989/FBpp0078988/FBpp0078987/FBpp0078986/FBpp0078985	-0.069607	0.547248	0.844194	0.000809203	0.977338	0.996196
betaTub(ent4)	betaTub56D/betaTub60D/betaTub85D	5/FBpp0081524/FBpp0310087/FBpp0072177/FBpp0085721/FBpp0085720	0.16301	0.0879821	0.42715	-0.00304691	0.908362	0.996196
Rbp1-like/Rbp1	Rbp1-like/Rbp1	5/FBpp0081754/FBpp0308870/FBpp0292970/FBpp0073621/FBpp0081752	-0.227821	0.0672074	0.371835	-0.0337665	0.274038	0.996196
CtBP(ent4)	CtBP	5/FBpp0082167/FBpp0082169/FBpp0099514/FBpp0082170/FBpp0082168	-0.0232949	0.691097	0.89655	-0.00430084	0.874206	0.996196
Droj2	Droj2	5/FBpp0082223/FBpp0082222/FBpp0082221/FBpp0082220/FBpp0082219	0.253067	0.0751062	0.388791	-0.0299609	0.319012	0.996196
sqd(ent2)	sqd	5/FBpp0082321/FBpp0301102/FBpp0082319/FBpp0089309/FBpp0082320	-0.0226546	0.202158	0.586441	-0.00132919	0.960581	0.996196
twin(ent1)	twin	5/FBpp0083956/FBpp0083954/FBpp0083953/FBpp0083952/FBpp0083951	0.154012	0.131312	0.495342	0.00168342	0.95129	0.996196
Act(ent1)	Act42A/Act5C	5/FBpp0085365/FBpp0100125/FBpp0100124/FBpp0070787/FBpp0070788	0.242442	0.00457793	0.103809	-0.0296478	0.267899	0.996196
Arf51F	Arf51F	5/FBpp0086511/FBpp0086510/FBpp0086509/FBpp0086508/FBpp0086507	-0.0210974	0.503335	0.826064	-0.00900945	0.760756	0.996196
Rbp2	Rbp2	5/FBpp0089381/FBpp0074056/FBpp0074055/FBpp0310226/FBpp0310225	0.0591627	0.693852	0.89655	-0.00868052	0.766229	0.996196
14-3-3zeta(ent3)	14-3-3zeta	5/FBpp0099539/FBpp0087501/FBpp0087505/FBpp0089337/FBpp0087500	-0.0535188	0.612959	0.873331	0.00291309	0.924662	0.996196
Adh	Adh	5/FBpp0100047/FBpp0100048/FBpp0100050/FBpp0100051/FBpp0100045	0.011252	0.646928	0.885254	-0.0077791	0.776573	0.996196
fdy/vig2	fdy/vig2	5/FBpp0112266/FBpp0084152/FBpp0084151/FBpp0291440/FBpp0084150	0.0676854	0.411324	0.766309	-0.0104722	0.70847	0.996196
CG10320	CG10320	5/FBpp0289904/FBpp0289903/FBpp0112015/FBpp0112014/FBpp0071580	-0.0177118	0.825098	0.9509	-0.00442669	0.870678	0.996196
RpS15Aa	RpS15Aa	5/FBpp0290052/FBpp0073626/FBpp0073625/FBpp0073624/FBpp0073623	-0.221965	0.0891734	0.427882	-0.0151842	0.576987	0.996196
msps	msps	5/FBpp0290695/FBpp0290694/FBpp0293343/FBpp0293342/FBpp0293341	-0.0427623	0.601929	0.87034	-0.00526621	0.846352	0.996196
P5CDh1	P5CDh1	5/FBpp0292150/FBpp0305036/FBpp0078101/FBpp0078100/FBpp0078099	-0.00418947	0.940646	0.981875	-0.00423257	0.877204	0.996196
Ptp99A	Ptp99A	5/FBpp0292507/FBpp0292247/FBpp0084792/FBpp0089274/FBpp0084791	-0.0147757	0.766084	0.932446	-0.00766259	0.793159	0.996196
CG11089	CG11089	5/FBpp0292531/FBpp0292530/FBpp0292529/FBpp0292528/FBpp0084087	0.231854	0.000470897	0.0293252	-0.0407755	0.122626	0.996196
Nop60B(ent2)	Nop60B	5/FBpp0293141/FBpp0290083/FBpp0289464/FBpp0099583/FBpp0072166	0.148047	0.161083	0.535834	-0.00550439	0.836736	0.996196
mbf1	mbf1	5/FBpp0294020/FBpp0075152/FBpp0075151/FBpp0294021/FBpp0303170	0.13993	0.123949	0.490899	-0.016209	0.558266	0.996196
Fs(2)Ket	Fs(2)Ket	5/FBpp0294038/FBpp0294036/FBpp0294035/FBpp0080922/FBpp0294037	-0.0783346	0.334569	0.712509	-0.00348103	0.897345	0.996196
CG43164(ent2)	CG43164	5/FBpp0296985/FBpp0296984/FBpp0296982/FBpp0296981/FBpp0296983	0.0766216	0.294544	0.671791	-0.00219567	0.935197	0.996196
Pp2A-29B(ent2)	Pp2A-29B	5/FBpp0297239/FBpp0308836/FBpp0293227/FBpp0099975/FBpp0099974	0.0171118	0.786826	0.941851	-0.0050733	0.852445	0.996196
RanBPM	RanBPM	5/FBpp0297357/FBpp0303464/FBpp0099887/FBpp0087357/FBpp0087358	-0.0159553	0.883003	0.966806	-0.00473034	0.862209	0.996196
RpS5a/RpS5b(ent2)	RpS5a/RpS5b	5/FBpp0300392/FBpp0082465/FBpp0309958/FBpp0309957/FBpp0074180	-0.0417964	0.706675	0.905129	-0.00277467	0.919738	0.996196
Top1	Top1	5/FBpp0300905/FBpp0309379/FBpp0073823/FBpp0099689/FBpp0073822	-0.10504	0.137181	0.501959	0.00604714	0.826234	0.996196
CG4729(ent2)	CG4729	5/FBpp0300976/FBpp0075178/FBpp0075177/FBpp0075176/FBpp0075175	-0.0513459	0.376819	0.74717	-0.00819866	0.764227	0.996196
Cdc42	Cdc42	5/FBpp0301155/FBpp0301154/FBpp0301153/FBpp0074521/FBpp0074520	-0.0465011	0.345742	0.718815	-0.0116846	0.676981	0.996196
eIF5B(ent3)	eIF5B	5/FBpp0301573/FBpp0301572/FBpp0301571/FBpp0301570/FBpp0073003	-0.141389	0.0496001	0.323304	-0.010097	0.701993	0.996196
Ptp61F(ent3)	Ptp61F	5/FBpp0301846/FBpp0072603/FBpp0072602/FBpp0072600/FBpp0072601	-0.22537	0.0232921	0.215518	-0.0127316	0.626626	0.996196
Ars2	Ars2	5/FBpp0302787/FBpp0302785/FBpp0085354/FBpp0085357/FBpp0085356	-0.329463	0.0267489	0.227528	-0.0283589	0.31372	0.996196
simj	simj	5/FBpp0303964/FBpp0303963/FBpp0075993/FBpp0075992/FBpp0075991	-0.202092	0.105036	0.46994	-0.0198592	0.481318	0.996196
porin	porin	5/FBpp0304343/FBpp0293784/FBpp0100039/FBpp0079772/FBpp0079771	-0.0319367	0.586238	0.861421	-0.00585576	0.829838	0.996196
Fer2LCH	Fer2LCH	5/FBpp0304478/FBpp0304477/FBpp0084988/FBpp0084987/FBpp0084986	0.0816849	0.0183577	0.189759	-0.00532191	0.836603	0.996196
CG5261(ent1)	CG5261	5/FBpp0304797/FBpp0304796/FBpp0304795/FBpp0304794/FBpp0079072	0.0767148	0.237865	0.624679	-0.0166063	0.556634	0.996196
TRAM	TRAM	5/FBpp0304840/FBpp0298011/FBpp0070164/FBpp0070163/FBpp0070162	0.0457707	0.49352	0.818298	-0.00326576	0.904214	0.996196
ben	ben	5/FBpp0305067/FBpp0305066/FBpp0289793/FBpp0298297/FBpp0073686	0.0409905	0.416344	0.766309	-0.00715062	0.792911	0.996196
14-3-3zeta(ent4)	14-3-3zeta	5/FBpp0305137/FBpp0305136/FBpp0099540/FBpp0087503/FBpp0087502	0.183891	0.0411783	0.294654	-0.0284108	0.322038	0.996196
Eb1(ent1)	Eb1	5/FBpp0305157/FBpp0089088/FBpp0085464/FBpp0085463/FBpp0085461	0.191558	0.0232681	0.215518	-0.0265593	0.33775	0.996196
Dek(ent2)	Dek	5/FBpp0305164/FBpp0099858/FBpp0099857/FBpp0099855/FBpp0099856	-0.383718	0.00544999	0.109681	-0.0332859	0.223864	0.996196
Pfk	Pfk	5/FBpp0305281/FBpp0293464/FBpp0087508/FBpp0087507/FBpp0087506	0.258114	6.26405e-05	0.0135381	-0.0360991	0.144182	0.996196
Galphaq	Galphaq	5/FBpp0305314/FBpp0293494/FBpp0086946/FBpp0086944/FBpp0086942	-0.0559654	0.372638	0.745014	-0.00669941	0.804866	0.996196
smid	smid	5/FBpp0305596/FBpp0304234/FBpp0304233/FBpp0290826/FBpp0089153	-0.0542707	0.572077	0.853609	-0.00323997	0.905206	0.996196
stai	stai	5/FBpp0305598/FBpp0293447/FBpp0078829/FBpp0078828/FBpp0078827	-0.00189624	0.973965	0.991413	-0.00425396	0.879327	0.996196
CG9674(ent1)	CG9674	5/FBpp0305785/FBpp0297083/FBpp0075103/FBpp0075102/FBpp0075100	-0.0467381	0.457559	0.801599	0.000513241	0.985309	0.996196
Pgk	Pgk	5/FBpp0306279/FBpp0303562/FBpp0303561/FBpp0303560/FBpp0077419	0.160396	0.0281278	0.234641	-0.0298016	0.295175	0.996196
CG30159/CG9839	CG30159/CG9839	5/FBpp0306440/FBpp0081416/FBpp0290927/FBpp0088702/FBpp0088701	0.0232274	0.598856	0.869395	-0.00527804	0.850242	0.996196
CG42724	CG42724	5/FBpp0306612/FBpp0292139/FBpp0292137/FBpp0292136/FBpp0292135	-0.120915	0.101916	0.465664	-0.010715	0.689322	0.996196
woc(ent2)	woc	5/FBpp0306779/FBpp0306778/FBpp0300754/FBpp0111770/FBpp0084548	0.0310532	0.663555	0.888129	-0.0027284	0.920814	0.996196
mask	mask	5/FBpp0306961/FBpp0306960/FBpp0293580/FBpp0083948/FBpp0083947	-0.0579247	0.188375	0.569014	-0.0101076	0.709255	0.996196
vari	vari	5/FBpp0307469/FBpp0307145/FBpp0088885/FBpp0088884/FBpp0088886	0.0764746	0.294107	0.671791	-0.00945089	0.729607	0.996196
bl(ent2)	bl	5/FBpp0307711/FBpp0290974/FBpp0089363/FBpp0085537/FBpp0089365	0.138832	0.294587	0.671791	-0.0044092	0.869899	0.996196
CG1354(ent2)	CG1354	5/FBpp0307859/FBpp0088408/FBpp0088411/FBpp0088410/FBpp0088409	0.290009	0.0200044	0.197589	-0.0307848	0.275762	0.996196
Syb	Syb	5/FBpp0308541/FBpp0271783/FBpp0271782/FBpp0087451/FBpp0087450	-0.314611	0.0428172	0.29972	-0.0172194	0.522524	0.996196
cora(ent4)	cora	5/FBpp0309411/FBpp0290494/FBpp0085694/FBpp0085696/FBpp0085697	-0.0229336	0.798117	0.944118	-0.00534237	0.845408	0.996196
Galphas	Galphas	5/FBpp0309944/FBpp0290625/FBpp0072053/FBpp0072052/FBpp0072051	-0.0876522	0.374745	0.746964	0.000578494	0.983729	0.996196
cib(ent2)	cib	5/FBpp0310070/FBpp0298035/FBpp0070609/FBpp0070608/FBpp0070607	0.127539	0.0574544	0.34028	-0.0202068	0.463812	0.996196
Nipsnap	Nipsnap	5/FBpp0310192/FBpp0310191/FBpp0074034/FBpp0074035/FBpp0074036	0.0139047	0.705102	0.904578	-0.00928595	0.735977	0.996196
Rpt6R/Rpt6/Rpt3R/Rpt2/Rpt3	Rpt6R/Rpt6/Rpt3R/Rpt2/Rpt3	6/FBpp0073292/FBpp0076890/FBpp0304481/FBpp0290751/FBpp0085042/FBpp0083906	0.101158	0.19062	0.572016	-0.00787037	0.769797	0.996196
CG1924/Cnx99A/Cnx14D	CG1924/Cnx99A/Cnx14D	6/FBpp0074074/FBpp0073467/FBpp0306896/FBpp0110209/FBpp0084804/FBpp0084803	0.0928067	0.213563	0.599156	-0.00652374	0.819149	0.996196
PpD6/Pp1-13C/Pp1-87B/Pp1alpha-96A	PpD6/Pp1-13C/Pp1-87B/Pp1alpha-96A	6/FBpp0077344/FBpp0302590/FBpp0073834/FBpp0306442/FBpp0084026/FBpp0082067	-0.0291471	0.803159	0.947221	-0.00509416	0.851987	0.996196
twin(ent2)	twin	6/FBpp0083956/FBpp0083955/FBpp0083954/FBpp0083953/FBpp0083952/FBpp0083951	-0.0482867	0.590665	0.862624	-0.00496409	0.854896	0.996196
wdb	wdb	6/FBpp0084575/FBpp0084579/FBpp0084578/FBpp0084577/FBpp0084574/FBpp0084573	-0.0629937	0.479699	0.81323	-0.00223753	0.93457	0.996196
Hrb98DE	Hrb98DE	6/FBpp0084672/FBpp0084670/FBpp0084668/FBpp0084667/FBpp0084669/FBpp0084671	-0.0663551	0.34552	0.718815	-0.0115036	0.681138	0.996196
Rho1	Rho1	6/FBpp0086353/FBpp0089130/FBpp0089129/FBpp0086356/FBpp0086355/FBpp0086354	-0.222084	0.223736	0.610992	-0.0114477	0.676532	0.996196
RpS15Ab/RpS15Aa	RpS15Ab/RpS15Aa	6/FBpp0087321/FBpp0290052/FBpp0073626/FBpp0073625/FBpp0073624/FBpp0073623	-0.109102	0.369007	0.740376	-0.00489124	0.856244	0.996196
Phb2	Phb2	6/FBpp0111776/FBpp0111775/FBpp0111774/FBpp0085798/FBpp0085797/FBpp0085796	-0.0582992	0.571057	0.853609	-0.0056345	0.83589	0.996196
Rpn13	Rpn13	6/FBpp0112987/FBpp0112986/FBpp0112985/FBpp0308980/FBpp0086737/FBpp0086736	0.116348	0.131989	0.495342	-0.00725777	0.785682	0.996196
cg	cg	6/FBpp0288474/FBpp0288473/FBpp0111707/FBpp0308984/FBpp0308983/FBpp0086656	0.0530219	0.308332	0.68471	-0.00633252	0.816129	0.996196
CG11984	CG11984	6/FBpp0289972/FBpp0289971/FBpp0289970/FBpp0289969/FBpp0289968/FBpp0289967	0.154265	0.00727259	0.123407	-0.0193756	0.46355	0.996196
HmgD/HmgZ	HmgD/HmgZ	6/FBpp0290624/FBpp0071626/FBpp0309731/FBpp0071591/FBpp0071590/FBpp0071625	0.0887608	0.121013	0.490899	0.0049426	0.856111	0.996196
Eno	Eno	6/FBpp0291325/FBpp0077575/FBpp0077574/FBpp0077573/FBpp0077572/FBpp0077571	0.1066	0.0459325	0.314686	-0.0268913	0.345934	0.996196
Not1	Not1	6/FBpp0291332/FBpp0293496/FBpp0308486/FBpp0111586/FBpp0111585/FBpp0111584	0.0161509	0.851549	0.957398	-0.00494138	0.856417	0.996196
uif	uif	6/FBpp0291372/FBpp0308723/FBpp0288558/FBpp0297917/FBpp0297916/FBpp0297915	-0.0182265	0.628546	0.88245	-0.00715604	0.798115	0.996196
CG43102	CG43102	6/FBpp0293550/FBpp0293549/FBpp0293548/FBpp0293547/FBpp0293546/FBpp0303065	-0.102197	0.412125	0.766309	-0.00686234	0.800744	0.996196
Mtch	Mtch	6/FBpp0293997/FBpp0293996/FBpp0293995/FBpp0072381/FBpp0072380/FBpp0072379	-0.0520745	0.478033	0.81323	-0.00684821	0.801811	0.996196
Tm1(ent5)	Tm1	6/FBpp0296936/FBpp0291172/FBpp0306046/FBpp0306045/FBpp0088899/FBpp0089024	-0.011311	0.883937	0.966806	-0.00392563	0.8863	0.996196
RpL28	RpL28	6/FBpp0297522/FBpp0291507/FBpp0291506/FBpp0072960/FBpp0072959/FBpp0072957	-0.21181	0.0993151	0.460799	-0.00372654	0.888215	0.996196
aralar1	aralar1	6/FBpp0297541/FBpp0303322/FBpp0085055/FBpp0085054/FBpp0085057/FBpp0085056	0.12839	0.178706	0.555059	-0.00275361	0.918063	0.996196
B52(ent2)	B52	6/FBpp0300517/FBpp0300516/FBpp0300515/FBpp0082274/FBpp0082270/FBpp0082269	-0.0211601	0.835541	0.953108	-0.00666931	0.819218	0.996196
kis	kis	6/FBpp0300575/FBpp0300574/FBpp0300573/FBpp0289115/FBpp0077804/FBpp0077803	0.0268122	0.581854	0.861016	-0.00250146	0.927146	0.996196
CG9090/Mpcp	CG9090/Mpcp	6/FBpp0300819/FBpp0075462/FBpp0309580/FBpp0309579/FBpp0085615/FBpp0075461	0.0565806	0.312889	0.688569	-0.0012278	0.963899	0.996196
chic	chic	6/FBpp0301152/FBpp0301151/FBpp0089196/FBpp0078866/FBpp0078865/FBpp0078864	0.191316	0.00451079	0.103748	-0.0350836	0.201253	0.996196
gw	gw	6/FBpp0302680/FBpp0302679/FBpp0088169/FBpp0088170/FBpp0088165/FBpp0088166	-0.0193894	0.901308	0.974463	-0.00455959	0.866914	0.996196
Zn72D(ent2)	Zn72D	6/FBpp0302719/FBpp0302718/FBpp0305489/FBpp0305488/FBpp0075248/FBpp0075249	-0.282497	0.086764	0.42459	-0.0214938	0.447316	0.996196
mew	mew	6/FBpp0302768/FBpp0302767/FBpp0303424/FBpp0309167/FBpp0073563/FBpp0073562	-0.0691318	0.281711	0.667049	-0.00907783	0.739036	0.996196
fax(ent2)	fax	6/FBpp0303603/FBpp0303602/FBpp0075171/FBpp0075170/FBpp0099913/FBpp0099912	0.0269969	0.633276	0.883753	-0.00513868	0.850053	0.996196
eIF-4a	eIF-4a	6/FBpp0303628/FBpp0297911/FBpp0078809/FBpp0078808/FBpp0078807/FBpp0078806	0.123631	0.131699	0.495342	-0.0209333	0.467289	0.996196
Argk	Argk	6/FBpp0303940/FBpp0111703/FBpp0076273/FBpp0076272/FBpp0076271/FBpp0076270	0.0296125	0.524027	0.835464	-0.00559956	0.836646	0.996196
Gbeta13F	Gbeta13F	6/FBpp0303987/FBpp0089185/FBpp0089184/FBpp0089182/FBpp0073921/FBpp0073920	-0.1392	0.144096	0.512129	-0.0122615	0.6521	0.996196
Ef1alpha100E/Ef1alpha48D	Ef1alpha100E/Ef1alpha48D	6/FBpp0304260/FBpp0089104/FBpp0089103/FBpp0085194/FBpp0085193/FBpp0087142	0.0725189	0.494654	0.819335	-0.0134999	0.654318	0.996196
nrv2(ent2)	nrv2	6/FBpp0304645/FBpp0099794/FBpp0099793/FBpp0079010/FBpp0079009/FBpp0079011	-0.105903	0.169674	0.541606	-0.0162438	0.562917	0.996196
CG5261(ent2)	CG5261	6/FBpp0304797/FBpp0304796/FBpp0304795/FBpp0304794/FBpp0079073/FBpp0079072	0.00545558	0.966284	0.991084	-0.00427488	0.876928	0.996196
arm	arm	6/FBpp0304835/FBpp0089031/FBpp0089032/FBpp0089035/FBpp0089034/FBpp0089033	-0.211083	0.0760678	0.388791	-0.0171203	0.531574	0.996196
Eb1(ent2)	Eb1	6/FBpp0305157/FBpp0289513/FBpp0089088/FBpp0085464/FBpp0085463/FBpp0085461	0.0417662	0.736657	0.920821	-0.00820194	0.779932	0.996196
brm	brm	6/FBpp0305757/FBpp0303193/FBpp0075281/FBpp0075280/FBpp0075279/FBpp0075278	-0.0290111	0.748804	0.923105	-0.00511696	0.851062	0.996196
CG9674(ent2)	CG9674	6/FBpp0305786/FBpp0305785/FBpp0297083/FBpp0297082/FBpp0075103/FBpp0075100	0.0382369	0.532097	0.838235	-0.00866751	0.763684	0.996196
nonA/nonA-l	nonA/nonA-l	6/FBpp0305874/FBpp0082785/FBpp0309274/FBpp0100043/FBpp0074011/FBpp0074012	-0.128396	0.208632	0.597683	-0.00480709	0.862895	0.996196
Ncc69	Ncc69	6/FBpp0305976/FBpp0305975/FBpp0305974/FBpp0305973/FBpp0305972/FBpp0075719	-0.034262	0.592409	0.86385	-0.0078102	0.779074	0.996196
CG6767	CG6767	6/FBpp0305990/FBpp0305989/FBpp0302783/FBpp0302782/FBpp0076145/FBpp0076144	0.278371	0.00269748	0.0807931	-0.0345425	0.200051	0.996196
skap	skap	6/FBpp0306437/FBpp0306436/FBpp0291001/FBpp0291000/FBpp0112118/FBpp0081437	-0.0391446	0.644904	0.885254	-0.0025773	0.925211	0.996196
ogre	ogre	6/FBpp0306903/FBpp0301609/FBpp0301608/FBpp0301607/FBpp0070996/FBpp0070995	0.0192676	0.814062	0.950266	-0.00585498	0.833302	0.996196
osa	osa	6/FBpp0307031/FBpp0307030/FBpp0088543/FBpp0088962/FBpp0088544/FBpp0290702	0.084432	0.654987	0.88765	-0.000705437	0.980201	0.996196
Vha68-2	Vha68-2	6/FBpp0307597/FBpp0307596/FBpp0294002/FBpp0080001/FBpp0080000/FBpp0079999	0.108552	0.166001	0.539924	-0.0229597	0.442344	0.996196
AnxB9(ent2)	AnxB9	6/FBpp0307770/FBpp0307769/FBpp0088506/FBpp0088505/FBpp0088985/FBpp0088986	-0.173077	0.0218799	0.208442	-0.0209022	0.43674	0.996196
unk	unk	6/FBpp0307981/FBpp0294024/FBpp0294023/FBpp0294022/FBpp0083795/FBpp0083794	-0.0680501	0.324737	0.704843	-0.00774917	0.775427	0.996196
cher(ent2)	cher	6/FBpp0308016/FBpp0308015/FBpp0308014/FBpp0288453/FBpp0292427/FBpp0088478	-0.109635	0.475056	0.811072	-0.00494935	0.854983	0.996196
Dp1	Dp1	6/FBpp0309290/FBpp0089202/FBpp0089201/FBpp0085862/FBpp0085861/FBpp0085860	0.142736	0.277206	0.663152	-0.0162482	0.575515	0.996196
Pp4-19C/mts	Pp4-19C/mts	6/FBpp0309349/FBpp0077017/FBpp0077016/FBpp0310063/FBpp0310062/FBpp0079148	0.11712	0.18983	0.571263	-0.0138334	0.617651	0.996196
cora(ent5)	cora	6/FBpp0309411/FBpp0309410/FBpp0290494/FBpp0085694/FBpp0085696/FBpp0085697	-0.0209601	0.846273	0.95547	-0.00609566	0.830373	0.996196
Fas3	Fas3	6/FBpp0309467/FBpp0290605/FBpp0111717/FBpp0111716/FBpp0080605/FBpp0080604	-0.0632762	0.516524	0.831527	-0.0141947	0.646776	0.996196
betaTub(ent6)	betaTub56D/betaTub60D/betaTub97EF	6/FBpp0310087/FBpp0072177/FBpp0306927/FBpp0289838/FBpp0085721/FBpp0085720	0.07825	0.0574884	0.34028	-0.00952511	0.718526	0.996196
sesB/Ant2	sesB/Ant2	7/FBpp0073280/FBpp0073279/FBpp0073278/FBpp0306086/FBpp0073282/FBpp0073281/FBpp0073277	0.165691	0.0218158	0.208442	-0.0122318	0.639417	0.996196
kra	kra	7/FBpp0078399/FBpp0078398/FBpp0078397/FBpp0078396/FBpp0078395/FBpp0078394/FBpp0078393	0.0585804	0.37587	0.747099	-0.00982445	0.722616	0.996196
eIF4AIII/eIF-4a	eIF4AIII/eIF-4a	7/FBpp0081324/FBpp0303628/FBpp0297911/FBpp0078809/FBpp0078808/FBpp0078807/FBpp0078806	0.189486	0.025493	0.223295	-0.0262627	0.343924	0.996196
betaTub(ent5)	betaTub56D/betaTub60D/betaTub85D/betaTub97EF	7/FBpp0081524/FBpp0310087/FBpp0072177/FBpp0306927/FBpp0289838/FBpp0085721/FBpp0085720	0.132075	0.145884	0.513787	-0.0115781	0.669395	0.996196
Act(ent4)	Act88F/Act57B/Act79B/Act87E	7/FBpp0082597/FBpp0306215/FBpp0078131/FBpp0290168/FBpp0082254/FBpp0082253/FBpp0071448	0.189449	0.00033037	0.023734	-0.0122003	0.613757	0.996196
CG11266(ent2)	CG11266	7/FBpp0088579/FBpp0088578/FBpp0088577/FBpp0088582/FBpp0088581/FBpp0088580/FBpp0088583	-0.0274451	0.547661	0.844194	-0.00790354	0.775466	0.996196
eIF5	eIF5	7/FBpp0089139/FBpp0089140/FBpp0073948/FBpp0089138/FBpp0073947/FBpp0089136/FBpp0089137	0.0378353	0.502189	0.825557	-0.00666119	0.807134	0.996196
Sema-2a/Sema-2b	Sema-2a/Sema-2b	7/FBpp0099865/FBpp0303026/FBpp0303027/FBpp0288448/FBpp0086238/FBpp0086237/FBpp0086236	0.277704	0.00567388	0.11006	-0.00627635	0.805492	0.996196
svr	svr	7/FBpp0288456/FBpp0288455/FBpp0309133/FBpp0089126/FBpp0070080/FBpp0070082/FBpp0089123	-0.10254	0.110437	0.479257	-0.0119887	0.656758	0.996196
RpL34a/RpL34b	RpL34a/RpL34b	7/FBpp0291564/FBpp0084346/FBpp0084345/FBpp0308319/FBpp0308318/FBpp0081528/FBpp0081527	-0.231378	0.12736	0.490899	0.00379519	0.888798	0.996196
CG4199	CG4199	7/FBpp0291627/FBpp0289483/FBpp0289482/FBpp0070323/FBpp0070322/FBpp0070321/FBpp0070320	-0.0463347	0.567075	0.853609	-0.00131271	0.962162	0.996196
lolal	lolal	7/FBpp0293794/FBpp0289711/FBpp0289710/FBpp0085958/FBpp0085957/FBpp0085956/FBpp0085955	0.00418073	0.963859	0.991084	-0.00426348	0.877206	0.996196
Cdlc2/ctp	Cdlc2/ctp	7/FBpp0294004/FBpp0077591/FBpp0077590/FBpp0297908/FBpp0070675/FBpp0070674/FBpp0070672	0.227567	0.0478782	0.317218	-0.00491682	0.851196	0.996196
CG1969	CG1969	7/FBpp0297241/FBpp0303328/FBpp0301950/FBpp0305955/FBpp0305954/FBpp0084841/FBpp0084840	0.0761891	0.25569	0.648285	-0.00231211	0.931592	0.996196
larp(ent3)	larp	7/FBpp0297482/FBpp0297481/FBpp0297480/FBpp0290399/FBpp0088622/FBpp0088624/FBpp0290398	-0.493107	0.00309198	0.0843745	-0.0205613	0.422608	0.996196
Fer1HCH	Fer1HCH	7/FBpp0297543/FBpp0297542/FBpp0304479/FBpp0084998/FBpp0084997/FBpp0084996/FBpp0084995	0.0693293	0.116758	0.490899	-0.00413011	0.876491	0.996196
grh(ent2)	grh	7/FBpp0297580/FBpp0289768/FBpp0289766/FBpp0289765/FBpp0288985/FBpp0288984/FBpp0288983	-0.165824	0.219426	0.605102	-0.0105127	0.699887	0.996196
CG5174(ent2)	CG5174	7/FBpp0297592/FBpp0297591/FBpp0309317/FBpp0290371/FBpp0085869/FBpp0085863/FBpp0085865	0.0742316	0.39934	0.763014	-0.00943447	0.733052	0.996196
pod1	pod1	7/FBpp0300548/FBpp0111869/FBpp0070928/FBpp0070927/FBpp0070926/FBpp0070925/FBpp0070929	-0.0862896	0.394898	0.763014	0.00341751	0.904727	0.996196
kst	kst	7/FBpp0304367/FBpp0304366/FBpp0289294/FBpp0292863/FBpp0089204/FBpp0089203/FBpp0072934	-0.0905457	0.257032	0.649641	-0.0103964	0.704219	0.996196
fz2	fz2	7/FBpp0304981/FBpp0303228/FBpp0303227/FBpp0288861/FBpp0111803/FBpp0074796/FBpp0074795	-0.0565902	0.37297	0.745014	-0.0124093	0.653453	0.996196
Pp2B-14D(ent2)	Pp2B-14D	7/FBpp0305092/FBpp0293728/FBpp0074068/FBpp0074067/FBpp0294044/FBpp0301546/FBpp0074069	0.123122	0.206605	0.595051	-0.0102452	0.706317	0.996196
Cka	Cka	7/FBpp0305309/FBpp0297143/FBpp0297142/FBpp0079161/FBpp0079160/FBpp0079159/FBpp0079158	0.0155667	0.839127	0.953305	-0.00404485	0.882102	0.996196
rhea	rhea	7/FBpp0305320/FBpp0305319/FBpp0305318/FBpp0305317/FBpp0293742/FBpp0293741/FBpp0293740	-0.0104791	0.86804	0.963999	-0.00408823	0.880935	0.996196
Fas1	Fas1	7/FBpp0305873/FBpp0111715/FBpp0082783/FBpp0082784/FBpp0289314/FBpp0289313/FBpp0082782	-0.126691	0.265035	0.654457	-0.0129945	0.64214	0.996196
AnxB11	AnxB11	7/FBpp0306158/FBpp0306157/FBpp0306156/FBpp0306155/FBpp0306154/FBpp0074078/FBpp0074077	-0.255731	0.00149418	0.0501174	0.012094	0.63171	0.996196
Fmr1(ent2)	Fmr1	7/FBpp0307053/FBpp0300445/FBpp0290600/FBpp0081676/FBpp0081675/FBpp0081678/FBpp0081677	0.0424718	0.558866	0.850101	-0.0024707	0.930015	0.996196
Jupiter	Jupiter	7/FBpp0307219/FBpp0081933/FBpp0081932/FBpp0081931/FBpp0081930/FBpp0081929/FBpp0081928	-0.0750873	0.342491	0.718815	0.00293986	0.916581	0.996196
scrib(ent2)	scrib	7/FBpp0307488/FBpp0300857/FBpp0300855/FBpp0300853/FBpp0300852/FBpp0300851/FBpp0300850	-0.00549139	0.886738	0.968554	-0.00814682	0.766692	0.996196
coro	coro	7/FBpp0307640/FBpp0307639/FBpp0307638/FBpp0307637/FBpp0089194/FBpp0085527/FBpp0085526	0.140357	0.0443511	0.307782	-0.00358428	0.891097	0.996196
Hsc70-4	Hsc70-4	7/FBpp0307982/FBpp0082519/FBpp0082518/FBpp0082517/FBpp0082516/FBpp0082515/FBpp0082514	0.226494	0.228641	0.615571	-0.0189399	0.519718	0.996196
Sec23	Sec23	7/FBpp0308424/FBpp0303346/FBpp0078360/FBpp0078359/FBpp0301949/FBpp0293334/FBpp0301099	-0.0161581	0.834831	0.953108	-0.00290343	0.918033	0.996196
Chc	Chc	7/FBpp0308531/FBpp0111710/FBpp0111709/FBpp0089398/FBpp0089397/FBpp0073967/FBpp0073966	0.0748838	0.642824	0.885254	-0.00357808	0.895399	0.996196
Dsp1	Dsp1	7/FBpp0308813/FBpp0288398/FBpp0089258/FBpp0089257/FBpp0088320/FBpp0088319/FBpp0088318	0.0721568	0.53511	0.838878	-0.0121363	0.683801	0.996196
CG1640	CG1640	7/FBpp0308869/FBpp0073605/FBpp0073604/FBpp0073603/FBpp0073602/FBpp0073601/FBpp0073600	0.0827313	0.453152	0.799096	-0.0124551	0.668501	0.996196
Akap200(ent3)	Akap200	7/FBpp0309215/FBpp0309214/FBpp0309213/FBpp0079282/FBpp0079281/FBpp0079280/FBpp0079279	-0.133804	0.272168	0.660385	-0.0130217	0.642008	0.996196
CG33129(ent2)	CG33129	7/FBpp0309450/FBpp0309449/FBpp0309448/FBpp0079761/FBpp0079760/FBpp0079759/FBpp0079758	0.0477182	0.51745	0.831527	0.000242342	0.993107	0.996822
tws	tws	8/FBpp0081671/FBpp0081670/FBpp0081669/FBpp0081668/FBpp0081667/FBpp0081666/FBpp0081665/FBpp0081664	0.00761596	0.86565	0.962947	-0.00554772	0.84255	0.996196
CG32495/GS(ent2)	CG32495/GS	8/FBpp0290201/FBpp0290200/FBpp0290197/FBpp0088741/FBpp0290196/FBpp0290195/FBpp0290194/FBpp0290191	0.00393384	0.918665	0.975475	-0.00811476	0.767874	0.996196
Hrb27C	Hrb27C	8/FBpp0290618/FBpp0290617/FBpp0297875/FBpp0297874/FBpp0297873/FBpp0078976/FBpp0078975/FBpp0078974	-0.00145122	0.985817	0.996313	-0.00456235	0.869001	0.996196
Rm62(ent2)	Rm62	8/FBpp0291159/FBpp0291753/FBpp0078303/FBpp0078302/FBpp0078301/FBpp0078300/FBpp0078299/FBpp0078298	-0.111989	0.332995	0.712217	-0.00683531	0.800692	0.996196
Msp300(ent3)	Msp300	8/FBpp0292451/FBpp0292450/FBpp0292447/FBpp0304679/FBpp0304678/FBpp0304677/FBpp0304676/FBpp0292449	-0.0685166	0.323014	0.703946	-0.00100777	0.971152	0.996196
zip(ent1)	zip	8/FBpp0297531/FBpp0291730/FBpp0291729/FBpp0291728/FBpp0099896/FBpp0099894/FBpp0072306/FBpp0072305	0.154887	0.0407491	0.292884	-0.00181909	0.94458	0.996196
CG5174(ent3)	CG5174	8/FBpp0297592/FBpp0297591/FBpp0309317/FBpp0290372/FBpp0290371/FBpp0085869/FBpp0085866/FBpp0085865	0.212523	0.00104794	0.043261	-0.00719094	0.769848	0.996196
RpL15	RpL15	8/FBpp0300655/FBpp0300654/FBpp0300653/FBpp0300652/FBpp0291015/FBpp0112467/FBpp0112466/FBpp0112465	0.0712645	0.469419	0.807841	-0.00471108	0.861842	0.996196
spen	spen	8/FBpp0303503/FBpp0303502/FBpp0297434/FBpp0304614/FBpp0304613/FBpp0077782/FBpp0077780/FBpp0077781	-0.0537388	0.21054	0.599156	-0.0126631	0.646369	0.996196
eRF1	eRF1	8/FBpp0304202/FBpp0304201/FBpp0077836/FBpp0077835/FBpp0077834/FBpp0077833/FBpp0077832/FBpp0077831	0.0507243	0.657592	0.88768	-0.00674766	0.806915	0.996196
Arf79F	Arf79F	8/FBpp0304364/FBpp0289185/FBpp0289184/FBpp0111771/FBpp0078226/FBpp0078225/FBpp0078224/FBpp0078222	-0.00425518	0.934697	0.9795	-0.00458353	0.866352	0.996196
fd68A	fd68A	8/FBpp0304900/FBpp0304899/FBpp0304898/FBpp0291179/FBpp0290010/FBpp0290009/FBpp0290008/FBpp0290007	0.0336674	0.632822	0.883753	-0.00830448	0.769261	0.996196
Dhc64C	Dhc64C	8/FBpp0304991/FBpp0304990/FBpp0304989/FBpp0304988/FBpp0304987/FBpp0304986/FBpp0073215/FBpp0271878	0.0728803	0.653513	0.887089	-0.0031088	0.909398	0.996196
Hsc70Cb	Hsc70Cb	8/FBpp0305265/FBpp0293000/FBpp0292999/FBpp0292998/FBpp0292997/FBpp0075515/FBpp0075514/FBpp0075513	0.177532	0.105639	0.470535	-0.0314668	0.315963	0.996196
Nc73EF(ent2)	Nc73EF	8/FBpp0305416/FBpp0111773/FBpp0075027/FBpp0075026/FBpp0075024/FBpp0075023/FBpp0075029/FBpp0075028	-0.0444954	0.635661	0.883777	-0.00245647	0.928755	0.996196
Ubi-p63E/RpS27A/RpL40/Ubi-p5E	Ubi-p63E/RpS27A/RpL40/Ubi-p5E	8/FBpp0306837/FBpp0077159/FBpp0070894/FBpp0305348/FBpp0073035/FBpp0089269/FBpp0073034/FBpp0079606	0.0470626	0.127399	0.490899	-0.0117232	0.664631	0.996196
jar	jar	8/FBpp0306895/FBpp0306894/FBpp0290585/FBpp0290584/FBpp0290583/FBpp0290582/FBpp0290581/FBpp0084020	-0.263413	0.007037	0.123407	-0.0018082	0.943249	0.996196
alt	alt	8/FBpp0307033/FBpp0307032/FBpp0088963/FBpp0088435/FBpp0088434/FBpp0088433/FBpp0088432/FBpp0088431	-0.12423	0.258423	0.650095	-0.0106696	0.697376	0.996196
Vha68-2/Vha68-1	Vha68-2/Vha68-1	8/FBpp0307601/FBpp0080010/FBpp0307597/FBpp0307596/FBpp0294002/FBpp0080001/FBpp0080000/FBpp0079999	0.0274155	0.545011	0.843395	-0.00875368	0.754752	0.996196
Fas2	Fas2	8/FBpp0310128/FBpp0310127/FBpp0307832/FBpp0307831/FBpp0307830/FBpp0070635/FBpp0070634/FBpp0070633	-0.000986103	0.986948	0.996313	-0.00448012	0.869204	0.996196
Vha68-3/Vha68-2/Vha68-1	Vha68-3/Vha68-2/Vha68-1	9/FBpp0080002/FBpp0307601/FBpp0080010/FBpp0307597/FBpp0307596/FBpp0294002/FBpp0080001/FBpp0080000/FBpp0079999	0.24157	0.00434067	0.102772	-0.0374902	0.176912	0.996196
CG7611	CG7611	9/FBpp0290416/FBpp0290415/FBpp0078022/FBpp0078021/FBpp0078020/FBpp0078019/FBpp0078018/FBpp0078017/FBpp0078015	0.0519103	0.365627	0.737668	-0.0123956	0.659171	0.996196
zip(ent2)	zip	9/FBpp0297531/FBpp0291731/FBpp0291730/FBpp0291729/FBpp0291728/FBpp0099896/FBpp0099894/FBpp0072306/FBpp0072305	0.0741738	0.581614	0.861016	-0.00314147	0.908154	0.996196
CG42668	CG42668	9/FBpp0297589/FBpp0297588/FBpp0292619/FBpp0291810/FBpp0291809/FBpp0291808/FBpp0291807/FBpp0291806/FBpp0291813	-0.014571	0.852525	0.957826	-0.00626639	0.828091	0.996196
slgA(ent2)	slgA	9/FBpp0300184/FBpp0300182/FBpp0300181/FBpp0300180/FBpp0076904/FBpp0076902/FBpp0089306/FBpp0089305/FBpp0089304	0.0305492	0.662152	0.888129	-0.0107509	0.709637	0.996196
CoRest	CoRest	9/FBpp0300336/FBpp0300335/FBpp0292004/FBpp0292003/FBpp0292002/FBpp0292001/FBpp0292000/FBpp0291999/FBpp0307648	0.0245676	0.797449	0.944118	-0.00633778	0.821133	0.996196
Rab5	Rab5	9/FBpp0303520/FBpp0303519/FBpp0303518/FBpp0077474/FBpp0077473/FBpp0077472/FBpp0077471/FBpp0077470/FBpp0077475	0.029447	0.820572	0.9509	-0.00412997	0.879454	0.996196
tral	tral	9/FBpp0304888/FBpp0304887/FBpp0304886/FBpp0304885/FBpp0304884/FBpp0304883/FBpp0304882/FBpp0304881/FBpp0075691	-0.058151	0.55314	0.845359	-0.00395187	0.884169	0.996196
Rac1/Rac2/Cdc42	Rac1/Rac2/Cdc42	9/FBpp0305023/FBpp0076577/FBpp0301155/FBpp0301154/FBpp0301153/FBpp0074521/FBpp0304252/FBpp0072614/FBpp0074520	0.0639526	0.43467	0.782795	-0.00075748	0.977989	0.996196
Idh	Idh	9/FBpp0305272/FBpp0113041/FBpp0113040/FBpp0076396/FBpp0076394/FBpp0076393/FBpp0076392/FBpp0076391/FBpp0076390	0.0853512	0.238092	0.624679	-0.00895294	0.741303	0.996196
fs(1)h	fs(1)h	9/FBpp0305501/FBpp0305500/FBpp0305499/FBpp0290524/FBpp0089299/FBpp0089298/FBpp0089297/FBpp0071074/FBpp0071073	-0.0769952	0.483091	0.81323	-0.00858121	0.771408	0.996196
Nrg	Nrg	9/FBpp0305703/FBpp0305702/FBpp0297081/FBpp0290978/FBpp0290977/FBpp0290976/FBpp0089326/FBpp0071155/FBpp0071154	-0.0804175	0.461889	0.803068	-0.0140623	0.639834	0.996196
Actn	Actn	9/FBpp0305936/FBpp0305935/FBpp0302779/FBpp0302778/FBpp0302777/FBpp0292167/FBpp0070330/FBpp0070329/FBpp0070331	-0.000723361	0.994419	0.997517	-0.0043758	0.886122	0.996196
eIF-4E	eIF-4E	9/FBpp0306017/FBpp0306016/FBpp0076217/FBpp0076216/FBpp0076215/FBpp0076221/FBpp0076220/FBpp0076219/FBpp0076218	0.191352	0.232539	0.62398	-0.0126378	0.648302	0.996196
Ubi-p63E/CG11700/RpS27A/RpL40/Ubi-p5E	Ubi-p63E/CG11700/RpS27A/RpL40/Ubi-p5E	9/FBpp0306837/FBpp0077159/FBpp0070894/FBpp0305700/FBpp0305348/FBpp0073035/FBpp0089269/FBpp0073034/FBpp0079606	-0.0423828	0.528571	0.837597	-0.000986325	0.971549	0.996196
Fmr1(ent3)	Fmr1	9/FBpp0307053/FBpp0307052/FBpp0300445/FBpp0290600/FBpp0081676/FBpp0081675/FBpp0081674/FBpp0081678/FBpp0081677	-0.134775	0.402023	0.763493	-0.00358543	0.894518	0.996196
Piezo	Piezo	9/FBpp0307176/FBpp0307175/FBpp0307174/FBpp0307173/FBpp0307172/FBpp0307171/FBpp0307170/FBpp0307169/FBpp0307168	0.084572	0.0251887	0.223295	-0.00926101	0.728721	0.996196
Sin3A	Sin3A	9/FBpp0308713/FBpp0308712/FBpp0293225/FBpp0292599/FBpp0292598/FBpp0087003/FBpp0087002/FBpp0087001/FBpp0087000	-0.181407	0.262395	0.653956	-0.00818962	0.762412	0.996196
l(2)k09913	l(2)k09913	9/FBpp0309884/FBpp0309883/FBpp0309882/FBpp0309881/FBpp0309880/FBpp0071872/FBpp0071871/FBpp0071870/FBpp0071869	0.00433969	0.947608	0.981875	-0.00461111	0.865791	0.996196
Ca-P60A	Ca-P60A	9/FBpp0309946/FBpp0072127/FBpp0072125/FBpp0072126/FBpp0072123/FBpp0072120/FBpp0072124/FBpp0072122/FBpp0072121	-0.14208	0.162452	0.536535	-0.0118451	0.66357	0.996196
