# Supplementary material for: Proteome-wide association studies identify biochemical modules associated with a wing-size phenotype in Drosophila melanogaster
Source: Nat Commun. 2016 Sep 1;7:12649. doi: 10.1038/ncomms12649 (PMC5025782; doi:10.1038/ncomms12649)
Supplement: Supplementary Data 5 — Protein network of the wing size-associated proteins [file ncomms12649-s6.xlsx]

## Sheet: high correlation interactions
Protein interactions with high correlation
node1.symbol	node1.FlyBaseID	node2.symbol	node2.FlyBaseID	module	correlation (|rho|)
CG8258	FBpp0087764	T-cp1	FBpp0083684	1	0.918592
cib(ent1)	FBpp0310070	cib(ent2)	FBpp0310070	4	0.91743
CG3760(ent2)	FBpp0308385	eIF4AIII/eIF-4a	FBpp0081324	20	0.915243
tsr	FBpp0072097	Cyp1	FBpp0074017	4	0.910526
Ahcy13	FBpp0304841	CG6891	FBpp0306529	4	0.902256
His2Av	FBpp0306426	His3(ent3)	FBpp0091058	24	0.902187
Atpalpha(ent3)	FBpp0305517	Nrg	FBpp0305703	45	0.896992
CG7048	FBpp0290701	D1	FBpp0290739	11	0.894874
Gapdh2	FBpp0304864	Gapdh1/Gapdh2	FBpp0099914	55	0.893917
Moe	FBpp0300514	chic	FBpp0301152	29	0.885988
CG5384	FBpp0304059	Hsc70Cb	FBpp0305265	1	0.883937
Vap-33A	FBpp0309607	nrv2(ent2)	FBpp0304645	28	0.880519
Cct5	FBpp0087096	CG8258	FBpp0087764	1	0.879221
Eb1(ent1)	FBpp0305157	CG3760(ent2)	FBpp0308385	20	0.878264
Tcp-1eta	FBpp0081401	Cctgamma	FBpp0291566	3	0.877649
FKBP59	FBpp0309663	CG3760(ent3)	FBpp0308385	1	0.874436
Cct5	FBpp0087096	T-cp1	FBpp0083684	1	0.873274
His2A(ent1)	FBpp0091084	Vap-33A	FBpp0309607	28	0.871429
Src42A(ent2)	FBpp0307255	His4(ent2)	FBpp0091150	57	0.868284
Hsc70Cb	FBpp0305265	CG3760(ent3)	FBpp0308385	1	0.866097
Lsp1alpha	FBpp0073484	Lsp1alpha/Lsp1gamma	FBpp0073484	8	0.86514
Hsc70Cb	FBpp0305265	FKBP59	FBpp0309663	1	0.860492
His2A(ent2)	FBpp0091084	Vha68-2	FBpp0307597	10	0.860424
Tctp	FBpp0081820	Cyp1	FBpp0074017	4	0.860082
CG7048	FBpp0290701	CG6523	FBpp0080044	11	0.857826
CG7048	FBpp0290701	CG9281	FBpp0309269	11	0.85769
Tctp	FBpp0081820	tsr	FBpp0072097	4	0.856118
Hsc70Cb	FBpp0305265	Gdi	FBpp0297299	1	0.853589
CG8258	FBpp0087764	CG3226	FBpp0070953	1	0.851128
Ahcy13	FBpp0304841	DppIII	FBpp0081331	4	0.850786
betaCOP	FBpp0074348	Prosbeta3	FBpp0081488	10	0.850581
me31B	FBpp0079566	Dp1	FBpp0309290	1	0.848462
LBR	FBpp0071630	Fas3	FBpp0309467	14	0.847505
Tpi	FBpp0084950	Eno	FBpp0291325	37	0.84689
Dp1	FBpp0309290	Cct5	FBpp0087096	1	0.846138
nrv2(ent1)	FBpp0099793	Atpalpha(ent3)	FBpp0305517	45	0.84607
Tsf2	FBpp0075698	Su(var)205	FBpp0079252	14	0.845249
Cas	FBpp0080484	CG5384	FBpp0304059	1	0.844634
Gdi	FBpp0297299	FKBP59	FBpp0309663	1	0.844566
chic	FBpp0301152	fax(ent1)	FBpp0075170	29	0.844293
FKBP59	FBpp0309663	CG3226	FBpp0070953	1	0.843609
Cas	FBpp0080484	Hsc70Cb	FBpp0305265	1	0.842994
Hop	FBpp0077790	Tctp	FBpp0081820	4	0.84149
cib(ent1)	FBpp0310070	tsr	FBpp0072097	4	0.839713
LBR	FBpp0071630	Tsf2	FBpp0075698	14	0.838893
Prosalpha7	FBpp0089041	Prosalpha1/CG30382	FBpp0087969	3	0.835612
eIF-5A	FBpp0072082	CG10602	FBpp0088357	4	0.835202
dUTPase	FBpp0079746	tsr	FBpp0072097	4	0.83486
FK506-bp2	FBpp0085703	Hsc70Cb	FBpp0305265	1	0.834313
Cct5	FBpp0087096	CG3226	FBpp0070953	1	0.834313
Aats-thr	FBpp0079915	tsr	FBpp0072097	4	0.832809
Ran	FBpp0309150	chic	FBpp0301152	29	0.832194
Ran	FBpp0309150	Moe	FBpp0300514	29	0.831852
His2B	FBpp0091131	His4(ent2)	FBpp0091150	57	0.831511
Eb1(ent1)	FBpp0305157	eIF4AIII/eIF-4a	FBpp0081324	20	0.8311
lwr	FBpp0301732	eIF4AIII/eIF-4a	FBpp0081324	20	0.830827
Vha68-2	FBpp0307597	Vha55	FBpp0290875	10	0.83028
His2A(ent1)	FBpp0091084	nrv2(ent2)	FBpp0304645	28	0.829392
lwr	FBpp0301732	Eb1(ent1)	FBpp0305157	20	0.829255
FK506-bp2	FBpp0085703	awd	FBpp0308291	1	0.828845
Ost48	FBpp0071279	l(2)37Cc	FBpp0080708	2	0.828366
Hsc70Cb	FBpp0305265	EF2	FBpp0305182	1	0.826999
alphaTub(ent2)	FBpp0081062	Hsc70Cb	FBpp0305265	1	0.826521
tsr	FBpp0072097	CG6891	FBpp0306529	4	0.826316
Sod(ent2)	FBpp0305736	dUTPase	FBpp0079746	4	0.825496
cold	FBpp0301725	Tsf2	FBpp0075698	14	0.825496
alphaTub(ent1)	FBpp0081062	Hsc70Cb	FBpp0305265	1	0.825222
CG8289	FBpp0309487	ssx	FBpp0308821	11	0.824265
CG10602	FBpp0088357	tsr	FBpp0072097	4	0.824197
Cas	FBpp0080484	Gdi	FBpp0297299	1	0.82324
Tctp	FBpp0081820	CG6891	FBpp0306529	4	0.823103
Hop	FBpp0077790	Cyp1	FBpp0074017	4	0.821463
LBR	FBpp0071630	cold	FBpp0301725	14	0.820643
Sod(ent2)	FBpp0305736	tsr	FBpp0072097	4	0.819891
His2Av	FBpp0306426	Atpalpha(ent4)	FBpp0088504	24	0.819549
l(3)neo18	FBpp0306219	Eb1(ent1)	FBpp0305157	20	0.818387
lwr	FBpp0301732	CG3760(ent2)	FBpp0308385	20	0.818113
B52(ent1)	FBpp0300517	His3(ent3)	FBpp0091058	24	0.817567
Fas1	FBpp0305873	LBR	FBpp0071630	14	0.817362
eIF-5A	FBpp0072082	tsr	FBpp0072097	4	0.817225
Aats-thr	FBpp0079915	Tctp	FBpp0081820	4	0.815858
FK506-bp2	FBpp0085703	CG3760(ent3)	FBpp0308385	1	0.815516
CG8209	FBpp0076470	FK506-bp2	FBpp0085703	1	0.815448
Hop	FBpp0077790	tsr	FBpp0072097	4	0.814901
awd	FBpp0308291	Hsc70Cb	FBpp0305265	1	0.814764
cold	FBpp0301725	Su(var)205	FBpp0079252	14	0.814286
FK506-bp2	FBpp0085703	Gdi	FBpp0297299	1	0.813671
Hsc70Cb	FBpp0305265	CG3226	FBpp0070953	1	0.812782
cib(ent1)	FBpp0310070	CG6891	FBpp0306529	4	0.812509
cib(ent2)	FBpp0310070	dUTPase	FBpp0079746	4	0.812167
Gdi	FBpp0297299	CG3760(ent3)	FBpp0308385	1	0.811552
DppIII	FBpp0081331	sn	FBpp0290893	4	0.811073
Acon	FBpp0310408	CG4706/Acon	FBpp0081812	44	0.810868
B52(ent1)	FBpp0300517	His2Av	FBpp0306426	24	0.810185
Prosbeta7	FBpp0078449	Prosalpha7	FBpp0089041	3	0.810048
Dp1	FBpp0309290	T-cp1	FBpp0083684	1	0.809706
CG5103/CG8036	FBpp0081372	Pgk	FBpp0306279	26	0.809296
Hsc70Cb	FBpp0305265	l(1)G0255	FBpp0070915	1	0.809023
awd	FBpp0308291	CG3760(ent3)	FBpp0308385	1	0.808134
chic	FBpp0301152	capt	FBpp0304563	29	0.807997
CG5103/CG8036	FBpp0081372	CG1354(ent1)	FBpp0307859	26	0.807245
Dp1	FBpp0309290	CG8258	FBpp0087764	1	0.806357
Fas3	FBpp0309467	cold	FBpp0301725	14	0.806288
eIF-5A	FBpp0072082	Ahcy13	FBpp0304841	4	0.806083
14-3-3zeta(ent2)	FBpp0305137	CG17259	FBpp0307454	49	0.806083
cib(ent1)	FBpp0310070	sn	FBpp0290893	4	0.805947
Fas1	FBpp0305873	Tsf2	FBpp0075698	14	0.804921
Aats-thr	FBpp0079915	Cyp1	FBpp0074017	4	0.803759
CG6891	FBpp0306529	DppIII	FBpp0081331	4	0.803418
alphaTub(ent1)	FBpp0081062	alphaTub(ent2)	FBpp0081062	1	0.802324
awd	FBpp0308291	CG5384	FBpp0304059	1	0.801846
His2A(ent2)	FBpp0091084	PPP4R2r(ent2)	FBpp0307839	10	0.801504
eIF-4a	FBpp0303628	Gdi	FBpp0297299	1	0.800889
Rac1/Rac2	FBpp0305023	Prosbeta3	FBpp0081488	10	0.800615
Fas3	FBpp0309467	Su(var)205	FBpp0079252	14	0.800547
Prosalpha1/CG30382	FBpp0087969	Cctgamma	FBpp0291566	3	0.800342
eIF-5A	FBpp0072082	dUTPase	FBpp0079746	4	0.800342
His3(ent3)	FBpp0091058	Cont	FBpp0078557	24	0.800273
dp	FBpp0304632	Ppn(ent3)	FBpp0291053	6	0.800205
Cas	FBpp0080484	CG3760(ent3)	FBpp0308385	1	0.799932
CG6084(ent2)	FBpp0303937	Pgk	FBpp0306279	26	0.79959
Sod(ent2)	FBpp0305736	DppIII	FBpp0081331	4	0.798838
Prosalpha7	FBpp0089041	eIF-2alpha	FBpp0309768	3	0.798633
Rbp1-like/Rbp1	FBpp0081754	Ef1alpha100E/Ef1alpha48D	FBpp0304260	45	0.798565
nrv2(ent2)	FBpp0304645	rump(ent1)	FBpp0081601	28	0.798496
Cas	FBpp0080484	FKBP59	FBpp0309663	1	0.798086
CG7770	FBpp0303214	Hsc70Cb	FBpp0305265	1	0.797949
Dp1	FBpp0309290	Hsp83	FBpp0305095	1	0.797129
eIF-5A	FBpp0072082	Sod(ent2)	FBpp0305736	4	0.796992
CG8258	FBpp0087764	Hsc70Cb	FBpp0305265	1	0.796514
Tcp-1zeta	FBpp0073902	Cctgamma	FBpp0291566	3	0.796104
GlyP	FBpp0099923	Pfk	FBpp0305281	37	0.795284
Aats-thr	FBpp0079915	Hop	FBpp0077790	4	0.795215
x16	FBpp0304606	LBR	FBpp0071630	14	0.795215
Mcr	FBpp0079165	cold	FBpp0301725	14	0.793985
Mcr	FBpp0079165	Su(var)205	FBpp0079252	14	0.793575
CG17259	FBpp0307454	Aats-gly	FBpp0306062	49	0.793506
Imp(ent1)	FBpp0293680	Mi-2	FBpp0304462	6	0.79296
x16	FBpp0304606	Fas1	FBpp0305873	14	0.792618
cib(ent1)	FBpp0310070	dUTPase	FBpp0079746	4	0.791798
tsr	FBpp0072097	DppIII	FBpp0081331	4	0.791593
LBR	FBpp0071630	Su(var)205	FBpp0079252	14	0.791456
RpL29	FBpp0296949	CG11089	FBpp0292528	29	0.791183
FK506-bp2	FBpp0085703	CG5384	FBpp0304059	1	0.791046
CG8209	FBpp0076470	Gdi	FBpp0297299	1	0.790977
CG8289	FBpp0309487	D1	FBpp0290739	11	0.790704
x16	FBpp0304606	cold	FBpp0301725	14	0.790499
Cct5	FBpp0087096	Hsc70Cb	FBpp0305265	1	0.789884
CG7770	FBpp0303214	Cas	FBpp0080484	1	0.788859
fax(ent1)	FBpp0075170	capt	FBpp0304563	29	0.788175
FKBP59	FBpp0309663	CG8635	FBpp0308450	1	0.788038
Gdi	FBpp0297299	CG3226	FBpp0070953	1	0.787628
Aats-thr	FBpp0079915	CG6891	FBpp0306529	4	0.787628
nrv2(ent1)	FBpp0099793	Nrg	FBpp0305703	45	0.787628
Prx5	FBpp0100080	DppIII	FBpp0081331	4	0.786329
Dp1	FBpp0309290	Hsc70Cb	FBpp0305265	1	0.785988
me31B	FBpp0079566	CG3760(ent3)	FBpp0308385	1	0.785851
CG3226	FBpp0070953	l(1)G0255	FBpp0070915	1	0.785304
Tctp	FBpp0081820	Ahcy13	FBpp0304841	4	0.785099
Eb1(ent1)	FBpp0305157	CG10576	FBpp0076827	20	0.784689
Hsp83	FBpp0305095	Cct5	FBpp0087096	1	0.784279
cora(ent2)	FBpp0309411	arm	FBpp0304835	6	0.784279
CG8108	FBpp0076068	mys	FBpp0309123	41	0.783527
alphaTub(ent2)	FBpp0081062	Gdi	FBpp0297299	1	0.783322
alphaTub(ent1)	FBpp0081062	Cas	FBpp0080484	1	0.782297
pUf68(ent1)	FBpp0072593	Nopp140(ent4)	FBpp0305035	6	0.780998
Tctp	FBpp0081820	DppIII	FBpp0081331	4	0.780588
alphaTub(ent2)	FBpp0081062	awd	FBpp0308291	1	0.780519
chic	FBpp0301152	grsm	FBpp0082198	29	0.780451
alphaTub(ent1)	FBpp0081062	FKBP59	FBpp0309663	1	0.780314
Hsp83	FBpp0305095	T-cp1	FBpp0083684	1	0.780314
Gdi	FBpp0297299	l(1)G0255	FBpp0070915	1	0.780314
Dp1	FBpp0309290	FKBP59	FBpp0309663	1	0.780041
Hop	FBpp0077790	DppIII	FBpp0081331	4	0.779836
His3(ent3)	FBpp0091058	Atpalpha(ent4)	FBpp0088504	24	0.779357
l(3)neo18	FBpp0306219	CG1440	FBpp0308525	20	0.779221
Hop	FBpp0077790	CG6891	FBpp0306529	4	0.779016
tsr	FBpp0072097	Ahcy13	FBpp0304841	4	0.779016
cib(ent2)	FBpp0310070	tsr	FBpp0072097	4	0.778469
Aats-ala	FBpp0079326	Ntf-2(ent1)	FBpp0305904	49	0.777922
Prx5	FBpp0100080	tsr	FBpp0072097	4	0.777785
me31B	FBpp0079566	Hsc70Cb	FBpp0305265	1	0.777717
arm	FBpp0304835	ste24a/ste24c	FBpp0086207	6	0.777444
Cct5	FBpp0087096	FKBP59	FBpp0309663	1	0.776828
Hsc70Cb	FBpp0305265	eIF-4a	FBpp0303628	1	0.776555
T-cp1	FBpp0083684	CG3226	FBpp0070953	1	0.776418
cib(ent2)	FBpp0310070	eIF-5A	FBpp0072082	4	0.776145
cib(ent1)	FBpp0310070	Tctp	FBpp0081820	4	0.77594
Cyp1	FBpp0074017	CG6891	FBpp0306529	4	0.775871
eIF-5A	FBpp0072082	CG6891	FBpp0306529	4	0.77553
CG5384	FBpp0304059	Gdi	FBpp0297299	1	0.775188
Cyp1	FBpp0074017	Ahcy13	FBpp0304841	4	0.774846
fax(ent1)	FBpp0075170	grsm	FBpp0082198	29	0.774778
CG7770	FBpp0303214	FKBP59	FBpp0309663	1	0.77471
FK506-bp2	FBpp0085703	Cas	FBpp0080484	1	0.774094
CG17337	FBpp0085374	CG7048	FBpp0290701	11	0.774094
Prosbeta7	FBpp0078449	Prosalpha1/CG30382	FBpp0087969	3	0.774026
cib(ent1)	FBpp0310070	Aats-thr	FBpp0079915	4	0.774026
Pep(ent1)	FBpp0293516	nonA	FBpp0309274	46	0.774026
eIF4G(ent1)	FBpp0288389	PPP4R2r(ent2)	FBpp0307839	10	0.773753
alphaTub(ent1)	FBpp0081062	CG3760(ent3)	FBpp0308385	1	0.773684
alphaTub(ent1)	FBpp0081062	FK506-bp2	FBpp0085703	1	0.773274
Moe	FBpp0300514	capt	FBpp0304563	29	0.773274
cib(ent2)	FBpp0310070	CG6891	FBpp0306529	4	0.772796
alphaTub(ent1)	FBpp0081062	Gdi	FBpp0297299	1	0.772591
dUTPase	FBpp0079746	CG6891	FBpp0306529	4	0.772386
alphaTub(ent2)	FBpp0081062	FK506-bp2	FBpp0085703	1	0.772317
Moe	FBpp0300514	fax(ent1)	FBpp0075170	29	0.771634
CG8036	FBpp0081372	Gapdh1/Gapdh2	FBpp0099914	55	0.771634
CG8036	FBpp0081372	Gapdh2	FBpp0304864	55	0.77136
CG8108	FBpp0076068	Rbp1	FBpp0081754	41	0.770335
Dp1	FBpp0309290	CG3226	FBpp0070953	1	0.770267
CG6523	FBpp0080044	CG9281	FBpp0309269	11	0.770267
Cct5	FBpp0087096	EF2	FBpp0305182	1	0.769788
Tcp-1zeta	FBpp0073902	eIF-2alpha	FBpp0309768	3	0.769651
eIF-5A	FBpp0072082	Aats-thr	FBpp0079915	4	0.769515
Pgk	FBpp0306279	Hel25E(ent2)	FBpp0304066	26	0.76931
CG8258	FBpp0087764	FKBP59	FBpp0309663	1	0.768968
Prosalpha3	FBpp0071451	Tcp-1eta	FBpp0081401	3	0.7689
Prx5	FBpp0100080	Aats-thr	FBpp0079915	4	0.7689
Ars2	FBpp0302787	His2A(ent2)	FBpp0091084	10	0.768626
Fas1	FBpp0305873	cold	FBpp0301725	14	0.768626
cib(ent1)	FBpp0310070	eIF-5A	FBpp0072082	4	0.768558
B52(ent1)	FBpp0300517	Cont	FBpp0078557	24	0.768421
Cont	FBpp0078557	Atpalpha(ent4)	FBpp0088504	24	0.768079
Prosalpha1/CG30382	FBpp0087969	eIF-2alpha	FBpp0309768	3	0.767122
CG8209	FBpp0076470	Hsc70Cb	FBpp0305265	1	0.766917
FKBP59	FBpp0309663	l(1)G0255	FBpp0070915	1	0.76637
x16	FBpp0304606	Fas3	FBpp0309467	14	0.766302
CG10602	FBpp0088357	dUTPase	FBpp0079746	4	0.765755
CG8209	FBpp0076470	CG3760(ent3)	FBpp0308385	1	0.765072
Vap-33A	FBpp0309607	Kr-h2	FBpp0291422	28	0.765072
rump(ent1)	FBpp0081601	Kr-h2	FBpp0291422	28	0.765072
Hsp83	FBpp0305095	CG8258	FBpp0087764	1	0.764798
MRP	FBpp0089068	cora(ent2)	FBpp0309411	6	0.76473
AnxB9(ent2)	FBpp0307770	Ost48	FBpp0071279	2	0.764662
CG6891	FBpp0306529	sn	FBpp0290893	4	0.762953
dUTPase	FBpp0079746	Aats-thr	FBpp0079915	4	0.762679
Prosbeta3	FBpp0081488	Ars2	FBpp0302787	10	0.762679
CG3760(ent2)	FBpp0308385	CG10576	FBpp0076827	20	0.762543
CG8258	FBpp0087764	l(1)G0255	FBpp0070915	1	0.762406
Vha68-2	FBpp0307597	PPP4R2r(ent2)	FBpp0307839	10	0.762338
awd	FBpp0308291	EF2	FBpp0305182	1	0.762269
Hsp27	FBpp0076182	Hsp67Ba	FBpp0076223	17	0.762269
l(3)neo18	FBpp0306219	CG10576	FBpp0076827	20	0.761654
CG5642	FBpp0075754	Cctgamma	FBpp0291566	3	0.761586
CG10602	FBpp0088357	Aats-thr	FBpp0079915	4	0.761381
CG3760(ent3)	FBpp0308385	CG3226	FBpp0070953	1	0.760766
Fas3	FBpp0309467	Mcr	FBpp0079165	14	0.760492
CG6084(ent2)	FBpp0303937	CG5103/CG8036	FBpp0081372	26	0.760424
MRP	FBpp0089068	arm	FBpp0304835	6	0.759877
Aats-thr	FBpp0079915	DppIII	FBpp0081331	4	0.759672
Ars2	FBpp0302787	Vha68-2	FBpp0307597	10	0.759057
His2B	FBpp0091131	Src42A(ent2)	FBpp0307255	57	0.759057
smt3	FBpp0078984	CG5103/CG8036	FBpp0081372	26	0.758852
CG1440	FBpp0308525	Eb1(ent1)	FBpp0305157	20	0.758783
Hsc70Cb	FBpp0305265	CG8635	FBpp0308450	1	0.758647
Prx5	FBpp0100080	Hop	FBpp0077790	4	0.75851
CG5384	FBpp0304059	CG3760(ent3)	FBpp0308385	1	0.7581
Act(ent5)	FBpp0082597	Act(ent6)	FBpp0082597	15	0.75769
cib(ent2)	FBpp0310070	CG10602	FBpp0088357	4	0.757485
Txl	FBpp0076804	CG10576	FBpp0076827	20	0.756869
CG7770	FBpp0303214	CG5384	FBpp0304059	1	0.755844
CG10602	FBpp0088357	Sod(ent2)	FBpp0305736	4	0.755844
Hel25E(ent2)	FBpp0304066	CG1354(ent1)	FBpp0307859	26	0.755707
CG7770	FBpp0303214	CG3760(ent3)	FBpp0308385	1	0.754956
alphaTub(ent2)	FBpp0081062	FKBP59	FBpp0309663	1	0.754751
Prosalpha1/CG30382	FBpp0087969	Prosalpha3	FBpp0071451	3	0.75434
CG11151	FBpp0304108	Vha55	FBpp0290875	10	0.754272
Aats-thr	FBpp0079915	Ahcy13	FBpp0304841	4	0.753794
Mcr	FBpp0079165	Tsf2	FBpp0075698	14	0.753794
Tcp-1zeta	FBpp0073902	Tcp-1eta	FBpp0081401	3	0.753589
cib(ent1)	FBpp0310070	DppIII	FBpp0081331	4	0.753589
Dp1	FBpp0309290	CG8635	FBpp0308450	1	0.753383
cib(ent2)	FBpp0310070	sn	FBpp0290893	4	0.753315
smt3	FBpp0078984	Eb1(ent2)	FBpp0305157	26	0.753042
Prosalpha1/CG30382	FBpp0087969	Tcp-1eta	FBpp0081401	3	0.752563
Cas	FBpp0080484	l(1)G0255	FBpp0070915	1	0.752358
x16	FBpp0304606	Tsf2	FBpp0075698	14	0.752221
D1	FBpp0290739	CG6523	FBpp0080044	11	0.752016
Ssb-c31a	FBpp0079211	Nopp140(ent4)	FBpp0305035	6	0.751811
cib(ent1)	FBpp0310070	CG10602	FBpp0088357	4	0.751538
pUf68(ent1)	FBpp0072593	ste24a/ste24c	FBpp0086207	6	0.751265
Tctp	FBpp0081820	sn	FBpp0290893	4	0.751196
chic	FBpp0301152	CG6767	FBpp0305990	29	0.750923
eIF-4a	FBpp0303628	FKBP59	FBpp0309663	1	0.750581
eIF-4a	FBpp0303628	CG3760(ent3)	FBpp0308385	1	0.750444
CG3760(ent2)	FBpp0308385	Txl	FBpp0076804	20	0.750103
tsr	FBpp0072097	sn	FBpp0290893	4	0.749966
Prx5	FBpp0100080	Cyp1	FBpp0074017	4	0.749897
Arpc4	FBpp0078831	PpV	FBpp0303849	25	0.749487
alpha-Spec	FBpp0305102	simj	FBpp0303964	59	0.749282
LBR	FBpp0071630	Mcr	FBpp0079165	14	0.749214
Fas3	FBpp0309467	Tsf2	FBpp0075698	14	0.749009
CG6084(ent2)	FBpp0303937	CG1354(ent1)	FBpp0307859	26	0.748804
cib(ent1)	FBpp0310070	Sod(ent2)	FBpp0305736	4	0.748667
FK506-bp2	FBpp0085703	eIF-4a	FBpp0303628	1	0.748462
smt3	FBpp0078984	CG1354(ent1)	FBpp0307859	26	0.748257
Ran	FBpp0309150	fax(ent1)	FBpp0075170	29	0.748189
Prx5	FBpp0100080	Tctp	FBpp0081820	4	0.747984
His2Av	FBpp0306426	Cont	FBpp0078557	24	0.747642
Dp1	FBpp0309290	CG3760(ent3)	FBpp0308385	1	0.747437
Jafrac1	FBpp0308757	Gapdh2	FBpp0304864	55	0.747437
alphaTub(ent1)	FBpp0081062	l(1)G0255	FBpp0070915	1	0.7473
Ppn(ent3)	FBpp0291053	ste24a/ste24c	FBpp0086207	6	0.746753
Vap-33A	FBpp0309607	rump(ent1)	FBpp0081601	28	0.746617
Cyp1	FBpp0074017	DppIII	FBpp0081331	4	0.746343
Cas	FBpp0080484	eIF-4a	FBpp0303628	1	0.746138
Pgk	FBpp0306279	CG1354(ent1)	FBpp0307859	26	0.746138
eIF-5A	FBpp0072082	Cyp1	FBpp0074017	4	0.745865
CG3760(ent3)	FBpp0308385	l(1)G0255	FBpp0070915	1	0.745796
Sod(ent2)	FBpp0305736	sn	FBpp0290893	4	0.745318
ALiX	FBpp0084610	14-3-3zeta(ent4)	FBpp0305137	19	0.745044
Ssb-c31a	FBpp0079211	pUf68(ent1)	FBpp0072593	6	0.744908
Rbp1	FBpp0081754	CG33096	FBpp0291186	41	0.744361
Aats-asn	FBpp0304830	CG17593	FBpp0305448	2	0.744019
Cg25C	FBpp0078642	x16	FBpp0304606	14	0.743814
Top2	FBpp0304598	Atpalpha(ent3)	FBpp0305517	45	0.743336
Prosalpha7	FBpp0089041	Prosalpha3	FBpp0071451	3	0.743062
Vha68-2	FBpp0307597	CG11151	FBpp0304108	10	0.742789
CG17259	FBpp0307454	Aats-ala	FBpp0079326	49	0.742447
bur	FBpp0310411	CG5103/CG8036	FBpp0081372	26	0.740738
cib(ent2)	FBpp0310070	Sod(ent2)	FBpp0305736	4	0.740055
dUTPase	FBpp0079746	Ahcy13	FBpp0304841	4	0.739986
AnxB9(ent2)	FBpp0307770	l(2)37Cc	FBpp0080708	2	0.739781
CG8209	FBpp0076470	awd	FBpp0308291	1	0.739576
Dp1	FBpp0309290	CG7770	FBpp0303214	1	0.739303
CG8258	FBpp0087764	CG7770	FBpp0303214	1	0.738824
CG3760(ent3)	FBpp0308385	CG8635	FBpp0308450	1	0.738688
Dp1	FBpp0309290	Gdi	FBpp0297299	1	0.738619
CG5384	FBpp0304059	FKBP59	FBpp0309663	1	0.738483
CG10602	FBpp0088357	Prx5	FBpp0100080	4	0.738483
T-cp1	FBpp0083684	Hsc70Cb	FBpp0305265	1	0.738209
Ppn(ent3)	FBpp0291053	cora(ent2)	FBpp0309411	6	0.738004
Dp1	FBpp0309290	l(1)G0255	FBpp0070915	1	0.737936
T-cp1	FBpp0083684	l(1)G0255	FBpp0070915	1	0.736979
Hsp23	FBpp0301282	Hsp27	FBpp0076182	17	0.736227
Prosalpha1/CG30382	FBpp0087969	Tcp-1zeta	FBpp0073902	3	0.73609
CG17337	FBpp0085374	CG6523	FBpp0080044	11	0.735954
Hsp83	FBpp0305095	CG3226	FBpp0070953	1	0.735612
Hop	FBpp0077790	Ahcy13	FBpp0304841	4	0.735612
CG1440	FBpp0308525	CG3760(ent2)	FBpp0308385	20	0.735475
eIF-5A	FBpp0072082	Tctp	FBpp0081820	4	0.735133
betaCOP	FBpp0074348	His2A(ent2)	FBpp0091084	10	0.734655
Hsp83	FBpp0305095	Hsc70Cb	FBpp0305265	1	0.734586
D1	FBpp0290739	CG9281	FBpp0309269	11	0.734586
Lam	FBpp0297902	Tsf2	FBpp0075698	14	0.734381
MRP	FBpp0089068	ste24a/ste24c	FBpp0086207	6	0.734176
PyK	FBpp0083611	GlyP	FBpp0099923	37	0.734176
CG8289	FBpp0309487	CG7048	FBpp0290701	11	0.733971
x16	FBpp0304606	Su(var)205	FBpp0079252	14	0.733835
CG5103/CG8036	FBpp0081372	Hel25E(ent2)	FBpp0304066	26	0.733356
eIF4AIII/eIF-4a	FBpp0081324	CG10576	FBpp0076827	20	0.733014
Prosbeta3	FBpp0081488	Vha68-2	FBpp0307597	10	0.732878
Rac1/Rac2	FBpp0305023	betaCOP	FBpp0074348	10	0.731374
Eno	FBpp0291325	Pfk	FBpp0305281	37	0.730622
ND75	FBpp0071129	CG1970	FBpp0305832	2	0.730485
alphaTub(ent1)	FBpp0081062	Dp1	FBpp0309290	1	0.730075
CG8209	FBpp0076470	CG5384	FBpp0304059	1	0.730075
Vha68-2	FBpp0307597	eIF4G(ent1)	FBpp0288389	10	0.72946
AnxB9(ent2)	FBpp0307770	Tapdelta	FBpp0087250	2	0.729392
CG8258	FBpp0087764	CG3760(ent3)	FBpp0308385	1	0.729187
Mfe2	FBpp0309384	Gie	FBpp0308780	27	0.729187
ste24a/ste24c	FBpp0086207	Mi-2	FBpp0304462	6	0.729118
Prosbeta3	FBpp0081488	His2A(ent2)	FBpp0091084	10	0.728913
eIF-5A	FBpp0072082	DppIII	FBpp0081331	4	0.728845
dUTPase	FBpp0079746	DppIII	FBpp0081331	4	0.728366
Aats-gly	FBpp0306062	Ntf-2(ent1)	FBpp0305904	49	0.728093
Prosalpha3	FBpp0071451	Cctgamma	FBpp0291566	3	0.727614
Ahcy13	FBpp0304841	sn	FBpp0290893	4	0.727614
Tpi	FBpp0084950	GlyP	FBpp0099923	37	0.726931
Lam	FBpp0297902	Su(var)205	FBpp0079252	14	0.726726
CG1440	FBpp0308525	CG10576	FBpp0076827	20	0.726452
ste24a/ste24c	FBpp0086207	Imp(ent1)	FBpp0293680	6	0.726247
cora(ent2)	FBpp0309411	Imp(ent1)	FBpp0293680	6	0.726042
betaCOP	FBpp0074348	Vha68-2	FBpp0307597	10	0.726042
Jafrac1	FBpp0308757	CG8036	FBpp0081372	55	0.726042
Ran	FBpp0309150	capt	FBpp0304563	29	0.725496
Dp1	FBpp0309290	EF2	FBpp0305182	1	0.725085
dp	FBpp0304632	MRP	FBpp0089068	6	0.725085
alphaTub(ent2)	FBpp0081062	CG3760(ent3)	FBpp0308385	1	0.725017
cib(ent1)	FBpp0310070	Cyp1	FBpp0074017	4	0.724949
Vha68-3/Vha68-2/Vha68-1	FBpp0080002	Gapdh1/Gapdh2	FBpp0099914	55	0.724812
Gdi	FBpp0297299	CG8635	FBpp0308450	1	0.724197
Tsp42Ee	FBpp0307820	Prosbeta3	FBpp0081488	10	0.724197
CG5384	FBpp0304059	eIF-4a	FBpp0303628	1	0.723718
EF2	FBpp0305182	CG8635	FBpp0308450	1	0.723582
Hsp23	FBpp0301282	Hsp67Ba	FBpp0076223	17	0.72324
Ost48	FBpp0071279	Tapdelta	FBpp0087250	2	0.723172
FK506-bp2	FBpp0085703	EF2	FBpp0305182	1	0.723103
Art4	FBpp0305840	mbf1	FBpp0294020	49	0.723103
Eb1(ent2)	FBpp0305157	CG5103/CG8036	FBpp0081372	26	0.723035
betaCOP	FBpp0074348	Ars2	FBpp0302787	10	0.722761
CG2046	FBpp0078317	Prosbeta5	FBpp0087320	23	0.722351
CG3760(ent3)	FBpp0308385	EF2	FBpp0305182	1	0.722078
Cg25C	FBpp0078642	Fas1	FBpp0305873	14	0.721941
CG8306	FBpp0086266	Tapdelta	FBpp0087250	2	0.721736
alphaTub(ent1)	FBpp0081062	eIF-4a	FBpp0303628	1	0.721394
CG2852	FBpp0071844	CG8209	FBpp0076470	1	0.721394
His2A(ent2)	FBpp0091084	eIF4G(ent1)	FBpp0288389	10	0.721121
PMCA(ent2)	FBpp0289786	nonA	FBpp0309274	46	0.721121
me31B	FBpp0079566	T-cp1	FBpp0083684	1	0.720984
Prosalpha7	FBpp0089041	Tcp-1zeta	FBpp0073902	3	0.720643
smt3	FBpp0078984	CG6084(ent2)	FBpp0303937	26	0.720643
Rac1/Rac2	FBpp0305023	Ars2	FBpp0302787	10	0.720437
Cas	FBpp0080484	CG8635	FBpp0308450	1	0.720164
Aats-gly	FBpp0306062	Aats-ala	FBpp0079326	49	0.719754
PMCA(ent2)	FBpp0289786	Pep(ent1)	FBpp0293516	46	0.719686
alphaTub(ent2)	FBpp0081062	CG5384	FBpp0304059	1	0.719617
awd	FBpp0308291	eIF-4a	FBpp0303628	1	0.719481
Arpc4	FBpp0078831	Hsc70-4	FBpp0307982	25	0.71866
ND75	FBpp0071129	Ost48	FBpp0071279	2	0.718524
PyK	FBpp0083611	Tpi	FBpp0084950	37	0.718455
CG8209	FBpp0076470	Cas	FBpp0080484	1	0.71825
His2A(ent2)	FBpp0091084	Vha55	FBpp0290875	10	0.718182
ssx	FBpp0308821	D1	FBpp0290739	11	0.717908
Aats-trp	FBpp0081461	lark	FBpp0076555	32	0.71784
CG6084(ent1)	FBpp0303937	FK506-bp2	FBpp0085703	1	0.717703
CG10602	FBpp0088357	Cyp1	FBpp0074017	4	0.717635
me31B	FBpp0079566	CG8258	FBpp0087764	1	0.717225
awd	FBpp0308291	FKBP59	FBpp0309663	1	0.716815
Hsp83	FBpp0305095	CG3760(ent3)	FBpp0308385	1	0.716541
Ssb-c31a	FBpp0079211	ste24a/ste24c	FBpp0086207	6	0.716473
ScpX/CG17597	FBpp0080659	CG9775	FBpp0307563	28	0.716473
FK506-bp2	FBpp0085703	FKBP59	FBpp0309663	1	0.716268
eIF4G(ent1)	FBpp0288389	Vha55	FBpp0290875	10	0.716131
pUf68(ent1)	FBpp0072593	MRP	FBpp0089068	6	0.716063
cora(ent2)	FBpp0309411	ste24a/ste24c	FBpp0086207	6	0.716063
me31B	FBpp0079566	Hsp83	FBpp0305095	1	0.715995
CG7770	FBpp0303214	CG3226	FBpp0070953	1	0.715858
Nopp140(ent4)	FBpp0305035	ste24a/ste24c	FBpp0086207	6	0.715516
CG7770	FBpp0303214	Gdi	FBpp0297299	1	0.714559
CG7770	FBpp0303214	eIF-4a	FBpp0303628	1	0.713602
alphaTub(ent2)	FBpp0081062	Hsp83	FBpp0305095	1	0.713329
Top2	FBpp0304598	nrv2(ent1)	FBpp0099793	45	0.713329
eIF4G(ent1)	FBpp0288389	CG11151	FBpp0304108	10	0.712919
CG1458	FBpp0084774	l(3)neo18	FBpp0306219	20	0.71285
CG10602	FBpp0088357	CG6891	FBpp0306529	4	0.712372
baf	FBpp0305308	Mfe2	FBpp0309384	27	0.712372
Vap-33A	FBpp0309607	CG9775	FBpp0307563	28	0.712372
eIF4AIII/eIF-4a	FBpp0081324	Txl	FBpp0076804	20	0.711825
CG5642	FBpp0075754	Tcp-1eta	FBpp0081401	3	0.710868
me31B	FBpp0079566	EF2	FBpp0305182	1	0.7108
CG5642	FBpp0075754	Tcp-1zeta	FBpp0073902	3	0.710731
CG8258	FBpp0087764	CG8635	FBpp0308450	1	0.710321
cib(ent1)	FBpp0310070	Ahcy13	FBpp0304841	4	0.710048
Cas	FBpp0080484	CG3226	FBpp0070953	1	0.709911
Eno	FBpp0291325	GlyP	FBpp0099923	37	0.709911
CG17593	FBpp0305448	CG1970	FBpp0305832	2	0.709569
His2A(ent1)	FBpp0091084	rump(ent1)	FBpp0081601	28	0.709569
CG7770	FBpp0303214	CG8635	FBpp0308450	1	0.709023
eIF-4a	FBpp0303628	l(1)G0255	FBpp0070915	1	0.707519
Bsg	FBpp0079188	wls	FBpp0075948	24	0.707519
Cg25C	FBpp0078642	cold	FBpp0301725	14	0.70745
Ran	FBpp0309150	CG7519	FBpp0304957	29	0.707382
Hsp83	FBpp0305095	EF2	FBpp0305182	1	0.707314
T-cp1	FBpp0083684	FKBP59	FBpp0309663	1	0.707109
awd	FBpp0308291	Gdi	FBpp0297299	1	0.706904
CG9634	FBpp0310021	ssx	FBpp0308821	11	0.70663
14-3-3zeta(ent2)	FBpp0305137	Aats-gly	FBpp0306062	49	0.70663
Hsp83	FBpp0305095	FKBP59	FBpp0309663	1	0.706562
Syp(ent1)	FBpp0306772	Lsp1alpha	FBpp0073484	8	0.706015
CG13887(ent1)	FBpp0072481	mys	FBpp0309123	41	0.706015
CG6084(ent1)	FBpp0303937	EF2	FBpp0305182	1	0.705878
T-cp1	FBpp0083684	EF2	FBpp0305182	1	0.705605
Sod(ent2)	FBpp0305736	Cyp1	FBpp0074017	4	0.705537
CG2852	FBpp0071844	me31B	FBpp0079566	1	0.705263
Cct5	FBpp0087096	CG7770	FBpp0303214	1	0.705263
Sod(ent2)	FBpp0305736	CG6891	FBpp0306529	4	0.704921
CG1440	FBpp0308525	eIF4AIII/eIF-4a	FBpp0081324	20	0.704853
alphaTub(ent1)	FBpp0081062	CG5384	FBpp0304059	1	0.70458
MRP	FBpp0089068	Imp(ent1)	FBpp0293680	6	0.704511
CG5384	FBpp0304059	l(1)G0255	FBpp0070915	1	0.703964
Tsp42Ee	FBpp0307820	betaCOP	FBpp0074348	10	0.703896
awd	FBpp0308291	Cas	FBpp0080484	1	0.702734
me31B	FBpp0079566	FKBP59	FBpp0309663	1	0.701846
Lam	FBpp0297902	cold	FBpp0301725	14	0.701367
Ran	FBpp0309150	CG6180	FBpp0079979	29	0.701094
CG1458	FBpp0084774	Eb1(ent1)	FBpp0305157	20	0.700889
Ssb-c31a	FBpp0079211	arm	FBpp0304835	6	0.700684
Moe	FBpp0300514	CG6180	FBpp0079979	29	0.700684
alphaTub(ent1)	FBpp0081062	me31B	FBpp0079566	1	0.700615
CG2852	FBpp0071844	CG3760(ent3)	FBpp0308385	1	0.70041
Act(ent1)	FBpp0085365	Hsc70-4	FBpp0307982	25	0.699658
dUTPase	FBpp0079746	sn	FBpp0290893	4	0.699385
chic	FBpp0301152	CG11089	FBpp0292528	29	0.699316
capt	FBpp0304563	CG6767	FBpp0305990	29	0.699316
dp	FBpp0304632	arm	FBpp0304835	6	0.698086
Fas1	FBpp0305873	Su(var)205	FBpp0079252	14	0.697881
Gdi	FBpp0297299	EF2	FBpp0305182	1	0.696924
CG3226	FBpp0070953	CG8635	FBpp0308450	1	0.696856
CG17259	FBpp0307454	Ntf-2(ent1)	FBpp0305904	49	0.696651
alphaTub(ent2)	FBpp0081062	eIF-4a	FBpp0303628	1	0.696582
Prosalpha3/Prosalpha3T	FBpp0085100	Prosbeta5	FBpp0087320	23	0.696446
CG8289	FBpp0309487	CG17337	FBpp0085374	11	0.696377
grsm	FBpp0082198	und	FBpp0307472	29	0.695899
FK506-bp2	FBpp0085703	me31B	FBpp0079566	1	0.695694
T-cp1	FBpp0083684	CG8635	FBpp0308450	1	0.695694
CG3226	FBpp0070953	EF2	FBpp0305182	1	0.695625
CG6084(ent1)	FBpp0303937	Hsc70Cb	FBpp0305265	1	0.695215
Cct5	FBpp0087096	l(1)G0255	FBpp0070915	1	0.695147
Ssb-c31a	FBpp0079211	Mi-2	FBpp0304462	6	0.694874
cib(ent2)	FBpp0310070	Aats-thr	FBpp0079915	4	0.694737
CG1458	FBpp0084774	lwr	FBpp0301732	20	0.694737
ssx	FBpp0308821	CG7048	FBpp0290701	11	0.694532
CG17593	FBpp0305448	CG8306	FBpp0086266	2	0.694463
CG5384	FBpp0304059	CG8635	FBpp0308450	1	0.694395
Sod(ent2)	FBpp0305736	Ahcy13	FBpp0304841	4	0.694053
chic	FBpp0301152	CG7519	FBpp0304957	29	0.693917
Prosalpha7	FBpp0089041	Cctgamma	FBpp0291566	3	0.69378
l(1)G0255	FBpp0070915	CG8635	FBpp0308450	1	0.69337
Fas1	FBpp0305873	Fas3	FBpp0309467	14	0.693165
ND75	FBpp0071129	l(2)37Cc	FBpp0080708	2	0.692891
me31B	FBpp0079566	Cct5	FBpp0087096	1	0.692618
ade5	FBpp0305933	ssx	FBpp0308821	11	0.692413
Ran	FBpp0309150	grsm	FBpp0082198	29	0.692276
FKBP59	FBpp0309663	EF2	FBpp0305182	1	0.692071
Ald	FBpp0308680	GlyP	FBpp0099923	37	0.691319
CG5384	FBpp0304059	EF2	FBpp0305182	1	0.691046
Vha68-3/Vha68-2/Vha68-1	FBpp0080002	Gapdh2	FBpp0304864	55	0.691046
nrv2(ent2)	FBpp0304645	Kr-h2	FBpp0291422	28	0.690977
Eb1(ent1)	FBpp0305157	Txl	FBpp0076804	20	0.690909
CG8209	FBpp0076470	me31B	FBpp0079566	1	0.690772
chic	FBpp0301152	CG6180	FBpp0079979	29	0.690772
cib(ent1)	FBpp0310070	Prx5	FBpp0100080	4	0.690636
CG2852	FBpp0071844	FK506-bp2	FBpp0085703	1	0.690362
Ppn(ent3)	FBpp0291053	Mi-2	FBpp0304462	6	0.689952
CG1458	FBpp0084774	CG1440	FBpp0308525	20	0.689952
Vap-33A	FBpp0309607	ScpX/CG17597	FBpp0080659	28	0.689952
nrv2(ent2)	FBpp0304645	crok	FBpp0079924	28	0.689952
Flo2	FBpp0073766	Droj2	FBpp0082223	47	0.689884
dUTPase	FBpp0079746	Cyp1	FBpp0074017	4	0.68961
me31B	FBpp0079566	CG8635	FBpp0308450	1	0.689405
smt3	FBpp0078984	Pgk	FBpp0306279	26	0.689405
Tsp42Ee	FBpp0307820	Vha68-2	FBpp0307597	10	0.689337
Tpi	FBpp0084950	Pfk	FBpp0305281	37	0.689337
alphaTub(ent1)	FBpp0081062	CG8258	FBpp0087764	1	0.689269
Aldh-III	FBpp0307851	Ppn(ent3)	FBpp0291053	6	0.689269
Aats-thr	FBpp0079915	sn	FBpp0290893	4	0.689132
dUTPase	FBpp0079746	Hop	FBpp0077790	4	0.688859
alphaTub(ent1)	FBpp0081062	CG8635	FBpp0308450	1	0.688312
eIF-2alpha	FBpp0309768	Cctgamma	FBpp0291566	3	0.688243
14-3-3zeta(ent2)	FBpp0305137	Aats-ala	FBpp0079326	49	0.688243
cib(ent1)	FBpp0310070	Hop	FBpp0077790	4	0.688107
Ald	FBpp0308680	Tpi	FBpp0084950	37	0.687765
CG2852	FBpp0071844	awd	FBpp0308291	1	0.68756
Atpalpha(ent4)	FBpp0088504	Bsg	FBpp0079188	24	0.687491
eIF-4a	FBpp0303628	CG8635	FBpp0308450	1	0.687013
Top2	FBpp0304598	Nrg	FBpp0305703	45	0.686261
cora(ent2)	FBpp0309411	Mi-2	FBpp0304462	6	0.686124
CG17593	FBpp0305448	Ost48	FBpp0071279	2	0.685441
Art4	FBpp0305840	Aats-ala	FBpp0079326	49	0.685373
Vap-33A	FBpp0309607	crok	FBpp0079924	28	0.684484
CG12859	FBpp0086570	CG13887(ent1)	FBpp0072481	41	0.684211
lwr	FBpp0301732	Txl	FBpp0076804	20	0.684142
scu(ent1)	FBpp0074285	scu(ent2)	FBpp0300670	9	0.684074
His2A(ent1)	FBpp0091084	Kr-h2	FBpp0291422	28	0.68339
Ppn(ent3)	FBpp0291053	MRP	FBpp0089068	6	0.682912
CG8209	FBpp0076470	l(1)G0255	FBpp0070915	1	0.682775
me31B	FBpp0079566	CG5384	FBpp0304059	1	0.682775
CG7770	FBpp0303214	EF2	FBpp0305182	1	0.682707
alphaTub(ent2)	FBpp0081062	CG3226	FBpp0070953	1	0.682638
His4(ent1)	FBpp0091150	HIP/HIP-R	FBpp0305905	16	0.682433
Cct5	FBpp0087096	Gdi	FBpp0297299	1	0.682365
CG6767	FBpp0305990	grsm	FBpp0082198	29	0.681887
pch2	FBpp0308430	Dsp1	FBpp0308813	30	0.681203
CG3011	FBpp0288674	Gapdh1/Gapdh2	FBpp0099914	55	0.681203
CG1640	FBpp0308869	Aats-ala	FBpp0079326	49	0.680793
CG10602	FBpp0088357	Tctp	FBpp0081820	4	0.680656
alphaTub(ent2)	FBpp0081062	Cas	FBpp0080484	1	0.680314
CG6455	FBpp0307187	CG17544	FBpp0290046	7	0.679768
capt	FBpp0304563	grsm	FBpp0082198	29	0.679221
me31B	FBpp0079566	Gdi	FBpp0297299	1	0.678947
Ssb-c31a	FBpp0079211	cora(ent2)	FBpp0309411	6	0.678742
l(2)37Cc	FBpp0080708	Tapdelta	FBpp0087250	2	0.678674
CG1440	FBpp0308525	Txl	FBpp0076804	20	0.678606
Ssb-c31a	FBpp0079211	Imp(ent1)	FBpp0293680	6	0.678537
CG2852	FBpp0071844	Hsc70Cb	FBpp0305265	1	0.678401
CG17337	FBpp0085374	D1	FBpp0290739	11	0.678264
alphaTub(ent1)	FBpp0081062	awd	FBpp0308291	1	0.678127
Cg25C	FBpp0078642	LBR	FBpp0071630	14	0.678127
CG8258	FBpp0087764	EF2	FBpp0305182	1	0.67799
awd	FBpp0308291	CG7770	FBpp0303214	1	0.677717
CG31075(ent1)	FBpp0084452	GlyP	FBpp0099923	37	0.677307
Moe	FBpp0300514	CG11089	FBpp0292528	29	0.677102
pUf68(ent1)	FBpp0072593	Imp(ent1)	FBpp0293680	6	0.676555
fax(ent1)	FBpp0075170	CG6767	FBpp0305990	29	0.676213
Nopp140(ent4)	FBpp0305035	MRP	FBpp0089068	6	0.67594
Nmt	FBpp0076451	14-3-3zeta(ent4)	FBpp0305137	19	0.675393
bor	FBpp0297140	Bsg	FBpp0079188	24	0.675051
Moe	FBpp0300514	CG7519	FBpp0304957	29	0.674573
Rab(ent1)	FBpp0071419	Atpalpha(ent3)	FBpp0305517	45	0.674573
CG17593	FBpp0305448	Tapdelta	FBpp0087250	2	0.674436
Art1	FBpp0081780	Vha26	FBpp0078349	33	0.674231
mys	FBpp0309123	Rbp1	FBpp0081754	41	0.674163
CG3011	FBpp0288674	Gapdh2	FBpp0304864	55	0.674163
lwr	FBpp0301732	CG10576	FBpp0076827	20	0.673889
me31B	FBpp0079566	l(1)G0255	FBpp0070915	1	0.673821
Lam	FBpp0297902	LBR	FBpp0071630	14	0.673821
alphaTub(ent2)	FBpp0081062	EF2	FBpp0305182	1	0.673479
Prx5	FBpp0100080	CG6891	FBpp0306529	4	0.673342
CG31075(ent1)	FBpp0084452	Tpi	FBpp0084950	37	0.672249
alphaTub(ent1)	FBpp0081062	CG3226	FBpp0070953	1	0.672112
CG6084(ent1)	FBpp0303937	awd	FBpp0308291	1	0.67177
CG7519	FBpp0304957	CG6767	FBpp0305990	29	0.671702
eIF-2alpha	FBpp0309768	Tcp-1eta	FBpp0081401	3	0.671429
PPP4R2r(ent2)	FBpp0307839	Vha55	FBpp0290875	10	0.671224
Cct5	FBpp0087096	CG3760(ent3)	FBpp0308385	1	0.671087
CG8209	FBpp0076470	EF2	FBpp0305182	1	0.671018
Prx5	FBpp0100080	Ahcy13	FBpp0304841	4	0.670608
Ssb-c31a	FBpp0079211	MRP	FBpp0089068	6	0.66972
CG2852	FBpp0071844	EF2	FBpp0305182	1	0.669651
Sod(ent2)	FBpp0305736	Aats-thr	FBpp0079915	4	0.669241
SF2	FBpp0293269	His2B	FBpp0091131	57	0.669105
Aldh-III	FBpp0307851	dp	FBpp0304632	6	0.668694
Aldh-III	FBpp0307851	arm	FBpp0304835	6	0.668489
bur	FBpp0310411	smt3	FBpp0078984	26	0.668353
Moe	FBpp0300514	grsm	FBpp0082198	29	0.668148
alphaTub(ent2)	FBpp0081062	CG8209	FBpp0076470	1	0.668011
Hsp83	FBpp0305095	Gdi	FBpp0297299	1	0.667874
awd	FBpp0308291	CG8635	FBpp0308450	1	0.667396
T-cp1	FBpp0083684	CG7770	FBpp0303214	1	0.667327
Sep1/pnut	FBpp0087870	Prosalpha3	FBpp0071451	3	0.666781
eIF-2alpha	FBpp0309768	Prosalpha3	FBpp0071451	3	0.666781
CG8209	FBpp0076470	FKBP59	FBpp0309663	1	0.666644
CG8258	FBpp0087764	Gdi	FBpp0297299	1	0.666644
CG10602	FBpp0088357	Ahcy13	FBpp0304841	4	0.666439
CG8209	FBpp0076470	eIF-4a	FBpp0303628	1	0.666234
Hsp83	FBpp0305095	l(1)G0255	FBpp0070915	1	0.665824
eIF-5A	FBpp0072082	Hop	FBpp0077790	4	0.665345
CG1458	FBpp0084774	eIF4AIII/eIF-4a	FBpp0081324	20	0.66514
PyK	FBpp0083611	Eno	FBpp0291325	37	0.66514
eIF-4a	FBpp0303628	EF2	FBpp0305182	1	0.665072
x16	FBpp0304606	Mcr	FBpp0079165	14	0.665003
Moe	FBpp0300514	CG6767	FBpp0305990	29	0.664662
Kr-h2	FBpp0291422	CG9775	FBpp0307563	28	0.664593
eIF-4a	FBpp0303628	CG3226	FBpp0070953	1	0.664388
Eb1(ent2)	FBpp0305157	Pgk	FBpp0306279	26	0.664388
cib(ent2)	FBpp0310070	Tctp	FBpp0081820	4	0.664183
dp	FBpp0304632	Mi-2	FBpp0304462	6	0.664115
CG8258	FBpp0087764	Cas	FBpp0080484	1	0.663431
alphaTub(ent2)	FBpp0081062	CG7770	FBpp0303214	1	0.663158
crim	FBpp0075854	Syb	FBpp0308541	16	0.662474
Ran	FBpp0309150	CG6767	FBpp0305990	29	0.662474
Dp1	FBpp0309290	eIF-4a	FBpp0303628	1	0.662406
betaCOP	FBpp0074348	Vha55	FBpp0290875	10	0.662406
CG6767	FBpp0305990	CG11089	FBpp0292528	29	0.662406
Jafrac1	FBpp0308757	Gapdh1/Gapdh2	FBpp0099914	55	0.662269
Ars2	FBpp0302787	Vha55	FBpp0290875	10	0.662201
Lam	FBpp0297902	Mcr	FBpp0079165	14	0.662133
Sod(ent2)	FBpp0305736	Tctp	FBpp0081820	4	0.661654
dp	FBpp0304632	cora(ent2)	FBpp0309411	6	0.661449
l(3)neo18	FBpp0306219	CG3760(ent2)	FBpp0308385	20	0.661107
l(1)G0255	FBpp0070915	EF2	FBpp0305182	1	0.660971
fax(ent1)	FBpp0075170	CG6180	FBpp0079979	29	0.660834
Hop	FBpp0077790	sn	FBpp0290893	4	0.660492
betaCOP	FBpp0074348	PPP4R2r(ent2)	FBpp0307839	10	0.660492
cib(ent2)	FBpp0310070	DppIII	FBpp0081331	4	0.660424
arm	FBpp0304835	Imp(ent1)	FBpp0293680	6	0.659877
14-3-3zeta(ent3)	FBpp0099539	mbf1	FBpp0294020	49	0.659809
CG31075(ent1)	FBpp0084452	PyK	FBpp0083611	37	0.659125
CG6084(ent1)	FBpp0303937	CG3760(ent3)	FBpp0308385	1	0.658988
nudC	FBpp0297079	CG11961	FBpp0300747	58	0.658715
bur	FBpp0310411	Pgk	FBpp0306279	26	0.658578
CG17337	FBpp0085374	CG9281	FBpp0309269	11	0.65728
CG17593	FBpp0305448	l(2)37Cc	FBpp0080708	2	0.657211
PPP4R2r(ent2)	FBpp0307839	CG11151	FBpp0304108	10	0.657075
CG8108	FBpp0076068	CG33096	FBpp0291186	41	0.657006
Cas	FBpp0080484	EF2	FBpp0305182	1	0.656459
Nopp140(ent4)	FBpp0305035	Mi-2	FBpp0304462	6	0.656459
alphaTub(ent1)	FBpp0081062	T-cp1	FBpp0083684	1	0.656323
Nopp140(ent4)	FBpp0305035	Imp(ent1)	FBpp0293680	6	0.655981
Hmu	FBpp0084534	His1(ent3)	FBpp0091086	38	0.655981
CG3011	FBpp0288674	Jafrac1	FBpp0308757	55	0.655981
awd	FBpp0308291	l(1)G0255	FBpp0070915	1	0.655639
Aats-asn	FBpp0304830	CG1970	FBpp0305832	2	0.655639
CG7770	FBpp0303214	l(1)G0255	FBpp0070915	1	0.655366
CG5384	FBpp0304059	CG3226	FBpp0070953	1	0.655366
Ppn(ent2)	FBpp0291053	PpV	FBpp0303849	25	0.655366
Aldh-III	FBpp0307851	ste24a/ste24c	FBpp0086207	6	0.655297
Prosbeta7	FBpp0078449	eIF-2alpha	FBpp0309768	3	0.655161
alphaTub(ent1)	FBpp0081062	CG6084(ent1)	FBpp0303937	1	0.655092
B52(ent1)	FBpp0300517	Atpalpha(ent4)	FBpp0088504	24	0.655092
CG17593	FBpp0305448	ND75	FBpp0071129	2	0.654887
alphaTub(ent2)	FBpp0081062	Dp1	FBpp0309290	1	0.65434
eIF-5A	FBpp0072082	Prx5	FBpp0100080	4	0.65434
PyK	FBpp0083611	Pfk	FBpp0305281	37	0.653862
Cct5	FBpp0087096	CG8635	FBpp0308450	1	0.653589
Prosalpha3/Prosalpha3T	FBpp0085100	CG2046	FBpp0078317	23	0.652563
PyK	FBpp0083611	Ald	FBpp0308680	37	0.652358
Ppn(ent3)	FBpp0291053	Imp(ent1)	FBpp0293680	6	0.65229
Tsp42Ee	FBpp0307820	His2A(ent2)	FBpp0091084	10	0.651675
Sod(ent2)	FBpp0305736	Prx5	FBpp0100080	4	0.651606
CG1458	FBpp0084774	CG10576	FBpp0076827	20	0.651538
Ran	FBpp0309150	CG11089	FBpp0292528	29	0.65147
me31B	FBpp0079566	CG7770	FBpp0303214	1	0.651196
Arpc4	FBpp0078831	Act(ent1)	FBpp0085365	25	0.651196
14-3-3zeta(ent3)	FBpp0099539	14-3-3zeta(ent2)	FBpp0305137	49	0.651196
CG13887(ent1)	FBpp0072481	CG8108	FBpp0076068	41	0.651128
CG5642	FBpp0075754	Sep1/pnut	FBpp0087870	3	0.650923
papi	FBpp0077511	HIP/HIP-R	FBpp0305905	16	0.650718
T-cp1	FBpp0083684	CG3760(ent3)	FBpp0308385	1	0.650649
FK506-bp2	FBpp0085703	Hsp83	FBpp0305095	1	0.650581
CG2852	FBpp0071844	CG5384	FBpp0304059	1	0.649897
Rbp1-like/Rbp1	FBpp0081754	Atpalpha(ent3)	FBpp0305517	45	0.649897
CG10602	FBpp0088357	DppIII	FBpp0081331	4	0.649146
Nopp140(ent4)	FBpp0305035	arm	FBpp0304835	6	0.649009
CG6084(ent1)	FBpp0303937	FKBP59	FBpp0309663	1	0.648872
Act(ent3)	FBpp0082597	CG4598	FBpp0304781	48	0.648599
CG2310	FBpp0084800	Rbp1-like/Rbp1	FBpp0081754	45	0.648325
CSN4	FBpp0290448	14-3-3zeta(ent4)	FBpp0305137	19	0.64812
14-3-3zeta(ent2)	FBpp0305137	Ntf-2(ent1)	FBpp0305904	49	0.647984
Sep1/pnut	FBpp0087870	Tcp-1zeta	FBpp0073902	3	0.647847
FK506-bp2	FBpp0085703	l(1)G0255	FBpp0070915	1	0.64771
Rac1/Rac2	FBpp0305023	Vha68-2	FBpp0307597	10	0.64771
cib(ent2)	FBpp0310070	Ahcy13	FBpp0304841	4	0.647437
Lam	FBpp0297902	Fas3	FBpp0309467	14	0.647437
alphaTub(ent1)	FBpp0081062	EF2	FBpp0305182	1	0.6473
alphaTub(ent2)	FBpp0081062	l(1)G0255	FBpp0070915	1	0.646685
Cyp1	FBpp0074017	sn	FBpp0290893	4	0.64607
CG8209	FBpp0076470	Hsp83	FBpp0305095	1	0.645386
Cont	FBpp0078557	Bsg	FBpp0079188	24	0.645044
Kr-h2	FBpp0291422	ScpX/CG17597	FBpp0080659	28	0.644839
Eb1(ent2)	FBpp0305157	Hel25E(ent2)	FBpp0304066	26	0.644498
clu	FBpp0305372	Rala	FBpp0070559	58	0.644293
Eb1(ent2)	FBpp0305157	CG1354(ent1)	FBpp0307859	26	0.644087
AnxB9(ent1)	FBpp0307770	Mapmodulin	FBpp0289639	40	0.643677
Ost48	FBpp0071279	CG8306	FBpp0086266	2	0.643336
CG6084(ent1)	FBpp0303937	CG8209	FBpp0076470	1	0.643267
T-cp1	FBpp0083684	Gdi	FBpp0297299	1	0.643199
dUTPase	FBpp0079746	Prx5	FBpp0100080	4	0.642994
alphaTub(ent2)	FBpp0081062	Cct5	FBpp0087096	1	0.642857
alphaTub(ent1)	FBpp0081062	CG7770	FBpp0303214	1	0.642242
Dp1	FBpp0309290	Cas	FBpp0080484	1	0.642242
Aats-gln	FBpp0084240	CG17514	FBpp0112471	36	0.642242
CG1440	FBpp0308525	lwr	FBpp0301732	20	0.642174
Akap200(ent3)	FBpp0309215	Pep(ent1)	FBpp0293516	46	0.642174
CG9634	FBpp0310021	D1	FBpp0290739	11	0.642037
awd	FBpp0308291	Hsp83	FBpp0305095	1	0.641832
CG6084(ent1)	FBpp0303937	CG3226	FBpp0070953	1	0.641763
His2A(ent2)	FBpp0091084	CG11151	FBpp0304108	10	0.641763
CG2852	FBpp0071844	FKBP59	FBpp0309663	1	0.641148
sle/CG12592	FBpp0081710	Ptp99A	FBpp0292507	54	0.641012
l(3)neo18	FBpp0306219	lwr	FBpp0301732	20	0.640533
RnpS1	FBpp0081544	baf	FBpp0305308	27	0.640465
FK506-bp2	FBpp0085703	CG7770	FBpp0303214	1	0.639918
crim	FBpp0075854	His4(ent1)	FBpp0091150	16	0.639508
CG9634	FBpp0310021	CG9281	FBpp0309269	11	0.639371
Fas1	FBpp0305873	Mcr	FBpp0079165	14	0.639371
CG8258	FBpp0087764	CG5384	FBpp0304059	1	0.638961
alphaTub(ent1)	FBpp0081062	Cct5	FBpp0087096	1	0.638824
CG2852	FBpp0071844	Gdi	FBpp0297299	1	0.638824
bur	FBpp0310411	Eb1(ent2)	FBpp0305157	26	0.638619
ade5	FBpp0305933	CG17337	FBpp0085374	11	0.637457
FK506-bp2	FBpp0085703	CG8635	FBpp0308450	1	0.637321
dp	FBpp0304632	ste24a/ste24c	FBpp0086207	6	0.636705
crok	FBpp0079924	CG9775	FBpp0307563	28	0.636569
me31B	FBpp0079566	Cas	FBpp0080484	1	0.6365
Prx5	FBpp0100080	sn	FBpp0290893	4	0.635817
Ef1alpha100E/Ef1alpha48D	FBpp0304260	Nrg	FBpp0305703	45	0.635748
Dek(ent2)	FBpp0305164	His2B	FBpp0091131	57	0.635543
Dek(ent2)	FBpp0305164	His4(ent2)	FBpp0091150	57	0.635475
CG13887(ent1)	FBpp0072481	CG33096	FBpp0291186	41	0.635338
CG1640	FBpp0308869	Aats-gly	FBpp0306062	49	0.63527
Prosalpha7	FBpp0089041	Tcp-1eta	FBpp0081401	3	0.634723
baf	FBpp0305308	Gie	FBpp0308780	27	0.634723
eIF-5A	FBpp0072082	sn	FBpp0290893	4	0.63445
CG2310	FBpp0084800	Atpalpha(ent3)	FBpp0305517	45	0.63404
SmE	FBpp0079182	Gie	FBpp0308780	27	0.633971
Sod(ent2)	FBpp0305736	Hop	FBpp0077790	4	0.633766
CG6084(ent1)	FBpp0303937	CG2852	FBpp0071844	1	0.633698
alphaTub(ent2)	FBpp0081062	CG6084(ent1)	FBpp0303937	1	0.633493
Dek(ent2)	FBpp0305164	Src42A(ent2)	FBpp0307255	57	0.633356
Cct5	FBpp0087096	CG5384	FBpp0304059	1	0.633219
ND75	FBpp0071129	Tapdelta	FBpp0087250	2	0.633219
CG9634	FBpp0310021	CG7048	FBpp0290701	11	0.632536
T-cp1	FBpp0083684	CG5384	FBpp0304059	1	0.632262
Atpalpha(ent4)	FBpp0088504	wls	FBpp0075948	24	0.631989
Aats-asn	FBpp0304830	l(2)37Cc	FBpp0080708	2	0.631921
CG1458	FBpp0084774	Txl	FBpp0076804	20	0.631921
T-cp1	FBpp0083684	Cas	FBpp0080484	1	0.631579
B52(ent1)	FBpp0300517	Bsg	FBpp0079188	24	0.631442
Sep1/pnut	FBpp0087870	Cctgamma	FBpp0291566	3	0.631237
MRP	FBpp0089068	Mi-2	FBpp0304462	6	0.630827
qkr58E-1	FBpp0308620	Act(ent4)	FBpp0082597	56	0.630827
CG2310	FBpp0084800	Ef1alpha100E/Ef1alpha48D	FBpp0304260	45	0.630554
CG9634	FBpp0310021	CG8289	FBpp0309487	11	0.630485
Cul-4	FBpp0290569	qkr58E-1	FBpp0308620	56	0.630349
ssx	FBpp0308821	CG9281	FBpp0309269	11	0.62946
baf	FBpp0305308	SmE	FBpp0079182	27	0.62946
Ppn(ent3)	FBpp0291053	arm	FBpp0304835	6	0.629187
me31B	FBpp0079566	eIF-4a	FBpp0303628	1	0.62905
Hsp83	FBpp0305095	CG7770	FBpp0303214	1	0.628913
dp	FBpp0304632	Nopp140(ent4)	FBpp0305035	6	0.628913
l(3)neo18	FBpp0306219	Txl	FBpp0076804	20	0.628571
CG6084(ent2)	FBpp0303937	Hel25E(ent2)	FBpp0304066	26	0.628161
eIF-2gamma/Su(var)3-9	FBpp0307983	Prosalpha3/Prosalpha3T	FBpp0085100	23	0.627956
betaCOP	FBpp0074348	eIF4G(ent1)	FBpp0288389	10	0.62782
Rbp1-like/Rbp1	FBpp0081754	Top2	FBpp0304598	45	0.627068
awd	FBpp0308291	me31B	FBpp0079566	1	0.626863
CG10602	FBpp0088357	Hop	FBpp0077790	4	0.626247
Art4	FBpp0305840	Aats-gly	FBpp0306062	49	0.625906
alphaTub(ent1)	FBpp0081062	Hsp83	FBpp0305095	1	0.625632
SmE	FBpp0079182	Mfe2	FBpp0309384	27	0.625632
pUf68(ent2)	FBpp0290738	Dip-B	FBpp0082301	44	0.625427
Cct5	FBpp0087096	eIF-4a	FBpp0303628	1	0.625359
Fas1	FBpp0305873	Lam	FBpp0297902	14	0.62529
CG1640	FBpp0308869	14-3-3zeta(ent2)	FBpp0305137	49	0.625154
cib(ent2)	FBpp0310070	Cyp1	FBpp0074017	4	0.625085
dUTPase	FBpp0079746	Tctp	FBpp0081820	4	0.625017
Nat1	FBpp0074480	CG6523	FBpp0080044	11	0.625017
Ef1alpha100E/Ef1alpha48D	FBpp0304260	Atpalpha(ent3)	FBpp0305517	45	0.62488
SF2	FBpp0293269	His4(ent2)	FBpp0091150	57	0.62488
fax(ent1)	FBpp0075170	CG11089	FBpp0292528	29	0.624812
CG1458	FBpp0084774	CG3760(ent2)	FBpp0308385	20	0.62365
Hsp83	FBpp0305095	CG8635	FBpp0308450	1	0.623172
CG10602	FBpp0088357	sn	FBpp0290893	4	0.623035
crok	FBpp0079924	ScpX/CG17597	FBpp0080659	28	0.623035
Cg25C	FBpp0078642	Tsf2	FBpp0075698	14	0.62283
CG3011	FBpp0288674	CG8036	FBpp0081372	55	0.622351
arm	FBpp0304835	Mi-2	FBpp0304462	6	0.621326
crim	FBpp0075854	HIP/HIP-R	FBpp0305905	16	0.621053
nudC	FBpp0297079	Rala	FBpp0070559	58	0.620779
awd	FBpp0308291	CG3226	FBpp0070953	1	0.620711
pUf68(ent1)	FBpp0072593	arm	FBpp0304835	6	0.620506
Dp1	FBpp0309290	CG5384	FBpp0304059	1	0.620437
Prosbeta7	FBpp0078449	Cctgamma	FBpp0291566	3	0.620027
Cg25C	FBpp0078642	Mcr	FBpp0079165	14	0.619822
me31B	FBpp0079566	CG3226	FBpp0070953	1	0.619686
CG1640	FBpp0308869	Ntf-2(ent1)	FBpp0305904	49	0.619481
Nat1	FBpp0074480	CG7048	FBpp0290701	11	0.619412
capt	FBpp0304563	CG7519	FBpp0304957	29	0.618797
Akap200(ent3)	FBpp0309215	PMCA(ent2)	FBpp0289786	46	0.618524
nrv2(ent2)	FBpp0304645	CG9775	FBpp0307563	28	0.618319
FK506-bp2	FBpp0085703	CG3226	FBpp0070953	1	0.61825
His2A(ent1)	FBpp0091084	ScpX/CG17597	FBpp0080659	28	0.618113
smt3	FBpp0078984	Hel25E(ent2)	FBpp0304066	26	0.617908
dp	FBpp0304632	Imp(ent1)	FBpp0293680	6	0.61784
Kr-h2	FBpp0291422	crok	FBpp0079924	28	0.61784
Cct5	FBpp0087096	Cas	FBpp0080484	1	0.617498
Cul-4	FBpp0290569	Act(ent4)	FBpp0082597	56	0.616678
alphaTub(ent1)	FBpp0081062	CG2852	FBpp0071844	1	0.616131
Tcp-1zeta	FBpp0073902	Prosalpha3	FBpp0071451	3	0.615995
cib(ent2)	FBpp0310070	Hop	FBpp0077790	4	0.615858
Rab(ent1)	FBpp0071419	Nrg	FBpp0305703	45	0.615858
Nopp140(ent4)	FBpp0305035	cora(ent2)	FBpp0309411	6	0.615789
mys	FBpp0309123	CG33096	FBpp0291186	41	0.615448
CG5706	FBpp0084021	Hsp23	FBpp0301282	17	0.614491
nrv2(ent2)	FBpp0304645	ScpX/CG17597	FBpp0080659	28	0.614354
Sep1/pnut	FBpp0087870	Tcp-1eta	FBpp0081401	3	0.614081
CG8289	FBpp0309487	Nat1	FBpp0074480	11	0.613807
CG12859	FBpp0086570	mys	FBpp0309123	41	0.613534
Rab(ent1)	FBpp0071419	nrv2(ent1)	FBpp0099793	45	0.612782
CG11961	FBpp0300747	Rala	FBpp0070559	58	0.612509
CG5642	FBpp0075754	Prosalpha1/CG30382	FBpp0087969	3	0.612167
Mtor	FBpp0304737	alpha-Spec	FBpp0305102	59	0.611893
CG12859	FBpp0086570	CG8108	FBpp0076068	41	0.611688
dp	FBpp0304632	Ssb-c31a	FBpp0079211	6	0.611552
Sep1/pnut	FBpp0087870	Prosbeta7	FBpp0078449	3	0.6108
pUf68(ent1)	FBpp0072593	Mi-2	FBpp0304462	6	0.610526
Cg25C	FBpp0078642	Fas3	FBpp0309467	14	0.610185
l(3)neo18	FBpp0306219	eIF4AIII/eIF-4a	FBpp0081324	20	0.609979
x16	FBpp0304606	Lam	FBpp0297902	14	0.609911
FK506-bp2	FBpp0085703	Dp1	FBpp0309290	1	0.609638
Ald	FBpp0308680	Eno	FBpp0291325	37	0.609364
pUf68(ent1)	FBpp0072593	cora(ent2)	FBpp0309411	6	0.608817
fax(ent1)	FBpp0075170	und	FBpp0307472	29	0.608817
CG2852	FBpp0071844	Hsp83	FBpp0305095	1	0.608612
CG2852	FBpp0071844	Dp1	FBpp0309290	1	0.608407
fax(ent1)	FBpp0075170	RpL29	FBpp0296949	29	0.608134
Sep1/pnut	FBpp0087870	eIF-2alpha	FBpp0309768	3	0.607792
CG2852	FBpp0071844	eIF-4a	FBpp0303628	1	0.607587
awd	FBpp0308291	Dp1	FBpp0309290	1	0.606904
ade5	FBpp0305933	CG8289	FBpp0309487	11	0.606767
Tsp42Ee	FBpp0307820	Rac1/Rac2	FBpp0305023	10	0.606288
Rab(ent1)	FBpp0071419	Top2	FBpp0304598	45	0.606288
rump(ent1)	FBpp0081601	CG9775	FBpp0307563	28	0.605468
Roe1	FBpp0086795	Art1	FBpp0081780	33	0.605332
CG6084(ent1)	FBpp0303937	Cas	FBpp0080484	1	0.604921
PpV	FBpp0303849	Act(ent1)	FBpp0085365	25	0.604921
mbf1	FBpp0294020	Aats-gly	FBpp0306062	49	0.604238
rump(ent1)	FBpp0081601	ScpX/CG17597	FBpp0080659	28	0.604033
CG11876	FBpp0084738	CG7920	FBpp0306760	52	0.604033
His3(ent3)	FBpp0091058	Bsg	FBpp0079188	24	0.603759
alphaTub(ent2)	FBpp0081062	CG2852	FBpp0071844	1	0.603076
alphaTub(ent1)	FBpp0081062	CG8209	FBpp0076470	1	0.602666
Ald	FBpp0308680	Pfk	FBpp0305281	37	0.602324
capt	FBpp0304563	CG11089	FBpp0292528	29	0.602187
Ppn(ent3)	FBpp0291053	Nopp140(ent4)	FBpp0305035	6	0.601914
Ars2	FBpp0302787	PPP4R2r(ent2)	FBpp0307839	10	0.601914
cib(ent2)	FBpp0310070	Prx5	FBpp0100080	4	0.601777
schlank	FBpp0070899	CG2970	FBpp0304305	50	0.60164
Nat1	FBpp0074480	D1	FBpp0290739	11	0.601299
CG9634	FBpp0310021	CG6523	FBpp0080044	11	0.601025
CG12859	FBpp0086570	CG33096	FBpp0291186	41	0.600957
Tsp42Ee	FBpp0307820	Ars2	FBpp0302787	10	0.600478
ND75	FBpp0071129	AnxB9(ent2)	FBpp0307770	2	0.600342
Prosbeta7	FBpp0078449	Prosalpha3	FBpp0071451	3	0.599522
CG8289	FBpp0309487	CG6523	FBpp0080044	11	0.599385
l(2)37Cc	FBpp0080708	CG8306	FBpp0086266	2	0.599316
chic	FBpp0301152	RpL29	FBpp0296949	29	0.599043
CG31075(ent1)	FBpp0084452	Pfk	FBpp0305281	37	0.598906
Sep1/pnut	FBpp0087870	Prosalpha7	FBpp0089041	3	0.598565
Nat1	FBpp0074480	CG17337	FBpp0085374	11	0.598428
CG2852	FBpp0071844	CG8635	FBpp0308450	1	0.597334
CG2852	FBpp0071844	T-cp1	FBpp0083684	1	0.597198
Mtor	FBpp0304737	simj	FBpp0303964	59	0.596992
Cat	FBpp0074825	CG1354(ent2)	FBpp0307859	12	0.596514
Ppn(ent3)	FBpp0291053	pUf68(ent1)	FBpp0072593	6	0.59583
His2Av	FBpp0306426	Bsg	FBpp0079188	24	0.595625
awd	FBpp0308291	Cct5	FBpp0087096	1	0.595557
Vha68-3/Vha68-2/Vha68-1	FBpp0080002	Jafrac1	FBpp0308757	55	0.594395
Rbp1-like/Rbp1	FBpp0081754	Nrg	FBpp0305703	45	0.59419
CG8289	FBpp0309487	CG9281	FBpp0309269	11	0.594053
CG5590	FBpp0084585	LamC(ent2)	FBpp0305369	39	0.593985
alphaTub(ent2)	FBpp0081062	CG8258	FBpp0087764	1	0.59378
SF2	FBpp0293269	Src42A(ent2)	FBpp0307255	57	0.593643
CG14207(ent1)	FBpp0074503	GlyP	FBpp0099923	37	0.593096
His2A(ent1)	FBpp0091084	CG9775	FBpp0307563	28	0.59255
Aats-asn	FBpp0304830	Ost48	FBpp0071279	2	0.591661
Pp1-13C/Pp1-87B	FBpp0073834	Lsp1alpha	FBpp0073484	8	0.591388
PpV	FBpp0303849	Hsc70-4	FBpp0307982	25	0.591251
CG2852	FBpp0071844	l(1)G0255	FBpp0070915	1	0.590841
CG2852	FBpp0071844	Cas	FBpp0080484	1	0.590636
Sep1/pnut	FBpp0087870	Prosalpha1/CG30382	FBpp0087969	3	0.590021
Pabp2	FBpp0087864	sle/CG12592	FBpp0081710	54	0.590021
Pp2A-29B(ent1)	FBpp0293227	CG6455	FBpp0307187	7	0.58961
Syb	FBpp0308541	His4(ent1)	FBpp0091150	16	0.58838
His2Av	FBpp0306426	bor	FBpp0297140	24	0.588175
Roe1	FBpp0086795	Vha26	FBpp0078349	33	0.588107
Cg25C	FBpp0078642	Su(var)205	FBpp0079252	14	0.587833
Ars2	FBpp0302787	CG11151	FBpp0304108	10	0.587423
CG17593	FBpp0305448	AnxB9(ent2)	FBpp0307770	2	0.587013
ade5	FBpp0305933	CG9634	FBpp0310021	11	0.586876
CG6180	FBpp0079979	CG11089	FBpp0292528	29	0.585988
mRpS7	FBpp0304503	CG2970	FBpp0304305	50	0.585919
CG8209	FBpp0076470	CG8635	FBpp0308450	1	0.585646
SF2	FBpp0293269	Dek(ent2)	FBpp0305164	57	0.585578
CG8209	FBpp0076470	CG3226	FBpp0070953	1	0.585509
Hsp83	FBpp0305095	eIF-4a	FBpp0303628	1	0.584826
CG6084(ent1)	FBpp0303937	Gdi	FBpp0297299	1	0.584621
CG6084(ent1)	FBpp0303937	l(1)G0255	FBpp0070915	1	0.584484
Vha68-3/Vha68-2/Vha68-1	FBpp0080002	CG8036	FBpp0081372	55	0.584142
Rac1/Rac2	FBpp0305023	Vha55	FBpp0290875	10	0.584005
CG5642	FBpp0075754	Prosalpha7	FBpp0089041	3	0.583937
CG8209	FBpp0076470	CG7770	FBpp0303214	1	0.58298
CG6084(ent1)	FBpp0303937	CG5384	FBpp0304059	1	0.582707
Prosbeta3	FBpp0081488	Vha55	FBpp0290875	10	0.582365
Prosbeta7	FBpp0078449	Tcp-1zeta	FBpp0073902	3	0.582228
Prosbeta7	FBpp0078449	Tcp-1eta	FBpp0081401	3	0.58216
ssx	FBpp0308821	CG17337	FBpp0085374	11	0.581681
CG6084(ent1)	FBpp0303937	me31B	FBpp0079566	1	0.581613
ade5	FBpp0305933	Nat1	FBpp0074480	11	0.581135
HP5	FBpp0073348	CG17544	FBpp0290046	7	0.580814
Aats-lys	FBpp0292593	Droj2	FBpp0082223	47	0.580178
Ars2	FBpp0302787	eIF4G(ent1)	FBpp0288389	10	0.580109
T-cp1	FBpp0083684	eIF-4a	FBpp0303628	1	0.579904
CG5642	FBpp0075754	eIF-2alpha	FBpp0309768	3	0.579836
Nat1	FBpp0074480	CG9281	FBpp0309269	11	0.579016
CG5642	FBpp0075754	Prosbeta7	FBpp0078449	3	0.578947
Akap200(ent3)	FBpp0309215	nonA	FBpp0309274	46	0.578879
Pp1-13C/Pp1-87B	FBpp0073834	Lsp1alpha/Lsp1gamma	FBpp0073484	8	0.578332
CG6180	FBpp0079979	RpL29	FBpp0296949	29	0.578332
chic	FBpp0301152	und	FBpp0307472	29	0.578059
CG11208	FBpp0085630	Gp210	FBpp0307249	40	0.577785
RnpS1	FBpp0081544	Mfe2	FBpp0309384	27	0.576692
Moe	FBpp0300514	RpL29	FBpp0296949	29	0.576692
CG12859	FBpp0086570	Rbp1	FBpp0081754	41	0.575871
betaCOP	FBpp0074348	CG11151	FBpp0304108	10	0.574915
Ran	FBpp0309150	RpL29	FBpp0296949	29	0.574641
Nmt	FBpp0076451	CG14476	FBpp0070058	19	0.574436
ssx	FBpp0308821	CG6523	FBpp0080044	11	0.574163
Ppn(ent3)	FBpp0291053	Ssb-c31a	FBpp0079211	6	0.573889
His3(ent3)	FBpp0091058	bor	FBpp0297140	24	0.573753
Tsp42Ee	FBpp0307820	PPP4R2r(ent2)	FBpp0307839	10	0.573479
fax(ent1)	FBpp0075170	CG7519	FBpp0304957	29	0.572932
Vha68-3/Vha68-2/Vha68-1	FBpp0080002	CG3011	FBpp0288674	55	0.572591
Syp(ent1)	FBpp0306772	Pp1-13C/Pp1-87B	FBpp0073834	8	0.572317
alphaTub(ent2)	FBpp0081062	T-cp1	FBpp0083684	1	0.571702
CG14476	FBpp0070058	CSN4	FBpp0290448	19	0.571702
CG6767	FBpp0305990	CG6180	FBpp0079979	29	0.571702
CG1970	FBpp0305832	l(2)37Cc	FBpp0080708	2	0.571429
Rac1/Rac2	FBpp0305023	His2A(ent2)	FBpp0091084	10	0.57095
capt	FBpp0304563	CG6180	FBpp0079979	29	0.57095
ssx	FBpp0308821	Nat1	FBpp0074480	11	0.570745
alphaTub(ent2)	FBpp0081062	CG8635	FBpp0308450	1	0.57013
ND75	FBpp0071129	CG8306	FBpp0086266	2	0.57013
larp(ent3)	FBpp0297482	Act(ent3)	FBpp0082597	48	0.56931
CG6767	FBpp0305990	RpL29	FBpp0296949	29	0.569241
CG5706	FBpp0084021	Hsp27	FBpp0076182	17	0.569036
CG14207(ent1)	FBpp0074503	CG31075(ent1)	FBpp0084452	37	0.569036
CG3548	FBpp0072222	Hrb98DE/Hrb87F	FBpp0306562	5	0.5689
Aats-lys	FBpp0292593	Flo2	FBpp0073766	47	0.568079
CG8209	FBpp0076470	Dp1	FBpp0309290	1	0.567943
CG1970	FBpp0305832	Ost48	FBpp0071279	2	0.567874
CG7519	FBpp0304957	und	FBpp0307472	29	0.567874
bur	FBpp0310411	CG1354(ent1)	FBpp0307859	26	0.567806
14-3-3zeta(ent3)	FBpp0099539	Art4	FBpp0305840	49	0.567122
Eb1(ent2)	FBpp0305157	CG6084(ent2)	FBpp0303937	26	0.566849
14-3-3zeta(ent3)	FBpp0099539	Aats-ala	FBpp0079326	49	0.566712
CG1970	FBpp0305832	CG8306	FBpp0086266	2	0.566302
Prosbeta3	FBpp0081488	CG11151	FBpp0304108	10	0.565892
Aats-asn	FBpp0304830	Tapdelta	FBpp0087250	2	0.565482
CG8258	FBpp0087764	eIF-4a	FBpp0303628	1	0.565003
CG7519	FBpp0304957	grsm	FBpp0082198	29	0.565003
rump(ent1)	FBpp0081601	crok	FBpp0079924	28	0.564798
CG1640	FBpp0308869	CG17259	FBpp0307454	49	0.564457
bor	FBpp0297140	wls	FBpp0075948	24	0.562816
capt	FBpp0304563	RpL29	FBpp0296949	29	0.562611
HP5	FBpp0073348	CG6455	FBpp0307187	7	0.562534
CG14476	FBpp0070058	14-3-3zeta(ent4)	FBpp0305137	19	0.562406
Aats-asn	FBpp0304830	ND75	FBpp0071129	2	0.561928
His3(ent3)	FBpp0091058	wls	FBpp0075948	24	0.560014
Aldh-III	FBpp0307851	Ssb-c31a	FBpp0079211	6	0.559398
Prosbeta3	FBpp0081488	PPP4R2r(ent2)	FBpp0307839	10	0.559262
alphaTub(ent2)	FBpp0081062	me31B	FBpp0079566	1	0.559057
AnxB9(ent1)	FBpp0307770	Gp210	FBpp0307249	40	0.558988
Aldh-III	FBpp0307851	cora(ent2)	FBpp0309411	6	0.55892
Syp(ent1)	FBpp0306772	Lsp1alpha/Lsp1gamma	FBpp0073484	8	0.558852
CG13887(ent1)	FBpp0072481	Rbp1	FBpp0081754	41	0.557963
CSN4	FBpp0290448	ALiX	FBpp0084610	19	0.557826
bur	FBpp0310411	Hel25E(ent2)	FBpp0304066	26	0.557826
Tsp42Ee	FBpp0307820	Vha55	FBpp0290875	10	0.557416
CG10470	FBpp0080690	nocte	FBpp0071395	30	0.557416
Ubc12	FBpp0304449	lark	FBpp0076555	32	0.555161
CG6084(ent1)	FBpp0303937	Cct5	FBpp0087096	1	0.555024
CG6084(ent1)	FBpp0303937	Dp1	FBpp0309290	1	0.554067
CG2310	FBpp0084800	Nrg	FBpp0305703	45	0.55393
papi	FBpp0077511	His4(ent1)	FBpp0091150	16	0.553862
bur	FBpp0310411	CG6084(ent2)	FBpp0303937	26	0.553315
Atpalpha(ent4)	FBpp0088504	bor	FBpp0297140	24	0.552495
FK506-bp2	FBpp0085703	Cct5	FBpp0087096	1	0.552427
His1(ent2)	FBpp0091086	CG5174(ent3)	FBpp0297592	61	0.551265
eIF-2beta	FBpp0075700	Act(ent5)	FBpp0082597	15	0.551196
glo(ent1)	FBpp0088858	Hmu	FBpp0084534	38	0.551059
CG9634	FBpp0310021	Nat1	FBpp0074480	11	0.550581
awd	FBpp0308291	CG8258	FBpp0087764	1	0.550239
CG5642	FBpp0075754	Prosalpha3	FBpp0071451	3	0.549487
Aldh-III	FBpp0307851	pUf68(ent1)	FBpp0072593	6	0.549009
dp	FBpp0304632	pUf68(ent1)	FBpp0072593	6	0.548735
Nmt	FBpp0076451	ALiX	FBpp0084610	19	0.548462
Hsp83	FBpp0305095	Cas	FBpp0080484	1	0.548394
Art4	FBpp0305840	Ntf-2(ent1)	FBpp0305904	49	0.548257
His2A(ent1)	FBpp0091084	crok	FBpp0079924	28	0.547847
Nrx-IV(ent1)	FBpp0075730	CG11444	FBpp0310167	51	0.547505
Hsp83	FBpp0305095	CG5384	FBpp0304059	1	0.546753
CG14207(ent1)	FBpp0074503	Tpi	FBpp0084950	37	0.546138
nudC	FBpp0297079	clu	FBpp0305372	58	0.545386
mRpS7	FBpp0304503	schlank	FBpp0070899	50	0.544839
Ubc12	FBpp0304449	Aats-trp	FBpp0081461	32	0.542515
capt	FBpp0304563	und	FBpp0307472	29	0.542379
Cg25C	FBpp0078642	Lam	FBpp0297902	14	0.541695
CG4706/Acon	FBpp0081812	Dip-B	FBpp0082301	44	0.540943
Art4	FBpp0305840	CG17259	FBpp0307454	49	0.540191
glo(ent1)	FBpp0088858	His1(ent3)	FBpp0091086	38	0.53944
Prosbeta3	FBpp0081488	eIF4G(ent1)	FBpp0288389	10	0.539234
CG8209	FBpp0076470	T-cp1	FBpp0083684	1	0.537731
CG6767	FBpp0305990	und	FBpp0307472	29	0.537731
CG14207(ent1)	FBpp0074503	Ald	FBpp0308680	37	0.536569
Pabp2	FBpp0087864	Ptp99A	FBpp0292507	54	0.536295
Ran	FBpp0309150	und	FBpp0307472	29	0.53609
Aldh-III	FBpp0307851	MRP	FBpp0089068	6	0.534655
grsm	FBpp0082198	CG6180	FBpp0079979	29	0.53404
Cont	FBpp0078557	wls	FBpp0075948	24	0.533493
mbf1	FBpp0294020	CG17259	FBpp0307454	49	0.533493
CG6084(ent1)	FBpp0303937	Hsp83	FBpp0305095	1	0.531579
larp(ent3)	FBpp0297482	CG4598	FBpp0304781	48	0.531306
grsm	FBpp0082198	RpL29	FBpp0296949	29	0.53069
FK506-bp2	FBpp0085703	CG8258	FBpp0087764	1	0.530554
AnxB9(ent1)	FBpp0307770	CG11208	FBpp0085630	40	0.529528
Art4	FBpp0305840	CG1640	FBpp0308869	49	0.526589
CG2310	FBpp0084800	Top2	FBpp0304598	45	0.526316
Cont	FBpp0078557	bor	FBpp0297140	24	0.526111
CG2852	FBpp0071844	CG3226	FBpp0070953	1	0.525906
Tsp42Ee	FBpp0307820	eIF4G(ent1)	FBpp0288389	10	0.524607
CG8209	FBpp0076470	CG8258	FBpp0087764	1	0.524402
14-3-3zeta(ent3)	FBpp0099539	Ntf-2(ent1)	FBpp0305904	49	0.52406
CG6084(ent1)	FBpp0303937	CG8635	FBpp0308450	1	0.523513
RpL38	FBpp0110412	Prx5	FBpp0100080	4	0.523172
CG31075(ent1)	FBpp0084452	Ald	FBpp0308680	37	0.523172
CG31075(ent1)	FBpp0084452	Eno	FBpp0291325	37	0.522898
CG2852	FBpp0071844	Cct5	FBpp0087096	1	0.52283
CG8209	FBpp0076470	Cct5	FBpp0087096	1	0.522556
CG7519	FBpp0304957	CG11089	FBpp0292528	29	0.522283
B52(ent1)	FBpp0300517	bor	FBpp0297140	24	0.520164
Aldh-III	FBpp0307851	Imp(ent1)	FBpp0293680	6	0.519754
Rac1/Rac2	FBpp0305023	PPP4R2r(ent2)	FBpp0307839	10	0.519481
ade5	FBpp0305933	CG7048	FBpp0290701	11	0.517908
eIF-2gamma/Su(var)3-9	FBpp0307983	CG2046	FBpp0078317	23	0.517908
awd	FBpp0308291	T-cp1	FBpp0083684	1	0.517635
CG9634	FBpp0310021	CG17337	FBpp0085374	11	0.517635
Ppn(ent2)	FBpp0291053	Arpc4	FBpp0078831	25	0.517567
eIF-2beta	FBpp0075700	Act(ent6)	FBpp0082597	15	0.517225
His2Av	FBpp0306426	wls	FBpp0075948	24	0.516883
pch2	FBpp0308430	CG10470	FBpp0080690	30	0.514559
mbf1	FBpp0294020	14-3-3zeta(ent2)	FBpp0305137	49	0.513739
AnxB9(ent2)	FBpp0307770	CG8306	FBpp0086266	2	0.511688
ade5	FBpp0305933	D1	FBpp0290739	11	0.508749
Syb	FBpp0308541	papi	FBpp0077511	16	0.508202
Aats-asn	FBpp0304830	AnxB9(ent2)	FBpp0307770	2	0.507587
ade5	FBpp0305933	CG9281	FBpp0309269	11	0.506425
pch2	FBpp0308430	nocte	FBpp0071395	30	0.50622
CG2852	FBpp0071844	CG8258	FBpp0087764	1	0.505263
Aldh-III	FBpp0307851	Nopp140(ent4)	FBpp0305035	6	0.504375
CG2310	FBpp0084800	Rab(ent1)	FBpp0071419	45	0.503418
FK506-bp2	FBpp0085703	T-cp1	FBpp0083684	1	0.502734
CG6084(ent1)	FBpp0303937	CG8258	FBpp0087764	1	0.500547
RpL38	FBpp0110412	eIF-5A	FBpp0072082	4	0.500547
Ef1alpha100E/Ef1alpha48D	FBpp0304260	Top2	FBpp0304598	45	0.500478
Dsp1	FBpp0308813	nocte	FBpp0071395	30	0.499932
Aldh-III	FBpp0307851	Mi-2	FBpp0304462	6	0.499795
Rac1/Rac2	FBpp0305023	eIF4G(ent1)	FBpp0288389	10	0.499248
ade5	FBpp0305933	CG6523	FBpp0080044	11	0.498496
RnpS1	FBpp0081544	SmE	FBpp0079182	27	0.497813
Pp2A-29B(ent1)	FBpp0293227	CG17544	FBpp0290046	7	0.497539
CG3566	FBpp0293707	Flo2	FBpp0073766	47	0.497258
CG6084(ent1)	FBpp0303937	T-cp1	FBpp0083684	1	0.497129
CG14207(ent1)	FBpp0074503	Eno	FBpp0291325	37	0.497061
Ef1alpha100E/Ef1alpha48D	FBpp0304260	nrv2(ent1)	FBpp0099793	45	0.496104
grsm	FBpp0082198	CG11089	FBpp0292528	29	0.495079
und	FBpp0307472	RpL29	FBpp0296949	29	0.494942
crim	FBpp0075854	papi	FBpp0077511	16	0.494395
14-3-3zeta(ent3)	FBpp0099539	CG1640	FBpp0308869	49	0.49296
Art4	FBpp0305840	14-3-3zeta(ent2)	FBpp0305137	49	0.491934
und	FBpp0307472	CG6180	FBpp0079979	29	0.489952
Rac1/Rac2	FBpp0305023	CG11151	FBpp0304108	10	0.489474
CG6084(ent1)	FBpp0303937	eIF-4a	FBpp0303628	1	0.488653
mbf1	FBpp0294020	Aats-ala	FBpp0079326	49	0.48838
Pp2A-29B(ent1)	FBpp0293227	HP5	FBpp0073348	7	0.487964
Rbp1-like/Rbp1	FBpp0081754	Rab(ent1)	FBpp0071419	45	0.487081
Tsp42Ee	FBpp0307820	CG11151	FBpp0304108	10	0.486603
CG14207(ent1)	FBpp0074503	Pfk	FBpp0305281	37	0.486398
und	FBpp0307472	CG11089	FBpp0292528	29	0.485851
mbf1	FBpp0294020	Ntf-2(ent1)	FBpp0305904	49	0.485851
ebi	FBpp0077715	woc(ent1)	FBpp0306779	21	0.483937
RpL38	FBpp0110412	Sod(ent2)	FBpp0305736	4	0.483869
B52(ent1)	FBpp0300517	wls	FBpp0075948	24	0.483185
CG1970	FBpp0305832	Tapdelta	FBpp0087250	2	0.483049
RpL38	FBpp0110412	DppIII	FBpp0081331	4	0.482228
ms(3)72Dt/ATPsyn-beta	FBpp0305828	CG11876	FBpp0084738	52	0.482092
Rbp1-like/Rbp1	FBpp0081754	nrv2(ent1)	FBpp0099793	45	0.480451
CG5706	FBpp0084021	Hsp67Ba	FBpp0076223	17	0.479016
CG3566	FBpp0293707	Aats-lys	FBpp0292593	47	0.478932
RpL38	FBpp0110412	Hop	FBpp0077790	4	0.478606
Syb	FBpp0308541	HIP/HIP-R	FBpp0305905	16	0.478537
CG2310	FBpp0084800	nrv2(ent1)	FBpp0099793	45	0.478264
Moe	FBpp0300514	und	FBpp0307472	29	0.478127
Nmt	FBpp0076451	CSN4	FBpp0290448	19	0.477239
CG7519	FBpp0304957	CG6180	FBpp0079979	29	0.474094
14-3-3zeta(ent3)	FBpp0099539	Aats-gly	FBpp0306062	49	0.473684
RnpS1	FBpp0081544	Gie	FBpp0308780	27	0.470813
Dsp1	FBpp0308813	CG10470	FBpp0080690	30	0.470335
CG11961	FBpp0300747	clu	FBpp0305372	58	0.470062
Acon	FBpp0310408	Dip-B	FBpp0082301	44	0.468558
CG3566	FBpp0293707	Droj2	FBpp0082223	47	0.46811
RpL38	FBpp0110412	tsr	FBpp0072097	4	0.465345
ms(3)72Dt/ATPsyn-beta	FBpp0305828	CG7920	FBpp0306760	52	0.462543
RpL38	FBpp0110412	CG10602	FBpp0088357	4	0.461791
RpL38	FBpp0110412	cib(ent1)	FBpp0310070	4	0.461244
plexA(ent1)	FBpp0301599	Hrb98DE/Hrb87F	FBpp0306562	5	0.45988
RpL38	FBpp0110412	Ahcy13	FBpp0304841	4	0.458852
RpL38	FBpp0110412	cib(ent2)	FBpp0310070	4	0.456254
CG6084(ent1)	FBpp0303937	CG7770	FBpp0303214	1	0.45311
mbf1	FBpp0294020	CG1640	FBpp0308869	49	0.452427
Ef1alpha100E/Ef1alpha48D	FBpp0304260	Rab(ent1)	FBpp0071419	45	0.450923
14-3-3zeta(ent3)	FBpp0099539	CG17259	FBpp0307454	49	0.449419
CG7519	FBpp0304957	RpL29	FBpp0296949	29	0.448941
CG14207(ent1)	FBpp0074503	PyK	FBpp0083611	37	0.448941
CG4706/Acon	FBpp0081812	pUf68(ent2)	FBpp0290738	44	0.447505
CG2852	FBpp0071844	CG7770	FBpp0303214	1	0.444019
CG1970	FBpp0305832	AnxB9(ent2)	FBpp0307770	2	0.443199
eIF-2gamma/Su(var)3-9	FBpp0307983	Prosbeta5	FBpp0087320	23	0.438483
OstStt3	FBpp0084161	CG2118	FBpp0300204	35	0.436704
RpL38	FBpp0110412	Aats-thr	FBpp0079915	4	0.434313
RpL38	FBpp0110412	CG6891	FBpp0306529	4	0.434245
Ppn(ent2)	FBpp0291053	Hsc70-4	FBpp0307982	25	0.433356
Mapmodulin	FBpp0289639	Gp210	FBpp0307249	40	0.430895
RpL38	FBpp0110412	sn	FBpp0290893	4	0.429938
Mapmodulin	FBpp0289639	CG11208	FBpp0085630	40	0.42987
Aats-asn	FBpp0304830	CG8306	FBpp0086266	2	0.428982
CG14476	FBpp0070058	ALiX	FBpp0084610	19	0.427888
Acon	FBpp0310408	pUf68(ent2)	FBpp0290738	44	0.426452
RpL38	FBpp0110412	dUTPase	FBpp0079746	4	0.421326
RpL38	FBpp0110412	Tctp	FBpp0081820	4	0.414833
Ppn(ent2)	FBpp0291053	Act(ent1)	FBpp0085365	25	0.414422
RpL38	FBpp0110412	Cyp1	FBpp0074017	4	0.410321
plexA(ent1)	FBpp0301599	CG3548	FBpp0072222	5	0.408884

## Sheet: STRING interactions
Protein interactions from STRING
node1.symbol	node1.FlyBaseID	node2.symbol	node2.FlyBaseID	Score
Ntf-2(ent1)	FBpp0305904	Ran	FBpp0073328	0.999
Tpi	FBpp0084948	Eno	FBpp0077572	0.999
Cct5	FBpp0087095	Cctgamma	FBpp0082787	0.999
eIF-2gamma/Su(var)3-9	FBpp0302537	Su(var)205	FBpp0079251	0.999
Gapdh1/Gapdh2	FBpp0087977	Tpi	FBpp0084948	0.999
Cct5	FBpp0087095	T-cp1	FBpp0083683	0.999
T-cp1	FBpp0083683	Tcp-1zeta	FBpp0073902	0.999
Cct5	FBpp0087095	Tcp-1eta	FBpp0081401	0.999
CG7770	FBpp0303214	CG7048	FBpp0290701	0.999
Cct5	FBpp0087095	Tcp-1zeta	FBpp0073902	0.999
EF2	FBpp0305182	Ef1alpha100E/Ef1alpha48D	FBpp0304260	0.999
Prosalpha7	FBpp0089041	Prosbeta3	FBpp0081488	0.999
T-cp1	FBpp0083683	Cctgamma	FBpp0082787	0.999
Tcp-1eta	FBpp0081401	Tcp-1zeta	FBpp0073902	0.999
CG8258	FBpp0087764	Tcp-1eta	FBpp0081401	0.999
Gapdh1/Gapdh2	FBpp0087977	Eno	FBpp0077572	0.999
CG8258	FBpp0087764	T-cp1	FBpp0083683	0.999
Cctgamma	FBpp0082787	Tcp-1eta	FBpp0081401	0.999
lwr	FBpp0301731	smt3	FBpp0078984	0.999
Prosbeta3	FBpp0081488	Prosalpha3	FBpp0071451	0.999
Prosbeta5	FBpp0087319	Prosbeta3	FBpp0081488	0.999
RpL38	FBpp0110412	RpL29	FBpp0071518	0.999
Pgk	FBpp0303562	Gapdh2	FBpp0073922	0.999
Vha55	FBpp0082139	Vha68-2	FBpp0079999	0.999
capt	FBpp0099391	tsr	FBpp0072097	0.999
Aats-gln	FBpp0084240	Aats-lys	FBpp0071302	0.999
Pgk	FBpp0303562	Gapdh1/Gapdh2	FBpp0087977	0.999
Pgk	FBpp0303562	Tpi	FBpp0084948	0.999
Ald	FBpp0302781	Gapdh1/Gapdh2	FBpp0087977	0.999
eIF-2beta	FBpp0075700	eIF-2alpha	FBpp0074075	0.999
Prosbeta5	FBpp0087319	Prosalpha3	FBpp0071451	0.999
Prosalpha7	FBpp0089041	Prosalpha3	FBpp0071451	0.999
Hsc70Cb	FBpp0292999	Hop	FBpp0077790	0.999
Prosbeta5	FBpp0087319	Prosbeta7	FBpp0078448	0.999
Prosbeta3	FBpp0081488	Prosbeta7	FBpp0078448	0.999
Cctgamma	FBpp0082787	Tcp-1zeta	FBpp0073902	0.999
eIF-2gamma/Su(var)3-9	FBpp0302537	eIF-2beta	FBpp0075700	0.999
CG8258	FBpp0087764	Cctgamma	FBpp0082787	0.999
Act(ent5)	FBpp0100124	chic	FBpp0089196	0.999
Vha68-2	FBpp0079999	Vha26	FBpp0078349	0.999
T-cp1	FBpp0083683	Tcp-1eta	FBpp0081401	0.999
CG8258	FBpp0087764	Tcp-1zeta	FBpp0073902	0.999
Tpi	FBpp0084948	Gapdh2	FBpp0073922	0.999
Eno	FBpp0077572	Gapdh2	FBpp0073922	0.999
eIF-2gamma/Su(var)3-9	FBpp0302537	eIF-2alpha	FBpp0074075	0.999
Gapdh1/Gapdh2	FBpp0087977	Gapdh2	FBpp0073922	0.999
Ald	FBpp0302781	Tpi	FBpp0084948	0.999
Prosalpha7	FBpp0089041	Prosbeta7	FBpp0078448	0.999
CG1970	FBpp0305832	ND75	FBpp0071128	0.999
Ald	FBpp0302781	Gapdh2	FBpp0073922	0.999
eIF-4a	FBpp0297911	eIF4G(ent1)	FBpp0111817	0.999
Vha55	FBpp0082139	Vha26	FBpp0078349	0.999
Prosbeta7	FBpp0078448	Prosalpha3	FBpp0071451	0.999
Prosalpha7	FBpp0089041	Prosbeta5	FBpp0087319	0.999
Hsp23	FBpp0301282	Hsp27	FBpp0076182	0.999
CG8258	FBpp0087764	Cct5	FBpp0087095	0.999
RpL38	FBpp0110412	eIF-5A	FBpp0072081	0.999
Pgk	FBpp0303562	Eno	FBpp0077572	0.999
Hsp26	FBpp0076224	Hsp27	FBpp0076182	0.999
Hsp83	FBpp0305095	Hop	FBpp0077790	0.999
Ald	FBpp0302781	Pfk	FBpp0087506	0.998
Hsp23	FBpp0301282	Hsp26	FBpp0076224	0.998
Act(ent5)	FBpp0100124	tsr	FBpp0072097	0.997
Sod(ent2)	FBpp0305736	Cat	FBpp0074825	0.997
glo(ent1)	FBpp0088856	Hrb98DE/Hrb87F	FBpp0084669	0.997
Hsc70Cb	FBpp0292999	Roe1	FBpp0086795	0.997
GlyP	FBpp0077501	Gapdh2	FBpp0073922	0.997
OstStt3	FBpp0084161	Ost48	FBpp0071279	0.997
Pgk	FBpp0303562	Ald	FBpp0302781	0.997
Ald	FBpp0302781	Eno	FBpp0077572	0.997
bur	FBpp0290556	ade5	FBpp0073538	0.996
Act(ent5)	FBpp0100124	alphaTub(ent1)	FBpp0081153	0.996
Pfk	FBpp0087506	Eno	FBpp0077572	0.995
l(3)neo18	FBpp0075755	ND75	FBpp0071128	0.995
eIF4G(ent1)	FBpp0111817	eIF-2alpha	FBpp0074075	0.995
Pfk	FBpp0087506	Tpi	FBpp0084948	0.994
Aats-asn	FBpp0304830	Aats-gly	FBpp0075386	0.994
CG17544	FBpp0080759	Mfe2	FBpp0073988	0.993
eIF4G(ent1)	FBpp0111817	eIF-2beta	FBpp0075700	0.993
EF2	FBpp0305182	mRpS7	FBpp0304503	0.993
Atpalpha(ent3)	FBpp0088502	nrv2(ent1)	FBpp0079009	0.993
Hsc70Cb	FBpp0292999	Droj2	FBpp0082219	0.993
Vha68-3/Vha68-2/Vha68-1	FBpp0080002	Vha26	FBpp0078349	0.993
Ald	FBpp0302781	GlyP	FBpp0077501	0.992
CG5384	FBpp0304059	Txl	FBpp0076804	0.992
Droj2	FBpp0082219	Hop	FBpp0077790	0.992
EF2	FBpp0305182	RpL29	FBpp0071518	0.992
Rac1/Rac2	FBpp0304252	Act(ent5)	FBpp0100124	0.992
RpL24-like	FBpp0081879	CG10576	FBpp0076827	0.991
Hsp83	FBpp0305095	Hsc70Cb	FBpp0292999	0.99
Hsp83	FBpp0305095	Droj2	FBpp0082219	0.99
mbf1	FBpp0303170	Hop	FBpp0077790	0.99
Arpc4	FBpp0078831	Act(ent4)	FBpp0071448	0.99
Eno	FBpp0077572	GlyP	FBpp0077501	0.99
Vha55	FBpp0082139	Vha68-3/Vha68-2/Vha68-1	FBpp0080002	0.99
CG8036	FBpp0081370	Gapdh2	FBpp0073922	0.99
His2Av	FBpp0084434	smt3	FBpp0078984	0.99
EF2	FBpp0305182	RpL38	FBpp0110412	0.989
Aats-asn	FBpp0304830	Aats-lys	FBpp0071302	0.989
Top2	FBpp0304598	smt3	FBpp0078984	0.989
Aats-gln	FBpp0084240	Aats-gly	FBpp0075386	0.988
Cont	FBpp0078557	Nrx-IV(ent1)	FBpp0075730	0.988
Pfk	FBpp0087506	GlyP	FBpp0077501	0.988
Hsc70Cb	FBpp0292999	Tcp-1eta	FBpp0081401	0.988
ScpX/CG17597	FBpp0080659	Mfe2	FBpp0073988	0.987
Gapdh1/Gapdh2	FBpp0087977	CG8036	FBpp0081370	0.987
CG17259	FBpp0077351	Aats-gly	FBpp0075386	0.987
eIF4G(ent1)	FBpp0111817	RnpS1	FBpp0081544	0.986
Gapdh2	FBpp0073922	Jafrac1	FBpp0073594	0.986
His2Av	FBpp0084434	dUTPase	FBpp0079746	0.985
CG8258	FBpp0087764	Hop	FBpp0077790	0.984
RpL24-like	FBpp0081879	RpL29	FBpp0071518	0.984
His2Av	FBpp0084434	Su(var)205	FBpp0079251	0.984
eIF-4a	FBpp0297911	eIF-2alpha	FBpp0074075	0.983
Ef1alpha100E/Ef1alpha48D	FBpp0304260	Act(ent5)	FBpp0100124	0.983
Aats-asn	FBpp0304830	Aats-ala	FBpp0079326	0.983
Sod(ent2)	FBpp0305736	Jafrac1	FBpp0073594	0.983
Gapdh1/Gapdh2	FBpp0087977	CG5103/CG8036	FBpp0074898	0.982
chic	FBpp0089196	cib(ent1)	FBpp0070607	0.982
Act(ent5)	FBpp0100124	Tcp-1eta	FBpp0081401	0.982
eIF-2gamma/Su(var)3-9	FBpp0302537	eIF4G(ent1)	FBpp0111817	0.982
Act(ent5)	FBpp0100124	T-cp1	FBpp0083683	0.982
chic	FBpp0089196	tsr	FBpp0072097	0.982
Aats-ala	FBpp0079326	Aats-gly	FBpp0075386	0.982
CG5103/CG8036	FBpp0074898	Gapdh2	FBpp0073922	0.982
Tcp-1eta	FBpp0081401	Act(ent4)	FBpp0071448	0.981
His2A(ent1)	FBpp0085249	His4(ent2)	FBpp0082421	0.981
T-cp1	FBpp0083683	Act(ent4)	FBpp0071448	0.981
eIF-4a	FBpp0297911	eIF-2beta	FBpp0075700	0.981
ade5	FBpp0073538	CG3011	FBpp0070792	0.981
Ald	FBpp0302781	CG8036	FBpp0081370	0.979
Aats-thr	FBpp0079914	CG17259	FBpp0077351	0.978
chic	FBpp0089196	Act(ent4)	FBpp0071448	0.978
Rac1/Rac2	FBpp0304252	Act(ent4)	FBpp0071448	0.978
Flo2	FBpp0303248	Flo1	FBpp0086485	0.977
Rac1/Rac2	FBpp0304252	chic	FBpp0089196	0.977
B52(ent1)	FBpp0300515	Hrb98DE/Hrb87F	FBpp0084669	0.977
Tapdelta	FBpp0087250	Ost48	FBpp0071279	0.977
Pp2A-29B(ent1)	FBpp0297239	PpV	FBpp0070883	0.976
alphaTub(ent1)	FBpp0081153	Act(ent4)	FBpp0071448	0.975
capt	FBpp0099391	chic	FBpp0089196	0.975
Hsc70Cb	FBpp0292999	Cct5	FBpp0087095	0.974
CG8036	FBpp0081370	Eno	FBpp0077572	0.974
Gapdh1/Gapdh2	FBpp0087977	Pfk	FBpp0087506	0.974
Pgk	FBpp0303562	GlyP	FBpp0077501	0.974
Gapdh1/Gapdh2	FBpp0087977	GlyP	FBpp0077501	0.973
Pgk	FBpp0303562	Pfk	FBpp0087506	0.973
Hsp83	FBpp0305095	FKBP59	FBpp0079468	0.973
Rac1/Rac2	FBpp0304252	Rab(ent1)	FBpp0077029	0.973
Cct5	FBpp0087095	Hop	FBpp0077790	0.973
Aats-asn	FBpp0304830	Aats-thr	FBpp0079914	0.973
Hsp83	FBpp0305095	Cct5	FBpp0087095	0.973
Pfk	FBpp0087506	Gapdh2	FBpp0073922	0.972
Hsc70Cb	FBpp0292999	T-cp1	FBpp0083683	0.972
smt3	FBpp0078984	Ran	FBpp0073328	0.972
SF2	FBpp0293269	Hrb98DE/Hrb87F	FBpp0084669	0.972
Prx5	FBpp0100079	Jafrac1	FBpp0073594	0.972
Ald	FBpp0302781	CG5103/CG8036	FBpp0074898	0.971
Rac1/Rac2	FBpp0304252	alphaTub(ent1)	FBpp0081153	0.971
Aats-thr	FBpp0079914	Aats-lys	FBpp0071302	0.971
Hsc70Cb	FBpp0292999	Cctgamma	FBpp0082787	0.971
CG1970	FBpp0305832	ms(3)72Dt/ATPsyn-beta	FBpp0305828	0.97
Act(ent5)	FBpp0100124	Cctgamma	FBpp0082787	0.97
Act(ent5)	FBpp0100124	Arpc4	FBpp0078831	0.969
Cas	FBpp0080484	Ran	FBpp0073328	0.969
Ef1alpha100E/Ef1alpha48D	FBpp0304260	RpL38	FBpp0110412	0.969
ms(3)72Dt/ATPsyn-beta	FBpp0305828	Vha68-2	FBpp0079999	0.969
CG1970	FBpp0305832	l(3)neo18	FBpp0075755	0.968
B52(ent1)	FBpp0300515	SF2	FBpp0293269	0.968
His2Av	FBpp0084434	alphaTub(ent1)	FBpp0081153	0.968
dUTPase	FBpp0079746	Hel25E(ent2)	FBpp0078754	0.968
Tpi	FBpp0084948	GlyP	FBpp0077501	0.968
RpL38	FBpp0110412	RpL24-like	FBpp0081879	0.968
His2Av	FBpp0084434	Lam	FBpp0078733	0.965
Nrg	FBpp0297081	Nrx-IV(ent1)	FBpp0075730	0.965
CG7770	FBpp0303214	Tcp-1eta	FBpp0081401	0.965
Cctgamma	FBpp0082787	Act(ent4)	FBpp0071448	0.965
CG7048	FBpp0290701	T-cp1	FBpp0083683	0.965
Hop	FBpp0077790	CG3226	FBpp0070953	0.965
His2Av	FBpp0084434	Ran	FBpp0073328	0.964
CG7770	FBpp0303214	T-cp1	FBpp0083683	0.964
Cat	FBpp0074825	Jafrac1	FBpp0073594	0.964
Sod(ent2)	FBpp0305736	scu(ent1)	FBpp0074285	0.963
SF2	FBpp0293269	RnpS1	FBpp0081544	0.963
CG7770	FBpp0303214	alphaTub(ent1)	FBpp0081153	0.962
CG7048	FBpp0290701	SmE	FBpp0079182	0.962
Act(ent5)	FBpp0100124	CG8258	FBpp0087764	0.962
FK506-bp2	FBpp0085703	Cyp1	FBpp0074017	0.962
CG6084(ent1)	FBpp0075869	Gapdh2	FBpp0073922	0.962
CG8258	FBpp0087764	Act(ent4)	FBpp0071448	0.962
eIF-2gamma/Su(var)3-9	FBpp0302537	eIF-4a	FBpp0297911	0.961
CG4598	FBpp0304781	scu(ent1)	FBpp0074285	0.961
Gapdh1/Gapdh2	FBpp0087977	Jafrac1	FBpp0073594	0.961
Top2	FBpp0304598	Mi-2	FBpp0099808	0.961
alphaTub(ent1)	FBpp0081153	tsr	FBpp0072097	0.961
Aats-asn	FBpp0304830	CG17259	FBpp0077351	0.96
CG7048	FBpp0290701	FK506-bp2	FBpp0085703	0.96
eIF-5A	FBpp0072081	RpL29	FBpp0071518	0.959
Act(ent5)	FBpp0100124	Act(ent4)	FBpp0071448	0.959
CG5384	FBpp0304059	Prosalpha3	FBpp0071451	0.959
CG7048	FBpp0290701	Cct5	FBpp0087095	0.958
B52(ent1)	FBpp0300515	x16	FBpp0078996	0.958
B52(ent1)	FBpp0300515	Art1	FBpp0081780	0.958
RpL38	FBpp0110412	Tctp	FBpp0081820	0.957
B52(ent1)	FBpp0300515	glo(ent1)	FBpp0088856	0.957
simj	FBpp0303964	Mi-2	FBpp0099808	0.957
Top2	FBpp0304598	His2Av	FBpp0084434	0.957
Gdi	FBpp0297299	Rab(ent1)	FBpp0077029	0.957
Tcp-1eta	FBpp0081401	alphaTub(ent1)	FBpp0081153	0.956
Hsc70Cb	FBpp0292999	CG8258	FBpp0087764	0.956
Hsp83	FBpp0305095	Cctgamma	FBpp0082787	0.956
T-cp1	FBpp0083683	alphaTub(ent1)	FBpp0081153	0.956
CG31075(ent1)	FBpp0300161	CG6084(ent1)	FBpp0075869	0.955
SF2	FBpp0293269	glo(ent1)	FBpp0088856	0.954
CG7048	FBpp0290701	Tcp-1eta	FBpp0081401	0.954
Aats-ala	FBpp0079326	CG17259	FBpp0077351	0.954
His2Av	FBpp0084434	His4(ent2)	FBpp0082421	0.954
Tcp-1eta	FBpp0081401	Hop	FBpp0077790	0.953
SF2	FBpp0293269	x16	FBpp0078996	0.953
mRpS7	FBpp0304503	CG7048	FBpp0290701	0.953
CG7048	FBpp0290701	alphaTub(ent1)	FBpp0081153	0.952
Eno	FBpp0077572	l(1)G0255	FBpp0070914	0.952
Sod(ent2)	FBpp0305736	CG1458	FBpp0084774	0.952
baf	FBpp0305308	Lam	FBpp0078733	0.952
alpha-Spec	FBpp0305100	Nrg	FBpp0297081	0.95
Eb1(ent1)	FBpp0289513	alphaTub(ent1)	FBpp0081153	0.949
His2Av	FBpp0084434	Hel25E(ent2)	FBpp0078754	0.949
CG7770	FBpp0303214	Act(ent5)	FBpp0100124	0.948
Ef1alpha100E/Ef1alpha48D	FBpp0304260	alphaTub(ent1)	FBpp0081153	0.948
CG7770	FBpp0303214	Act(ent4)	FBpp0071448	0.948
Cg25C	FBpp0078641	mys	FBpp0071061	0.947
Nrg	FBpp0297081	Moe	FBpp0071213	0.947
mRpS7	FBpp0304503	RpL29	FBpp0071518	0.947
Sod(ent2)	FBpp0305736	Prosbeta3	FBpp0081488	0.946
Roe1	FBpp0086795	Droj2	FBpp0082219	0.946
Cctgamma	FBpp0082787	alphaTub(ent1)	FBpp0081153	0.946
ms(3)72Dt/ATPsyn-beta	FBpp0305828	Vha26	FBpp0078349	0.946
Act(ent5)	FBpp0100124	capt	FBpp0099391	0.946
B52(ent1)	FBpp0300515	RnpS1	FBpp0081544	0.945
Hrb98DE/Hrb87F	FBpp0084669	SmE	FBpp0079182	0.942
Aats-thr	FBpp0079914	Aats-gly	FBpp0075386	0.942
CG11876	FBpp0084735	CG8036	FBpp0081370	0.942
RnpS1	FBpp0081544	x16	FBpp0078996	0.942
Tapdelta	FBpp0087250	RpL29	FBpp0071518	0.941
ms(3)72Dt/ATPsyn-beta	FBpp0305828	Vha68-3/Vha68-2/Vha68-1	FBpp0080002	0.941
arm	FBpp0089035	ebi	FBpp0077715	0.94
Hsp83	FBpp0305095	mbf1	FBpp0303170	0.94
Txl	FBpp0076804	Prosalpha3	FBpp0071451	0.94
Sod(ent2)	FBpp0305736	FK506-bp2	FBpp0085703	0.94
His2A(ent1)	FBpp0085249	His1(ent3)	FBpp0085248	0.939
CG7048	FBpp0290701	Act(ent4)	FBpp0071448	0.939
Sod(ent2)	FBpp0305736	Prosbeta7	FBpp0078448	0.939
CG7048	FBpp0290701	Act(ent5)	FBpp0100124	0.939
Ef1alpha100E/Ef1alpha48D	FBpp0304260	RpL29	FBpp0071518	0.938
EF2	FBpp0305182	Tctp	FBpp0081820	0.938
Cct5	FBpp0087095	Act(ent4)	FBpp0071448	0.937
CG7048	FBpp0290701	CG8258	FBpp0087764	0.937
Act(ent5)	FBpp0100124	Cct5	FBpp0087095	0.937
CG7770	FBpp0303214	Cctgamma	FBpp0082787	0.937
CG7048	FBpp0290701	Tcp-1zeta	FBpp0073902	0.937
Hsp83	FBpp0305095	Hsp27	FBpp0076182	0.936
Rac1/Rac2	FBpp0304252	Rala	FBpp0070558	0.936
chic	FBpp0089196	alphaTub(ent1)	FBpp0081153	0.935
Hrb98DE/Hrb87F	FBpp0084669	RnpS1	FBpp0081544	0.935
FK506-bp2	FBpp0085703	RpL29	FBpp0071518	0.935
Vha68-2	FBpp0079999	Gapdh2	FBpp0073922	0.935
CG11876	FBpp0084735	CG5103/CG8036	FBpp0074898	0.934
B52(ent1)	FBpp0300515	Pabp2	FBpp0087863	0.934
Top2	FBpp0304598	Act(ent5)	FBpp0100124	0.934
EF2	FBpp0305182	Act(ent5)	FBpp0100124	0.932
Tctp	FBpp0081820	alphaTub(ent1)	FBpp0081153	0.932
cora(ent2)	FBpp0085697	Nrx-IV(ent1)	FBpp0075730	0.931
CG7048	FBpp0290701	Cctgamma	FBpp0082787	0.931
eIF4G(ent1)	FBpp0111817	Pabp2	FBpp0087863	0.931
SF2	FBpp0293269	Pabp2	FBpp0087863	0.93
dUTPase	FBpp0079746	SmE	FBpp0079182	0.93
Aats-gly	FBpp0075386	Aats-lys	FBpp0071302	0.93
Pfk	FBpp0087506	CG5103/CG8036	FBpp0074898	0.929
Pfk	FBpp0087506	CG8036	FBpp0081370	0.929
Mi-2	FBpp0099808	His2Av	FBpp0084434	0.929
alphaTub(ent1)	FBpp0081153	Tcp-1zeta	FBpp0073902	0.928
CG7770	FBpp0303214	Cct5	FBpp0087095	0.928
Art4	FBpp0305840	ebi	FBpp0077715	0.928
eIF-4a	FBpp0297911	RpL38	FBpp0110412	0.927
l(2)37Cc	FBpp0080707	CG2970	FBpp0072054	0.927
eIF-2beta	FBpp0075700	RpL29	FBpp0071518	0.927
Hsp83	FBpp0305095	T-cp1	FBpp0083683	0.927
SF2	FBpp0293269	SmE	FBpp0079182	0.927
Pabp2	FBpp0087863	Hrb98DE/Hrb87F	FBpp0084669	0.927
Rab(ent1)	FBpp0077029	Rala	FBpp0070558	0.926
RpL38	FBpp0110412	eIF-2beta	FBpp0075700	0.926
CG12859	FBpp0086570	l(3)neo18	FBpp0075755	0.925
Art1	FBpp0081780	CG10576	FBpp0076827	0.925
Hrb98DE/Hrb87F	FBpp0084669	x16	FBpp0078996	0.924
Act(ent5)	FBpp0100124	Mi-2	FBpp0099808	0.924
Act(ent5)	FBpp0100124	Moe	FBpp0071213	0.924
Rac1/Rac2	FBpp0304252	Arpc4	FBpp0078831	0.923
Act(ent5)	FBpp0100124	cib(ent1)	FBpp0070607	0.923
glo(ent1)	FBpp0088856	RnpS1	FBpp0081544	0.922
RnpS1	FBpp0081544	SmE	FBpp0079182	0.922
alphaTub(ent1)	FBpp0081153	Gapdh2	FBpp0073922	0.922
Cctgamma	FBpp0082787	Hop	FBpp0077790	0.922
Gapdh1/Gapdh2	FBpp0087977	alphaTub(ent1)	FBpp0081153	0.922
eIF-4a	FBpp0297911	RpL29	FBpp0071518	0.921
His2B	FBpp0091113	His2Av	FBpp0084434	0.92
eIF4G(ent1)	FBpp0111817	plexA(ent1)	FBpp0088287	0.92
B52(ent1)	FBpp0300515	SmE	FBpp0079182	0.92
Cct5	FBpp0087095	alphaTub(ent1)	FBpp0081153	0.92
tsr	FBpp0072097	Act(ent4)	FBpp0071448	0.919
CG8258	FBpp0087764	alphaTub(ent1)	FBpp0081153	0.919
RpL38	FBpp0110412	Tapdelta	FBpp0087250	0.918
RpL38	FBpp0110412	RnpS1	FBpp0081544	0.917
Act(ent5)	FBpp0100124	Tcp-1zeta	FBpp0073902	0.917
CG6767	FBpp0076145	CG5103/CG8036	FBpp0074898	0.917
Sod(ent2)	FBpp0305736	CG6180	FBpp0079979	0.917
Tcp-1zeta	FBpp0073902	Act(ent4)	FBpp0071448	0.917
CG8036	FBpp0081370	CG6767	FBpp0076145	0.917
Sod(ent2)	FBpp0305736	Prosalpha3	FBpp0071451	0.916
bur	FBpp0290556	Aats-lys	FBpp0071302	0.916
glo(ent1)	FBpp0088856	x16	FBpp0078996	0.915
Pgk	FBpp0303562	CG8036	FBpp0081370	0.915
Nrg	FBpp0297081	Bsg	FBpp0079196	0.915
CG1440	FBpp0111875	Prosbeta7	FBpp0078448	0.914
Aats-asn	FBpp0304830	Aats-gln	FBpp0084240	0.914
CG7770	FBpp0303214	CG8258	FBpp0087764	0.913
CG6084(ent1)	FBpp0075869	Jafrac1	FBpp0073594	0.912
Pp2A-29B(ent1)	FBpp0297239	eIF4G(ent1)	FBpp0111817	0.912
Pabp2	FBpp0087863	RnpS1	FBpp0081544	0.912
Hsp83	FBpp0305095	Tcp-1eta	FBpp0081401	0.912
Aldh-III	FBpp0300518	CG17337	FBpp0085374	0.911
CG1440	FBpp0111875	Prosbeta3	FBpp0081488	0.911
CG31075(ent1)	FBpp0300161	CG17337	FBpp0085374	0.911
FK506-bp2	FBpp0085703	CG2852	FBpp0071844	0.911
Mapmodulin	FBpp0289639	Dsp1	FBpp0288398	0.911
eIF-2gamma/Su(var)3-9	FBpp0302537	RpL38	FBpp0110412	0.91
eIF4G(ent1)	FBpp0111817	RpL38	FBpp0110412	0.91
eIF-2alpha	FBpp0074075	RpL29	FBpp0071518	0.91
CG1440	FBpp0111875	Prosalpha3	FBpp0071451	0.91
Ald	FBpp0302781	CG11876	FBpp0084735	0.909
CG7048	FBpp0290701	CG11444	FBpp0070666	0.908
glo(ent1)	FBpp0088856	SmE	FBpp0079182	0.908
Hsp83	FBpp0305095	Act(ent5)	FBpp0100124	0.908
Mtor	FBpp0304737	RnpS1	FBpp0081544	0.908
CG1440	FBpp0111875	Prosalpha7	FBpp0089041	0.908
Pabp2	FBpp0087863	x16	FBpp0078996	0.907
CG7920	FBpp0084968	Eno	FBpp0077572	0.906
Eno	FBpp0077572	scu(ent1)	FBpp0074285	0.906
EF2	FBpp0305182	Hsp83	FBpp0305095	0.906
Act(ent5)	FBpp0100124	His2Av	FBpp0084434	0.906
arm	FBpp0089035	14-3-3zeta(ent2)	FBpp0087500	0.906
ms(3)72Dt/ATPsyn-beta	FBpp0305828	CG1354(ent1)	FBpp0088408	0.906
RpL29	FBpp0071518	Ost48	FBpp0071279	0.906
Sod(ent2)	FBpp0305736	Prosbeta5	FBpp0087319	0.905
Pabp2	FBpp0087863	SmE	FBpp0079182	0.905
LamC(ent2)	FBpp0305369	Lam	FBpp0078733	0.905
RpL38	FBpp0110412	eIF-2alpha	FBpp0074075	0.905
eIF4G(ent1)	FBpp0111817	RpL29	FBpp0071518	0.905
CG7770	FBpp0303214	Tcp-1zeta	FBpp0073902	0.905
bur	FBpp0290556	CG6767	FBpp0076145	0.905
glo(ent1)	FBpp0088856	Pabp2	FBpp0087863	0.904
EF2	FBpp0305182	Eno	FBpp0077572	0.903
Pp2A-29B(ent1)	FBpp0297239	RnpS1	FBpp0081544	0.902
SmE	FBpp0079182	x16	FBpp0078996	0.902
FK506-bp2	FBpp0085703	His2Av	FBpp0084434	0.901
RnpS1	FBpp0081544	RpL29	FBpp0071518	0.901
CG8036	FBpp0081370	CG5103/CG8036	FBpp0074898	0.9
Pp2A-29B(ent1)	FBpp0297239	RpL38	FBpp0110412	0.9
Pp2A-29B(ent1)	FBpp0297239	RpL29	FBpp0071518	0.9
CG1440	FBpp0111875	Prosbeta5	FBpp0087319	0.9
RpL38	FBpp0110412	Ost48	FBpp0071279	0.9
baf	FBpp0305308	Pp2A-29B(ent1)	FBpp0297239	0.9
Mtor	FBpp0304737	Moe	FBpp0071213	0.9
eIF-2gamma/Su(var)3-9	FBpp0302537	RpL29	FBpp0071518	0.9
