# Supplementary material for: Proteome-wide association studies identify biochemical modules associated with a wing-size phenotype in Drosophila melanogaster
Source: Nat Commun. 2016 Sep 1;7:12649. doi: 10.1038/ncomms12649 (PMC5025782; doi:10.1038/ncomms12649)
Supplement: Supplementary Data 6 — Protein module correlation with size traits [file ncomms12649-s7.xlsx]

## Sheet: analysed
Correlation between protein modules and size traits
module	Spearman correlation						number of proteins	proteins
	absolute CS		relative CS		IOD
	coefficient rho	p value	coefficient rho	p value	coefficient rho	p value
1	0.490636	0.000150177	0.274299	0.0411052	0.337936	0.011192	25	alphaTub(ent1):alphaTub(ent2):CG6084(ent1):CG2852:CG8209:FK506-bp2:awd:me31B:Dp1:Hsp83:Cct5:CG8258:T-cp1:CG7770:Cas:CG5384:Hsc70Cb:eIF-4a:Gdi:FKBP59:CG3760(ent3):CG3226:l(1)G0255:EF2:CG8635
2	0.574436	5.5881e-06	0.41784	0.00148227	0.434313	0.000919499	9	Aats-asn:CG17593:ND75:CG1970:AnxB9(ent2):Ost48:l(2)37Cc:CG8306:Tapdelta
3	0.547984	1.71791e-05	0.117088	0.389075	0.355913	0.00739138	10	CG5642:Sep1/pnut:Prosbeta7:Prosalpha7:Prosalpha1/CG30382:Tcp-1zeta:eIF-2alpha:Prosalpha3:Tcp-1eta:Cctgamma
4	0.50458	9.1526e-05	0.344703	0.00959839	0.34689	0.00912746	17	RpL38:cib(ent1):cib(ent2):eIF-5A:CG10602:Sod(ent2):dUTPase:Prx5:Aats-thr:Hop:Tctp:tsr:Cyp1:Ahcy13:CG6891:DppIII:sn
5	0.707179	4.53956e-08	0.375366	0.00756231	0.556975	3.63407e-05	3	plexA(ent1):CG3548:Hrb98DE/Hrb87F
6	0.493233	0.000137147	0.355913	0.00739138	0.404785	0.00213066	12	Aldh-III:dp:Ppn(ent3):Ssb-c31a:pUf68(ent1):Nopp140(ent4):MRP:cora(ent2):arm:ste24a/ste24c:Imp(ent1):Mi-2
7	0.613937	2.84599e-06	0.266154	0.0593229	0.474389	0.000506644	4	Pp2A-29B(ent1):HP5:CG6455:CG17544
8	0.387902	0.00334031	0.528913	3.67465e-05	0.29836	0.0258891	4	Syp(ent1):Pp1-13C/Pp1-87B:Lsp1alpha:Lsp1alpha/Lsp1gamma
9	0.521531	4.87927e-05	0.0254272	0.852141	0.415721	0.00157364	2	scu(ent1):scu(ent2)
10	0.499727	0.000108984	0.222761	0.0988956	0.278537	0.0379858	11	Tsp42Ee:Rac1/Rac2:betaCOP:Prosbeta3:Ars2:His2A(ent2):Vha68-2:eIF4G(ent1):PPP4R2r(ent2):CG11151:Vha55
11	0.712303	0	0.167601	0.216326	0.486261	0.000174716	10	ade5:CG9634:CG8289:ssx:Nat1:CG17337:CG7048:D1:CG6523:CG9281
12	0.515448	6.13637e-05	0.361107	0.00652926	0.315379	0.0182728	2	Cat:CG1354(ent2)
14	0.515926	6.02758e-05	0.15851	0.242558	0.469446	0.000307265	10	Cg25C:x16:Fas1:Lam:LBR:Fas3:Mcr:cold:Tsf2:Su(var)205
15	0.44108	0.000750781	0.170745	0.207736	0.529597	3.57836e-05	3	eIF-2beta:Act(ent5):Act(ent6)
16	0.592276	2.50489e-06	0.360697	0.00659395	0.482228	0.000200543	5	crim:Syb:papi:His4(ent1):HIP/HIP-R
17	0.573069	5.93367e-06	0.209091	0.121826	0.490841	0.000149108	4	CG5706:Hsp23:Hsp27:Hsp67Ba
19	0.472317	0.000279562	0.208954	0.122074	0.290909	0.0299852	5	Nmt:CG14476:CSN4:ALiX:14-3-3zeta(ent4)
20	0.492686	0.0001398	0.334518	0.0120807	0.387013	0.00341826	9	CG1458:l(3)neo18:CG1440:lwr:Eb1(ent1):CG3760(ent2):eIF4AIII/eIF-4a:Txl:CG10576
21	0.473889	0.000265377	0.34231	0.0101376	0.414833	0.00161343	2	ebi:woc(ent1)
23	0.543677	2.04698e-05	0.208749	0.122447	0.438414	0.000813574	4	eIF-2gamma/Su(var)3-9:Prosalpha3/Prosalpha3T:CG2046:Prosbeta5
24	0.493301	0.000136819	0.180656	0.182253	0.350239	0.0084454	8	B52(ent1):His2Av:His3(ent3):Cont:Atpalpha(ent4):bor:Bsg:wls
25	0.528708	3.70401e-05	0.407519	0.00197695	0.305605	0.0223699	5	Ppn(ent2):Arpc4:PpV:Act(ent1):Hsc70-4
26	0.485304	0.000180552	0.336364	0.0115935	0.378127	0.00429131	8	bur:smt3:Eb1(ent2):CG6084(ent2):CG5103/CG8036:Pgk:Hel25E(ent2):CG1354(ent1)
27	0.532946	3.13944e-05	0.157826	0.244615	0.604648	1.40679e-06	5	RnpS1:baf:SmE:Mfe2:Gie
28	0.433014	0.000955554	0.243062	0.0712305	0.30458	0.0228417	8	His2A(ent1):Vap-33A:nrv2(ent2):rump(ent1):Kr-h2:crok:ScpX/CG17597:CG9775
29	0.436295	0.000866837	0.38093	0.00399675	0.227409	0.0919187	12	Ran:Moe:chic:fax(ent1):capt:CG7519:CG6767:grsm:und:CG6180:RpL29:CG11089
30	0.467054	0.000332243	0.202597	0.13405	0.404101	0.00217073	4	pch2:Dsp1:CG10470:nocte
32	0.501777	0.000101264	0.448325	0.00060167	0.302939	0.0236142	3	Ubc12:Aats-trp:lark
33	0.47512	0.000254739	0.278469	0.0380345	0.344634	0.00961344	3	Roe1:Art1:Vha26
35	0.466376	0.000498456	0.278423	0.0438558	0.333172	0.015161	2	OstStt3:CG2118
36	0.367806	0.00554878	0.0474368	0.727808	0.259262	0.053933	2	Aats-gln:CG17514
37	0.393096	0.00291545	0.518729	5.4254e-05	0.166165	0.220329	8	CG14207(ent1):CG31075(ent1):PyK:Ald:Tpi:Eno:GlyP:Pfk
38	0.394395	0.00281707	0.0621326	0.648332	0.260355	0.0529013	3	glo(ent1):Hmu:His1(ent3)
39	0.345044	0.00952344	0.518934	5.3836e-05	0.1108	0.415184	2	CG5590:LamC(ent2)
40	0.537252	2.64845e-05	0.529187	3.63585e-05	0.279357	0.0374054	4	AnxB9(ent1):Mapmodulin:CG11208:Gp210
41	0.479357	0.000221012	0.303008	0.0235816	0.372112	0.00498928	6	CG12859:CG13887(ent1):CG8108:mys:Rbp1:CG33096
44	0.536705	2.70658e-05	0.553452	1.37097e-05	0.452768	0.000524096	4	Acon:CG4706/Acon:pUf68(ent2):Dip-B
45	0.572454	6.09564e-06	0.191729	0.156556	0.514354	6.39187e-05	8	CG2310:Rbp1-like/Rbp1:Ef1alpha100E/Ef1alpha48D:Rab(ent1):Top2:nrv2(ent1):Atpalpha(ent3):Nrg
46	0.501709	0.000101513	0.215106	0.11128	0.396924	0.00263394	4	Akap200(ent3):PMCA(ent2):Pep(ent1):nonA
47	0.671645	6.13804e-08	0.290909	0.0315537	0.444661	0.00075597	4	CG3566:Aats-lys:Flo2:Droj2
48	0.387833	0.00334625	0.239166	0.075993	0.266644	0.0472778	3	larp(ent3):Act(ent3):CG4598
49	0.542925	2.11013e-05	0.220096	0.10308	0.373479	0.0048224	9	14-3-3zeta(ent3):Art4:mbf1:CG1640:14-3-3zeta(ent2):CG17259:Aats-gly:Aats-ala:Ntf-2(ent1)
50	0.453452	0.000513004	0.4473	0.000620992	0.282365	0.03534	3	mRpS7:schlank:CG2970
51	0.462269	0.000387839	0.0509228	0.708656	0.502597	9.83193e-05	2	Nrx-IV(ent1):CG11444
52	0.444361	0.000679542	0.35769	0.00708583	0.189405	0.161712	3	ms(3)72Dt/ATPsyn-beta:CG11876:CG7920
54	0.444019	0.000686666	0.188107	0.164648	0.360287	0.00665921	3	Pabp2:sle/CG12592:Ptp99A
55	0.734108	0	0.479973	0.000216471	0.489132	0.00015823	6	Vha68-3/Vha68-2/Vha68-1:CG3011:Jafrac1:CG8036:Gapdh2:Gapdh1/Gapdh2
56	0.42864	0.0010866	0.558168	1.12548e-05	0.28674	0.0325064	3	Cul-4:qkr58E-1:Act(ent4)
57	0.642515	2.1843e-07	0.284826	0.0337217	0.51825	5.5241e-05	5	SF2:Dek(ent2):His2B:Src42A(ent2):His4(ent2)
58	0.506699	8.47444e-05	0.311688	0.0197374	0.465414	0.000350427	4	nudC:CG11961:clu:Rala
59	0.509843	7.55314e-05	0.327341	0.014148	0.44771	0.000613196	3	Mtor:alpha-Spec:simj
61	0.361928	0.00640154	0.462474	0.000385293	0.0677375	0.618968	2	His1(ent2):CG5174(ent3)
