# Supplementary material for: Proteome-wide association studies identify biochemical modules associated with a wing-size phenotype in Drosophila melanogaster
Source: Nat Commun. 2016 Sep 1;7:12649. doi: 10.1038/ncomms12649 (PMC5025782; doi:10.1038/ncomms12649)
Supplement: Supplementary Data 7 — pQTL mapping [file ncomms12649-s8.xlsx]

## Sheet: Female_corrP0.05
Female pQTLs at a corrected p-value < 0.05
protein.entry	snp.id	snp.position	chrom	genotype1	genotype1 number	genotype2	genotype2 number	maf	p-value	corrected p-value
CG31075(ent1)	3R_22818826_SNP	22818826	chr3R	AA	32	TT	22	0.407407	4.20805e-05	0
ade5	X_12654389_SNP	12654389	chrX	GG	28	TT	24	0.461539	0.000141147	0
CG31075(ent1)	3R_22818746_SNP	22818746	chr3R	CC	26	TT	26	0.5	5.68203e-05	0.0005
CG7519	3L_21483082_SNP	21483082	chr3L	GG	14	TT	40	0.259259	0.00133177	0.0009
CG31075(ent1)	3R_22818622_SNP	22818622	chr3R	GG	24	TT	30	0.444444	7.73728e-05	0.001
CG31075(ent1)	3R_22818656_SNP	22818656	chr3R	AA	24	TT	30	0.444444	7.73728e-05	0.001
CG13887(ent1)	3L_837693_SNP	837693	chr3L	AA	28	CC	26	0.481482	5.63321e-05	0.0013
CG13887(ent1)	3L_837599_SNP	837599	chr3L	CC	32	TT	22	0.407407	7.89022e-05	0.0028
Ef1alpha100E/Ef1alpha48D	2R_7782156_SNP	7782156	chr2R	AA	30	CC	26	0.464286	0.000208688	0.0043
CG13887(ent1)	3L_837662_SNP	837662	chr3L	AA	28	CC	28	0.5	9.40102e-05	0.0045
scu(ent1)	X_17979530_SNP	17979530	chrX	AA	18	TT	38	0.321429	0.000628894	0.0048
scu(ent1)	X_17979458_SNP	17979458	chrX	AA	16	TT	38	0.296296	0.000677904	0.0065
scu(ent1)	X_17979693_SNP	17979693	chrX	CC	16	TT	38	0.296296	0.000677904	0.0065
scu(ent1)	X_17979709_SNP	17979709	chrX	AA	38	GG	16	0.296296	0.000677904	0.0065
scu(ent1)	X_17979766_SNP	17979766	chrX	CC	38	TT	16	0.296296	0.000677904	0.0065
scu(ent1)	X_17979401_SNP	17979401	chrX	AA	18	GG	36	0.333333	0.000828065	0.008
scu(ent1)	X_17979668_SNP	17979668	chrX	AA	36	TT	18	0.333333	0.000828065	0.008
Ef1alpha100E/Ef1alpha48D	2R_7791613_SNP	7791613	chr2R	AA	14	CC	38	0.269231	0.000469916	0.0091
Ef1alpha100E/Ef1alpha48D	2R_7778524_SNP	7778524	chr2R	CC	14	TT	40	0.259259	0.000490879	0.0095
Ef1alpha100E/Ef1alpha48D	2R_7778729_SNP	7778729	chr2R	AA	40	TT	14	0.259259	0.000490879	0.0095
CG13887(ent1)	3L_837721_SNP	837721	chr3L	CC	26	GG	28	0.481482	0.000153684	0.0107
CG13887(ent1)	3L_837843_SNP	837843	chr3L	CC	26	TT	28	0.481482	0.000153684	0.0107
CG13887(ent1)	3L_837827_SNP	837827	chr3L	CC	32	TT	20	0.384615	0.000182541	0.0115
CG13887(ent1)	3L_838519_SNP	838519	chr3L	CC	22	TT	30	0.423077	0.000206569	0.0115
scu(ent1)	X_17979316_SNP	17979316	chrX	AA	38	TT	16	0.296296	0.00119922	0.0118
CG11089	3R_20713292_SNP	20713292	chr3R	CC	30	GG	22	0.423077	0.000557799	0.012
Moe	X_8798865_SNP	8798865	chrX	AA	20	TT	32	0.384615	0.000224851	0.0131
Ef1alpha100E/Ef1alpha48D	2R_7779438_SNP	7779438	chr2R	CC	38	TT	18	0.321429	0.000628894	0.0148
Ef1alpha100E/Ef1alpha48D	2R_7780778_SNP	7780778	chr2R	CC	18	TT	38	0.321429	0.000628894	0.0148
Ef1alpha100E/Ef1alpha48D	2R_7778629_SNP	7778629	chr2R	AA	16	TT	40	0.285714	0.000656164	0.0154
Ef1alpha100E/Ef1alpha48D	2R_7779370_SNP	7779370	chr2R	CC	16	TT	40	0.285714	0.000656164	0.0154
RpL29	2R_17173417_SNP	17173417	chr2R	AA	22	GG	30	0.423077	0.000459626	0.0156
Droj2	3R_9206039_SNP	9206039	chr3R	CC	38	TT	14	0.269231	0.00162992	0.0156
Droj2	3R_9206073_SNP	9206073	chr3R	AA	38	GG	14	0.269231	0.00162992	0.0156
Droj2	3R_9206076_SNP	9206076	chr3R	AA	38	GG	14	0.269231	0.00162992	0.0156
scu(ent1)	X_17980025_SNP	17980025	chrX	AA	38	CC	14	0.269231	0.0019835	0.0183
woc(ent1)	3R_23086977_SNP	23086977	chr3R	CC	32	TT	20	0.384615	0.00130453	0.0186
Ef1alpha100E/Ef1alpha48D	2R_7779122_SNP	7779122	chr2R	AA	16	GG	38	0.296296	0.000822044	0.0203
CG13887(ent1)	3L_836568_SNP	836568	chr3L	AA	18	CC	38	0.321429	0.000299648	0.0207
CG13887(ent1)	3L_838502_SNP	838502	chr3L	AA	30	CC	24	0.444444	0.000305218	0.0207
Eb1(ent2)	2R_2650929_SNP	2650929	chr2R	CC	8	TT	44	0.153846	0.00557799	0.0209
scu(ent1)	X_17989834_SNP	17989834	chrX	GG	26	TT	28	0.481482	0.00223454	0.0215
Gp210	2R_1663643_SNP	1663643	chr2R	GG	8	TT	44	0.153846	0.00357124	0.0227
ade5	X_12653979_SNP	12653979	chrX	GG	12	TT	42	0.222222	0.00109084	0.0246
Ef1alpha100E/Ef1alpha48D	2R_7783702_SNP	7783702	chr2R	AA	36	CC	20	0.357143	0.00131629	0.0277
CG6180	2L_12715723_SNP	12715723	chr2L	AA	32	TT	22	0.407407	0.00491208	0.0294
Hsp23	3L_9365816_SNP	9365816	chr3L	AA	14	GG	40	0.259259	0.000901142	0.03
Tsp42Ee	2R_2900379_SNP	2900379	chr2R	AA	48	TT	8	0.142857	0.00475635	0.0305
CG8108	3L_9867896_SNP	9867896	chr3L	AA	38	TT	16	0.296296	0.000677904	0.0308
CG31075(ent1)	3R_22813578_SNP	22813578	chr3R	AA	14	CC	38	0.269231	0.00109034	0.0309
CG1458	3R_25052933_SNP	25052933	chr3R	AA	14	GG	38	0.269231	0.000720312	0.0323
CG1458	3R_25052940_SNP	25052940	chr3R	CC	38	GG	14	0.269231	0.000720312	0.0323
Lam	2L_5532904_SNP	5532904	chr2L	CC	46	TT	8	0.148148	0.00169174	0.0327
Vap-33A	X_3845342_SNP	3845342	chrX	AA	42	TT	12	0.222222	0.00199468	0.0338
Tsp42Ee	2R_2904393_SNP	2904393	chr2R	AA	12	GG	40	0.230769	0.00511864	0.0344
AnxB9(ent2)	3R_16890626_SNP	16890626	chr3R	AA	40	TT	12	0.230769	0.000654285	0.0351
EF2	2L_21688611_SNP	21688611	chr2L	AA	6	CC	48	0.111111	0.0108964	0.0361
Tcp-1eta	3R_4641728_SNP	4641728	chr3R	CC	12	TT	42	0.222222	0.00242375	0.0364
scu(ent1)	X_17978394_SNP	17978394	chrX	AA	44	GG	12	0.214286	0.003003	0.0367
scu(ent1)	X_17978434_SNP	17978434	chrX	AA	44	GG	12	0.214286	0.003003	0.0367
scu(ent1)	X_17978935_SNP	17978935	chrX	CC	44	GG	12	0.214286	0.003003	0.0367
glo(ent1)	3R_7654085_SNP	7654085	chr3R	CC	36	GG	20	0.357143	0.00111275	0.0369
Droj2	3R_9206033_SNP	9206033	chr3R	CC	40	TT	12	0.230769	0.0028633	0.0369
ade5	X_12654011_SNP	12654011	chrX	GG	42	TT	12	0.222222	0.00133817	0.0409
AnxB9(ent2)	3R_16890216_SNP	16890216	chr3R	CC	42	TT	12	0.222222	0.000717956	0.0416
AnxB9(ent2)	3R_16890622_SNP	16890622	chr3R	AA	12	GG	42	0.222222	0.000717956	0.0416
AnxB9(ent2)	3R_16890805_SNP	16890805	chr3R	AA	42	CC	12	0.222222	0.000717956	0.0416
AnxB9(ent2)	3R_16891371_SNP	16891371	chr3R	GG	42	TT	12	0.222222	0.000717956	0.0416
PPP4R2r(ent2)	X_10370992_SNP	10370992	chrX	AA	28	GG	28	0.5	0.00282099	0.0421
PPP4R2r(ent2)	X_10371088_SNP	10371088	chrX	CC	28	TT	28	0.5	0.00282099	0.0421
Hsp67Ba	3L_9366553_SNP	9366553	chr3L	AA	24	GG	30	0.444444	0.00151562	0.0426
Hsp67Ba	3L_9366555_SNP	9366555	chr3L	CC	30	TT	24	0.444444	0.00151562	0.0426
EF2	2L_21670117_SNP	21670117	chr2L	AA	6	CC	46	0.115385	0.0114681	0.0437
EF2	2L_21676096_SNP	21676096	chr2L	GG	46	TT	6	0.115385	0.0114681	0.0437
EF2	2L_21680567_SNP	21680567	chr2L	AA	6	TT	46	0.115385	0.0114681	0.0437
EF2	2L_21680975_SNP	21680975	chr2L	CC	46	TT	6	0.115385	0.0114681	0.0437
EF2	2L_21681914_SNP	21681914	chr2L	AA	6	CC	46	0.115385	0.0114681	0.0437
EF2	2L_21681939_SNP	21681939	chr2L	AA	46	GG	6	0.115385	0.0114681	0.0437
EF2	2L_21683148_SNP	21683148	chr2L	GG	46	TT	6	0.115385	0.0114681	0.0437
EF2	2L_21683201_SNP	21683201	chr2L	AA	46	TT	6	0.115385	0.0114681	0.0437
EF2	2L_21689055_SNP	21689055	chr2L	AA	46	GG	6	0.115385	0.0114681	0.0437
EF2	2L_21691030_SNP	21691030	chr2L	AA	6	GG	46	0.115385	0.0114681	0.0437
EF2	2L_21691386_SNP	21691386	chr2L	CC	46	TT	6	0.115385	0.0114681	0.0437
EF2	2L_21691406_SNP	21691406	chr2L	AA	46	TT	6	0.115385	0.0114681	0.0437
PPP4R2r(ent2)	X_10372259_SNP	10372259	chrX	AA	26	GG	26	0.5	0.00319095	0.0485
AnxB9(ent2)	3R_16891248_SNP	16891248	chr3R	CC	40	TT	12	0.230769	0.000816342	0.0487
scu(ent1)	X_17985895_SNP	17985895	chrX	GG	34	TT	22	0.392857	0.00381601	0.049
Tsp42Ee	2R_2905886_SNP	2905886	chr2R	CC	44	TT	10	0.185185	0.00602484	0.0497

## Sheet: Male_corrP0.05
Male pQTLs at a corrected p-value < 0.01
protein.entry	snp.id	snp.position	chrom	genotype1	genotype1 number	genotype2	genotype2 number	maf	p-value	corrected p-value
scu(ent1)	X_17979530_SNP	17979530	chrX	A	18	T	38	0.321429	0.000167766	0.0009
cib(ent2)	X_3997194_SNP	3997194	chrX	A	18	G	34	0.346154	0.0001798	0.0015
cib(ent1)	X_3997194_SNP	3997194	chrX	A	18	G	34	0.346154	0.0001798	0.0016
scu(ent1)	X_17979316_SNP	17979316	chrX	A	38	T	16	0.296296	0.0003053	0.0017
scu(ent1)	X_17979401_SNP	17979401	chrX	A	18	G	36	0.333333	0.000212829	0.0017
scu(ent1)	X_17979458_SNP	17979458	chrX	A	16	T	38	0.296296	0.0003053	0.0017
scu(ent1)	X_17979668_SNP	17979668	chrX	A	36	T	18	0.333333	0.000212829	0.0017
scu(ent1)	X_17979693_SNP	17979693	chrX	C	16	T	38	0.296296	0.0003053	0.0017
scu(ent1)	X_17979709_SNP	17979709	chrX	A	38	G	16	0.296296	0.000248442	0.0017
scu(ent1)	X_17979766_SNP	17979766	chrX	C	38	T	16	0.296296	0.000248442	0.0017
scu(ent1)	X_17985895_SNP	17985895	chrX	G	34	T	22	0.392857	0.000221912	0.0017
scu(ent1)	X_17987846_SNP	17987846	chrX	A	32	T	20	0.384615	0.00061299	0.0035
scu(ent1)	X_17987861_SNP	17987861	chrX	C	32	T	20	0.384615	0.00061299	0.0035
Gp210	2R_1663643_SNP	1663643	chr2R	GG	8	TT	44	0.153846	0.00224403	0.004
scu(ent1)	X_17980025_SNP	17980025	chrX	A	38	C	14	0.269231	0.000720312	0.0041
scu(ent1)	X_17988938_SNP	17988938	chrX	A	22	G	34	0.392857	0.00107811	0.0056
AnxB9(ent2)	3R_16890797_SNP	16890797	chr3R	AA	18	TT	36	0.333333	0.000386731	0.0062
AnxB9(ent2)	3R_16891076_SNP	16891076	chr3R	CC	36	TT	18	0.333333	0.000386731	0.0062
Hsp26	3L_9371544_SNP	9371544	chr3L	AA	12	GG	44	0.214286	0.00051788	0.0064
scu(ent1)	X_17982261_SNP	17982261	chrX	A	40	G	16	0.285714	0.0011351	0.0071
AnxB9(ent2)	3R_16890216_SNP	16890216	chr3R	CC	42	TT	12	0.222222	0.000466532	0.0084
AnxB9(ent2)	3R_16890622_SNP	16890622	chr3R	AA	12	GG	42	0.222222	0.000466532	0.0084
AnxB9(ent2)	3R_16890805_SNP	16890805	chr3R	AA	42	CC	12	0.222222	0.000466532	0.0084
AnxB9(ent2)	3R_16891371_SNP	16891371	chr3R	GG	42	TT	12	0.222222	0.000466532	0.0084
AnxB9(ent2)	3R_16890626_SNP	16890626	chr3R	AA	40	TT	12	0.230769	0.000522575	0.0091
AnxB9(ent2)	3R_16891248_SNP	16891248	chr3R	CC	40	TT	12	0.230769	0.000522575	0.0091
Hsp67Ba	3L_9369217_SNP	9369217	chr3L	AA	22	GG	34	0.392857	0.000769923	0.0095
scu(ent1)	X_17982031_SNP	17982031	chrX	A	36	G	18	0.333333	0.00142798	0.0104
Pfk	2R_5992900_SNP	5992900	chr2R	AA	40	GG	16	0.285714	0.00094787	0.0105
Hsp23	3L_9369217_SNP	9369217	chr3L	AA	22	GG	34	0.392857	0.000769923	0.0115
glo(ent1)	3R_7637068_SNP	7637068	chr3R	AA	16	GG	38	0.296296	0.000822044	0.0115
scu(ent1)	X_17983668_SNP	17983668	chrX	A	16	C	38	0.296296	0.00144272	0.0119
scu(ent1)	X_17988892_SNP	17988892	chrX	C	36	G	20	0.357143	0.00155372	0.0119
CG31075(ent1)	3R_22818888_SNP	22818888	chr3R	AA	18	TT	34	0.346154	0.000620602	0.0126
Hsp23	3L_9371544_SNP	9371544	chr3L	AA	12	GG	44	0.214286	0.000781246	0.0128
scu(ent1)	X_17978394_SNP	17978394	chrX	A	44	G	12	0.214286	0.00171621	0.0131
scu(ent1)	X_17978434_SNP	17978434	chrX	A	44	G	12	0.214286	0.00171621	0.0131
scu(ent1)	X_17978935_SNP	17978935	chrX	C	44	G	12	0.214286	0.00171621	0.0131
scu(ent1)	X_17985849_SNP	17985849	chrX	A	18	T	38	0.321429	0.00178601	0.0137
scu(ent1)	X_17985906_SNP	17985906	chrX	C	18	G	38	0.321429	0.00178601	0.0137
scu(ent1)	X_17985981_SNP	17985981	chrX	C	38	G	18	0.321429	0.00178601	0.0137
scu(ent1)	X_17986665_SNP	17986665	chrX	A	18	G	38	0.321429	0.00178601	0.0137
CG8258	2R_4786097_SNP	4786097	chr2R	AA	34	GG	20	0.37037	0.00219285	0.0148
Hsp27	3L_9385283_SNP	9385283	chr3L	AA	38	TT	16	0.296296	0.000822044	0.016
Txl	3L_5749574_SNP	5749574	chr3L	AA	24	TT	28	0.461539	0.000687104	0.0185
scu(ent1)	X_17985956_SNP	17985956	chrX	G	16	T	36	0.307692	0.00224644	0.0187
scu(ent1)	X_17986949_SNP	17986949	chrX	A	20	G	34	0.37037	0.00219285	0.0187
CG1640	X_13267549_SNP	13267549	chrX	A	36	G	18	0.333333	0.000568723	0.0191
CG13887(ent1)	3L_843402_SNP	843402	chr3L	CC	16	GG	38	0.296296	0.000374171	0.0194
CG31075(ent1)	3R_22818847_SNP	22818847	chr3R	CC	36	GG	16	0.307692	0.000701764	0.0197
CG31075(ent1)	3R_22818877_SNP	22818877	chr3R	AA	18	TT	36	0.333333	0.000687104	0.0197
capt	2L_1160437_SNP	1160437	chr2L	AA	38	CC	14	0.269231	0.00133519	0.0197
Gp210	2R_1644082_SNP	1644082	chr2R	AA	40	GG	12	0.230769	0.00423202	0.0199
Hsp27	3L_9369217_SNP	9369217	chr3L	AA	22	GG	34	0.392857	0.000912026	0.0221
scu(ent1)	X_17978356_SNP	17978356	chrX	C	10	T	42	0.192308	0.00248395	0.0223
scu(ent1)	X_17988134_SNP	17988134	chrX	A	32	G	24	0.428571	0.00254828	0.0232
CG31075(ent1)	3R_22818746_SNP	22818746	chr3R	CC	26	TT	26	0.5	0.000782323	0.0233
Hsp23	3L_9369201_SNP	9369201	chr3L	AA	20	GG	34	0.37037	0.000920253	0.0237
Hsp23	3L_9369230_SNP	9369230	chr3L	GG	34	TT	20	0.37037	0.000920253	0.0237
CG31075(ent1)	3R_22818870_SNP	22818870	chr3R	CC	18	TT	34	0.346154	0.000917568	0.0289
capt	2L_1167801_SNP	1167801	chr2L	AA	38	GG	14	0.269231	0.00162992	0.03
capt	2L_1167995_SNP	1167995	chr2L	AA	14	GG	38	0.269231	0.00162992	0.03
Hsp23	3L_9373484_SNP	9373484	chr3L	GG	10	TT	46	0.178571	0.00107859	0.0301
Hsp23	3L_9373912_SNP	9373912	chr3L	AA	10	GG	46	0.178571	0.00107859	0.0301
Hsp23	3L_9376294_SNP	9376294	chr3L	GG	10	TT	46	0.178571	0.00107859	0.0301
Hsp26	3L_9371547_SNP	9371547	chr3L	GG	10	TT	44	0.185185	0.00145578	0.0302
scu(ent1)	X_17986941_SNP	17986941	chrX	A	30	G	24	0.444444	0.00341479	0.0315
scu(ent1)	X_17987094_SNP	17987094	chrX	G	24	T	30	0.444444	0.00341479	0.0315
scu(ent1)	X_17989198_SNP	17989198	chrX	C	24	T	28	0.461539	0.00337043	0.0315
Cul-4	2R_4001785_SNP	4001785	chr2R	CC	44	TT	8	0.153846	0.00176634	0.0319
Cul-4	2R_4001785_SNP	4001785	chr2R	CC	44	TT	8	0.153846	0.00176634	0.0319
CG1640	X_13267265_SNP	13267265	chrX	A	14	T	42	0.25	0.000754294	0.0327
Hsp23	3L_9373922_SNP	9373922	chr3L	CC	44	GG	10	0.185185	0.00117131	0.0339
MRP	2L_12721806_SNP	12721806	chr2L	AA	12	TT	42	0.222222	0.00163637	0.0349
Hsp23	3L_9385283_SNP	9385283	chr3L	AA	38	TT	16	0.296296	0.00119922	0.0354
CG31075(ent1)	3R_22813910_SNP	22813910	chr3R	CC	14	GG	40	0.259259	0.00109707	0.0354
Hsp67Ba	3L_9369201_SNP	9369201	chr3L	AA	20	GG	34	0.37037	0.00156041	0.0357
Hsp67Ba	3L_9369230_SNP	9369230	chr3L	GG	34	TT	20	0.37037	0.00156041	0.0357
und	2L_9773589_SNP	9773589	chr2L	CC	24	TT	28	0.461539	0.00170394	0.037
und	2L_9773601_SNP	9773601	chr2L	CC	24	TT	28	0.461539	0.00170394	0.037
und	2L_9773589_SNP	9773589	chr2L	CC	24	TT	28	0.461539	0.00170394	0.037
und	2L_9773601_SNP	9773601	chr2L	CC	24	TT	28	0.461539	0.00170394	0.037
Hsp27	3L_9372738_SNP	9372738	chr3L	GG	40	TT	12	0.230769	0.00125763	0.0379
scu(ent1)	X_17985864_SNP	17985864	chrX	A	14	G	38	0.269231	0.00421691	0.0435
CG2004	X_8612355_SNP	8612355	chrX	A	26	G	28	0.481482	0.000562817	0.0446

## Sheet: Female_corrP0.01
Female pQTLs at a corrected p-value < 0.01
protein.entry	snp.id	snp.position	chrom	genotype1	genotype1 number	genotype2	genotype2 number	maf	p-value	corrected p-value
ade5	X_12654389_SNP	12654389	chrX	GG	28	TT	24	0.461539	0.000141147	0
CG31075(ent1)	3R_22818826_SNP	22818826	chr3R	AA	32	TT	22	0.407407	4.20805e-05	0
CG31075(ent1)	3R_22818746_SNP	22818746	chr3R	CC	26	TT	26	0.5	5.68203e-05	0.0005
CG7519	3L_21483082_SNP	21483082	chr3L	GG	14	TT	40	0.259259	0.00133177	0.0009
CG31075(ent1)	3R_22818622_SNP	22818622	chr3R	GG	24	TT	30	0.444444	7.73728e-05	0.001
CG31075(ent1)	3R_22818656_SNP	22818656	chr3R	AA	24	TT	30	0.444444	7.73728e-05	0.001
CG13887(ent1)	3L_837693_SNP	837693	chr3L	AA	28	CC	26	0.481482	5.63321e-05	0.0013
CG13887(ent1)	3L_837599_SNP	837599	chr3L	CC	32	TT	22	0.407407	7.89022e-05	0.0028
Ef1alpha100E/Ef1alpha48D	2R_7782156_SNP	7782156	chr2R	AA	30	CC	26	0.464286	0.000208688	0.0043
CG13887(ent1)	3L_837662_SNP	837662	chr3L	AA	28	CC	28	0.5	9.40102e-05	0.0045
scu(ent1)	X_17979530_SNP	17979530	chrX	AA	18	TT	38	0.321429	0.000628894	0.0048
scu(ent1)	X_17979458_SNP	17979458	chrX	AA	16	TT	38	0.296296	0.000677904	0.0065
scu(ent1)	X_17979693_SNP	17979693	chrX	CC	16	TT	38	0.296296	0.000677904	0.0065
scu(ent1)	X_17979709_SNP	17979709	chrX	AA	38	GG	16	0.296296	0.000677904	0.0065
scu(ent1)	X_17979766_SNP	17979766	chrX	CC	38	TT	16	0.296296	0.000677904	0.0065
scu(ent1)	X_17979401_SNP	17979401	chrX	AA	18	GG	36	0.333333	0.000828065	0.008
scu(ent1)	X_17979668_SNP	17979668	chrX	AA	36	TT	18	0.333333	0.000828065	0.008
Ef1alpha100E/Ef1alpha48D	2R_7791613_SNP	7791613	chr2R	AA	14	CC	38	0.269231	0.000469916	0.0091
Ef1alpha100E/Ef1alpha48D	2R_7778524_SNP	7778524	chr2R	CC	14	TT	40	0.259259	0.000490879	0.0095
Ef1alpha100E/Ef1alpha48D	2R_7778729_SNP	7778729	chr2R	AA	40	TT	14	0.259259	0.000490879	0.0095

## Sheet: Male_corrP0.01
Male pQTLs at a corrected p-value < 0.01
protein.entry	snp.id	snp.position	chrom	genotype1	genotype1 number	genotype2	genotype2 number	maf	p-value	corrected p-value
scu(ent1)	X_17979530_SNP	17979530	chrX	A	18	T	38	0.321429	0.000167766	0.0009
cib(ent2)	X_3997194_SNP	3997194	chrX	A	18	G	34	0.346154	0.0001798	0.0015
cib(ent1)	X_3997194_SNP	3997194	chrX	A	18	G	34	0.346154	0.0001798	0.0016
scu(ent1)	X_17979316_SNP	17979316	chrX	A	38	T	16	0.296296	0.0003053	0.0017
scu(ent1)	X_17979401_SNP	17979401	chrX	A	18	G	36	0.333333	0.000212829	0.0017
scu(ent1)	X_17979458_SNP	17979458	chrX	A	16	T	38	0.296296	0.0003053	0.0017
scu(ent1)	X_17979668_SNP	17979668	chrX	A	36	T	18	0.333333	0.000212829	0.0017
scu(ent1)	X_17979693_SNP	17979693	chrX	C	16	T	38	0.296296	0.0003053	0.0017
scu(ent1)	X_17979709_SNP	17979709	chrX	A	38	G	16	0.296296	0.000248442	0.0017
scu(ent1)	X_17979766_SNP	17979766	chrX	C	38	T	16	0.296296	0.000248442	0.0017
scu(ent1)	X_17985895_SNP	17985895	chrX	G	34	T	22	0.392857	0.000221912	0.0017
scu(ent1)	X_17987846_SNP	17987846	chrX	A	32	T	20	0.384615	0.00061299	0.0035
scu(ent1)	X_17987861_SNP	17987861	chrX	C	32	T	20	0.384615	0.00061299	0.0035
Gp210	2R_1663643_SNP	1663643	chr2R	GG	8	TT	44	0.153846	0.00224403	0.004
scu(ent1)	X_17980025_SNP	17980025	chrX	A	38	C	14	0.269231	0.000720312	0.0041
scu(ent1)	X_17988938_SNP	17988938	chrX	A	22	G	34	0.392857	0.00107811	0.0056
AnxB9(ent2)	3R_16890797_SNP	16890797	chr3R	AA	18	TT	36	0.333333	0.000386731	0.0062
AnxB9(ent2)	3R_16891076_SNP	16891076	chr3R	CC	36	TT	18	0.333333	0.000386731	0.0062
Hsp26	3L_9371544_SNP	9371544	chr3L	AA	12	GG	44	0.214286	0.00051788	0.0064
scu(ent1)	X_17982261_SNP	17982261	chrX	A	40	G	16	0.285714	0.0011351	0.0071
AnxB9(ent2)	3R_16890216_SNP	16890216	chr3R	CC	42	TT	12	0.222222	0.000466532	0.0084
AnxB9(ent2)	3R_16890622_SNP	16890622	chr3R	AA	12	GG	42	0.222222	0.000466532	0.0084
AnxB9(ent2)	3R_16890805_SNP	16890805	chr3R	AA	42	CC	12	0.222222	0.000466532	0.0084
AnxB9(ent2)	3R_16891371_SNP	16891371	chr3R	GG	42	TT	12	0.222222	0.000466532	0.0084
AnxB9(ent2)	3R_16890626_SNP	16890626	chr3R	AA	40	TT	12	0.230769	0.000522575	0.0091
AnxB9(ent2)	3R_16891248_SNP	16891248	chr3R	CC	40	TT	12	0.230769	0.000522575	0.0091
Hsp67Ba	3L_9369217_SNP	9369217	chr3L	AA	22	GG	34	0.392857	0.000769923	0.0095
