# Supplementary material for: Proteome-wide association studies identify biochemical modules associated with a wing-size phenotype in Drosophila melanogaster
Source: Nat Commun. 2016 Sep 1;7:12649. doi: 10.1038/ncomms12649 (PMC5025782; doi:10.1038/ncomms12649)
Supplement: Supplementary Data 8 — Effect sizes of pQTLs [file ncomms12649-s9.xlsx]

## Sheet: female pQTL
Effect size of female pQTLs
								Effect size on female			Effect size on male
protein.entry	snp.id	snp.position	genotype1	genotype1 number	genotype2	genotype2 number	maf	protein	relative CS	absolute CS	protein	relative CS	absolute CS
CG31075(ent1)	3R_22818826_SNP	22818826	AA	32	TT	22	0.407407	1.62501	0.651071	0.592465	0.983435	0.686873	0.597381
ade5	X_12654389_SNP	12654389	GG	28	TT	24	0.461538	1.35927	0.0793073	0.265683	1.00252	0.169881	0.373967
CG31075(ent1)	3R_22818746_SNP	22818746	CC	26	TT	26	0.5	1.61291	0.471471	0.347619	1.25818	0.59586	0.473141
CG7519	3L_21483082_SNP	21483082	GG	14	TT	40	0.259259	1.45152	1.28599	1.08095	1.04108	1.1321	0.939426
CG31075(ent1)	3R_22818622_SNP	22818622	GG	24	TT	30	0.444444	1.51143	0.26513	0.129786	0.777794	0.36772	0.216424
CG31075(ent1)	3R_22818656_SNP	22818656	AA	24	TT	30	0.444444	1.51143	0.26513	0.129786	0.777794	0.36772	0.216424
CG13887(ent1)	3L_837693_SNP	837693	AA	28	CC	26	0.481481	1.39716	0.919258	0.955451	0.881368	0.820574	0.842008
CG13887(ent1)	3L_837599_SNP	837599	CC	32	TT	22	0.407407	1.37423	0.704587	0.778878	1.21445	0.59207	0.645084
Ef1alpha100E/Ef1alpha48D	2R_7782156_SNP	7782156	AA	30	CC	26	0.464286	1.3443	0.496891	0.352951	0.657588	0.403792	0.272107
CG13887(ent1)	3L_837662_SNP	837662	AA	28	CC	28	0.5	1.35134	1.03191	1.08361	0.862659	0.972959	1.00492
scu(ent1)	X_17979530_SNP	17979530	AA	18	TT	38	0.321429	1.36614	0.113501	0.0031842	1.51122	0.0582892	0.033487
scu(ent1)	X_17979458_SNP	17979458	AA	16	TT	38	0.296296	1.4554	0.0236753	0.0701968	1.54763	0.0619453	0.160745
scu(ent1)	X_17979693_SNP	17979693	CC	16	TT	38	0.296296	1.4554	0.0236753	0.0701968	1.54763	0.0619453	0.160745
scu(ent1)	X_17979709_SNP	17979709	AA	38	GG	16	0.296296	1.43813	0.0133026	0.104505	1.59124	0.0673199	0.148182
scu(ent1)	X_17979766_SNP	17979766	CC	38	TT	16	0.296296	1.43813	0.0133026	0.104505	1.59124	0.0673199	0.148182
scu(ent1)	X_17979401_SNP	17979401	AA	18	GG	36	0.333333	1.34348	0.109968	0.00114347	1.48912	0.0451017	0.0421742
scu(ent1)	X_17979668_SNP	17979668	AA	36	TT	18	0.333333	1.3475	0.150133	0.0376434	1.48382	0.087127	0.00960362
Ef1alpha100E/Ef1alpha48D	2R_7791613_SNP	7791613	AA	14	CC	38	0.269231	1.52224	0.0424514	0.100465	0.725278	0.298108	0.368118
Ef1alpha100E/Ef1alpha48D	2R_7778524_SNP	7778524	CC	14	TT	40	0.259259	1.50279	0.300623	0.329233	0.739234	0.502413	0.544613
Ef1alpha100E/Ef1alpha48D	2R_7778729_SNP	7778729	AA	40	TT	14	0.259259	1.49211	0.289368	0.329585	0.758526	0.519307	0.571556
CG13887(ent1)	3L_837721_SNP	837721	CC	26	GG	28	0.481481	1.33475	1.13664	1.16896	0.874396	1.0557	1.06728
CG13887(ent1)	3L_837843_SNP	837843	CC	26	TT	28	0.481481	1.3449	1.01214	1.04669	0.827408	0.937183	0.953413
CG13887(ent1)	3L_837827_SNP	837827	CC	32	TT	20	0.384615	1.35417	0.673477	0.751503	0.760637	0.682874	0.778332
CG13887(ent1)	3L_838519_SNP	838519	CC	22	TT	30	0.423077	1.38115	0.827313	0.905074	1.06612	0.820485	0.906026
scu(ent1)	X_17979316_SNP	17979316	AA	38	TT	16	0.296296	1.35047	0.198658	0.138001	1.55822	0.178519	0.151852
CG11089	3R_20713292_SNP	20713292	CC	30	GG	22	0.423077	1.37083	0.894952	0.689117	1.03418	0.711434	0.492529
Moe	X_8798865_SNP	8798865	AA	20	TT	32	0.384615	1.35561	0.985027	0.932214	0.758242	1.01072	0.916492
Ef1alpha100E/Ef1alpha48D	2R_7779438_SNP	7779438	CC	38	TT	18	0.321429	1.35012	0.342244	0.363521	0.525591	0.418196	0.445644
Ef1alpha100E/Ef1alpha48D	2R_7780778_SNP	7780778	CC	18	TT	38	0.321429	1.35012	0.342244	0.363521	0.525591	0.418196	0.445644
Ef1alpha100E/Ef1alpha48D	2R_7778629_SNP	7778629	AA	16	TT	40	0.285714	1.38424	0.202823	0.214976	0.647234	0.338176	0.365601
Ef1alpha100E/Ef1alpha48D	2R_7779370_SNP	7779370	CC	16	TT	40	0.285714	1.38424	0.202823	0.214976	0.647234	0.338176	0.365601
RpL29	2R_17173417_SNP	17173417	AA	22	GG	30	0.423077	1.35035	0.991441	0.950521	0.855852	0.91417	0.848635
Droj2	3R_9206039_SNP	9206039	CC	38	TT	14	0.269231	1.3379	0.745915	0.628997	0.742544	0.73521	0.626802
Droj2	3R_9206073_SNP	9206073	AA	38	GG	14	0.269231	1.3379	0.745915	0.628997	0.742544	0.73521	0.626802
Droj2	3R_9206076_SNP	9206076	AA	38	GG	14	0.269231	1.3379	0.745915	0.628997	0.742544	0.73521	0.626802
scu(ent1)	X_17980025_SNP	17980025	AA	38	CC	14	0.269231	1.35513	0.0693398	0.0139014	1.56237	0.104617	0.0489388
woc(ent1)	3R_23086977_SNP	23086977	CC	32	TT	20	0.384615	1.19867	0.504686	0.434183	0.45711	0.527167	0.470335
Ef1alpha100E/Ef1alpha48D	2R_7779122_SNP	7779122	AA	16	GG	38	0.296296	1.35773	0.160922	0.181508	0.651968	0.314996	0.351982
CG13887(ent1)	3L_836568_SNP	836568	AA	18	CC	38	0.321429	1.37707	0.745615	0.838667	1.36767	0.676057	0.768436
CG13887(ent1)	3L_838502_SNP	838502	AA	30	CC	24	0.444444	1.33379	0.868213	0.942012	0.867162	0.87075	0.944699
Eb1(ent2)	2R_2650929_SNP	2650929	CC	8	TT	44	0.153846	1.72002	0.366533	0.46977	0.632939	0.395676	0.546811
scu(ent1)	X_17989834_SNP	17989834	GG	26	TT	28	0.481481	1.02715	0.499646	0.492595	0.824462	0.445695	0.470263
Gp210	2R_1663643_SNP	1663643	GG	8	TT	44	0.153846	2.03347	1.02487	0.886283	1.99402	0.94697	0.774723
ade5	X_12653979_SNP	12653979	GG	12	TT	42	0.222222	1.66417	0.146505	0.262576	0.704666	0.16893	0.319293
Ef1alpha100E/Ef1alpha48D	2R_7783702_SNP	7783702	AA	36	CC	20	0.357143	1.2536	0.223737	0.247825	0.465675	0.316111	0.355225
CG6180	2L_12715723_SNP	12715723	AA	32	TT	22	0.407407	0.944152	0.791144	0.886612	0.39503	0.904853	0.969528
Hsp23	3L_9365816_SNP	9365816	AA	14	GG	40	0.259259	1.47614	0.640578	0.799813	1.04056	0.726935	0.798416
Tsp42Ee	2R_2900379_SNP	2900379	AA	48	TT	8	0.142857	1.90372	1.30069	1.07036	0.624556	1.1667	0.983877
CG8108	3L_9867896_SNP	9867896	AA	38	TT	16	0.296296	1.35972	1.27395	1.16291	1.10507	1.21772	1.09825
CG31075(ent1)	3R_22813578_SNP	22813578	AA	14	CC	38	0.269231	1.44945	0.384019	0.134225	1.3104	0.396301	0.134991
CG1458	3R_25052933_SNP	25052933	AA	14	GG	38	0.269231	1.54199	0.224979	0.157559	1.13113	0.25229	0.250674
CG1458	3R_25052940_SNP	25052940	CC	38	GG	14	0.269231	1.54199	0.224979	0.157559	1.13113	0.25229	0.250674
Lam	2L_5532904_SNP	5532904	CC	46	TT	8	0.148148	1.51182	1.10629	1.36567	1.18318	1.0101	1.25925
Vap-33A	X_3845342_SNP	3845342	AA	42	TT	12	0.222222	1.44975	0.153036	0.482922	1.03481	0.22453	0.477001
Tsp42Ee	2R_2904393_SNP	2904393	AA	12	GG	40	0.230769	1.32183	0.942601	0.781973	1.23241	0.902633	0.802287
AnxB9(ent2)	3R_16890626_SNP	16890626	AA	40	TT	12	0.230769	1.76531	1.05908	0.691133	1.60615	0.891343	0.484599
EF2	2L_21688611_SNP	21688611	AA	6	CC	48	0.111111	1.66469	0.995962	0.964399	0.00376802	0.986013	1.00556
Tcp-1eta	3R_4641728_SNP	4641728	CC	12	TT	42	0.222222	1.3699	0.746687	0.748748	0.673011	0.815052	0.800161
scu(ent1)	X_17978394_SNP	17978394	AA	44	GG	12	0.214286	1.41354	0.428137	0.452696	1.68292	0.59904	0.606044
scu(ent1)	X_17978434_SNP	17978434	AA	44	GG	12	0.214286	1.41354	0.428137	0.452696	1.68292	0.59904	0.606044
scu(ent1)	X_17978935_SNP	17978935	CC	44	GG	12	0.214286	1.41354	0.428137	0.452696	1.68292	0.59904	0.606044
glo(ent1)	3R_7654085_SNP	7654085	CC	36	GG	20	0.357143	1.2467	0.505892	0.346246	0.814763	0.321194	0.205151
Droj2	3R_9206033_SNP	9206033	CC	40	TT	12	0.230769	1.34896	0.88058	0.839809	0.786672	0.939846	0.939416
ade5	X_12654011_SNP	12654011	GG	42	TT	12	0.222222	1.65051	0.0801838	0.179989	0.715759	0.0776178	0.193932
AnxB9(ent2)	3R_16890216_SNP	16890216	CC	42	TT	12	0.222222	1.74464	1.09614	0.732814	1.63156	0.930132	0.527759
AnxB9(ent2)	3R_16890622_SNP	16890622	AA	12	GG	42	0.222222	1.74464	1.09614	0.732814	1.63156	0.930132	0.527759
AnxB9(ent2)	3R_16890805_SNP	16890805	AA	42	CC	12	0.222222	1.74464	1.09614	0.732814	1.63156	0.930132	0.527759
AnxB9(ent2)	3R_16891371_SNP	16891371	GG	42	TT	12	0.222222	1.74464	1.09614	0.732814	1.63156	0.930132	0.527759
PPP4R2r(ent2)	X_10370992_SNP	10370992	AA	28	GG	28	0.5	1.01574	0.130582	0.106671	1.03078	0.306305	0.06212
PPP4R2r(ent2)	X_10371088_SNP	10371088	CC	28	TT	28	0.5	1.01574	0.130582	0.106671	1.03078	0.306305	0.06212
Hsp67Ba	3L_9366553_SNP	9366553	AA	24	GG	30	0.444444	1.18306	0.0495298	0.200252	1.14016	0.0233505	0.253353
Hsp67Ba	3L_9366555_SNP	9366555	CC	30	TT	24	0.444444	1.18306	0.0495298	0.200252	1.14016	0.0233505	0.253353
EF2	2L_21670117_SNP	21670117	AA	6	CC	46	0.115385	1.65596	0.958316	0.926336	0.0186459	0.95234	0.971693
EF2	2L_21676096_SNP	21676096	GG	46	TT	6	0.115385	1.65596	0.958316	0.926336	0.0186459	0.95234	0.971693
EF2	2L_21680567_SNP	21680567	AA	6	TT	46	0.115385	1.65596	0.958316	0.926336	0.0186459	0.95234	0.971693
EF2	2L_21680975_SNP	21680975	CC	46	TT	6	0.115385	1.65596	0.958316	0.926336	0.0186459	0.95234	0.971693
EF2	2L_21681914_SNP	21681914	AA	6	CC	46	0.115385	1.65596	0.958316	0.926336	0.0186459	0.95234	0.971693
EF2	2L_21681939_SNP	21681939	AA	46	GG	6	0.115385	1.65596	0.958316	0.926336	0.0186459	0.95234	0.971693
EF2	2L_21683148_SNP	21683148	GG	46	TT	6	0.115385	1.65596	0.958316	0.926336	0.0186459	0.95234	0.971693
EF2	2L_21683201_SNP	21683201	AA	46	TT	6	0.115385	1.65596	0.958316	0.926336	0.0186459	0.95234	0.971693
EF2	2L_21689055_SNP	21689055	AA	46	GG	6	0.115385	1.65596	0.958316	0.926336	0.0186459	0.95234	0.971693
EF2	2L_21691030_SNP	21691030	AA	6	GG	46	0.115385	1.65596	0.958316	0.926336	0.0186459	0.95234	0.971693
EF2	2L_21691386_SNP	21691386	CC	46	TT	6	0.115385	1.65596	0.958316	0.926336	0.0186459	0.95234	0.971693
EF2	2L_21691406_SNP	21691406	AA	46	TT	6	0.115385	1.65596	0.958316	0.926336	0.0186459	0.95234	0.971693
PPP4R2r(ent2)	X_10372259_SNP	10372259	AA	26	GG	26	0.5	1.09753	0.362576	0.350985	0.764946	0.17215	0.169542
AnxB9(ent2)	3R_16891248_SNP	16891248	CC	40	TT	12	0.230769	1.72496	1.05947	0.692094	1.61822	0.889918	0.47921
scu(ent1)	X_17985895_SNP	17985895	GG	34	TT	22	0.392857	1.09814	0.101052	0.0341469	1.37348	0.0427992	0.0548937
Tsp42Ee	2R_2905886_SNP	2905886	CC	44	TT	10	0.185185	1.55537	0.875806	0.774601	1.21878	0.826963	0.810839

## Sheet: male pQTL
Effect size of male pQTLs
								Effect size on male			Effect size on female
protein.entry	snp.id	snp.position	genotype1	genotype1 number	genotype2	genotype2 number	maf	protein	relative CS	absolute CS	protein	relative CS	absolute CS
scu(ent1)	X_17979530_SNP	17979530	A	18	T	38	0.321429	1.51122	0.0582892	0.033487	1.36614	0.113501	0.0031842
cib(ent2)	X_3997194_SNP	3997194	A	18	G	34	0.346154	1.50725	0.594204	0.491036	1.24426	0.491836	0.404664
cib(ent1)	X_3997194_SNP	3997194	A	18	G	34	0.346154	1.4448	0.594204	0.491036	1.12837	0.491836	0.404664
scu(ent1)	X_17979316_SNP	17979316	A	38	T	16	0.296296	1.55822	0.178519	0.151852	1.35047	0.198658	0.138001
scu(ent1)	X_17979401_SNP	17979401	A	18	G	36	0.333333	1.48912	0.0451017	0.0421742	1.34348	0.109968	0.00114347
scu(ent1)	X_17979458_SNP	17979458	A	16	T	38	0.296296	1.54763	0.0619453	0.160745	1.4554	0.0236753	0.0701968
scu(ent1)	X_17979668_SNP	17979668	A	36	T	18	0.333333	1.48382	0.087127	0.00960362	1.3475	0.150133	0.0376434
scu(ent1)	X_17979693_SNP	17979693	C	16	T	38	0.296296	1.54763	0.0619453	0.160745	1.4554	0.0236753	0.0701968
scu(ent1)	X_17979709_SNP	17979709	A	38	G	16	0.296296	1.59124	0.0673199	0.148182	1.43813	0.0133026	0.104505
scu(ent1)	X_17979766_SNP	17979766	C	38	T	16	0.296296	1.59124	0.0673199	0.148182	1.43813	0.0133026	0.104505
scu(ent1)	X_17985895_SNP	17985895	G	34	T	22	0.392857	1.37348	0.0427992	0.0548937	1.09814	0.101052	0.0341469
scu(ent1)	X_17987846_SNP	17987846	A	32	T	20	0.384615	1.32914	0.133081	0.0689888	0.989913	0.155801	0.0536461
scu(ent1)	X_17987861_SNP	17987861	C	32	T	20	0.384615	1.32914	0.133081	0.0689888	0.989913	0.155801	0.0536461
Gp210	2R_1663643_SNP	1663643	GG	8	TT	44	0.153846	1.99402	0.94697	0.774723	2.03347	1.02487	0.886283
scu(ent1)	X_17980025_SNP	17980025	A	38	C	14	0.269231	1.56237	0.104617	0.0489388	1.35513	0.0693398	0.0139014
scu(ent1)	X_17988938_SNP	17988938	A	22	G	34	0.392857	1.05559	0.298079	0.256036	0.94398	0.40611	0.342242
AnxB9(ent2)	3R_16890797_SNP	16890797	AA	18	TT	36	0.333333	1.34027	0.476204	0.126796	1.32571	0.721451	0.41108
AnxB9(ent2)	3R_16891076_SNP	16891076	CC	36	TT	18	0.333333	1.34027	0.476204	0.126796	1.32571	0.721451	0.41108
Hsp26	3L_9371544_SNP	9371544	AA	12	GG	44	0.214286	1.54873	0.572071	0.522892	0.650057	0.351495	0.359301
scu(ent1)	X_17982261_SNP	17982261	A	40	G	16	0.285714	1.21918	0.139843	0.286869	1.11709	0.0521173	0.227047
AnxB9(ent2)	3R_16890216_SNP	16890216	CC	42	TT	12	0.222222	1.63156	0.930132	0.527759	1.74464	1.09614	0.732814
AnxB9(ent2)	3R_16890622_SNP	16890622	AA	12	GG	42	0.222222	1.63156	0.930132	0.527759	1.74464	1.09614	0.732814
AnxB9(ent2)	3R_16890805_SNP	16890805	AA	42	CC	12	0.222222	1.63156	0.930132	0.527759	1.74464	1.09614	0.732814
AnxB9(ent2)	3R_16891371_SNP	16891371	GG	42	TT	12	0.222222	1.63156	0.930132	0.527759	1.74464	1.09614	0.732814
AnxB9(ent2)	3R_16890626_SNP	16890626	AA	40	TT	12	0.230769	1.60615	0.891343	0.484599	1.76531	1.05908	0.691133
AnxB9(ent2)	3R_16891248_SNP	16891248	CC	40	TT	12	0.230769	1.61822	0.889918	0.47921	1.72496	1.05947	0.692094
Hsp67Ba	3L_9369217_SNP	9369217	AA	22	GG	34	0.392857	1.34277	0.342506	0.248119	1.16983	0.329405	0.215457
scu(ent1)	X_17982031_SNP	17982031	A	36	G	18	0.333333	1.11845	0.342934	0.305372	0.939482	0.310535	0.259379
Pfk	2R_5992900_SNP	5992900	AA	40	GG	16	0.285714	1.31622	1.20667	1.0369	1.004	1.15466	0.974654
Hsp23	3L_9369217_SNP	9369217	AA	22	GG	34	0.392857	1.26677	0.342506	0.248119	0.989489	0.329405	0.215457
glo(ent1)	3R_7637068_SNP	7637068	AA	16	GG	38	0.296296	1.31417	0.307752	0.0208974	0.774023	0.426584	0.151065
scu(ent1)	X_17983668_SNP	17983668	A	16	C	38	0.296296	1.18707	0.103472	0.26101	1.08118	0.00582408	0.19146
scu(ent1)	X_17988892_SNP	17988892	C	36	G	20	0.357143	1.07495	0.224144	0.166154	0.835983	0.259134	0.16937
CG31075(ent1)	3R_22818888_SNP	22818888	AA	18	TT	34	0.346154	1.41569	0.772616	0.450545	1.25786	0.816986	0.525724
Hsp23	3L_9371544_SNP	9371544	AA	12	GG	44	0.214286	1.56412	0.572071	0.522892	1.28152	0.351495	0.359301
scu(ent1)	X_17978394_SNP	17978394	A	44	G	12	0.214286	1.68292	0.59904	0.606044	1.41354	0.428137	0.452696
scu(ent1)	X_17978434_SNP	17978434	A	44	G	12	0.214286	1.68292	0.59904	0.606044	1.41354	0.428137	0.452696
scu(ent1)	X_17978935_SNP	17978935	C	44	G	12	0.214286	1.68292	0.59904	0.606044	1.41354	0.428137	0.452696
scu(ent1)	X_17985849_SNP	17985849	A	18	T	38	0.321429	1.12369	0.000403023	0.124638	0.94663	0.0308858	0.097142
scu(ent1)	X_17985906_SNP	17985906	C	18	G	38	0.321429	1.12369	0.000403023	0.124638	0.94663	0.0308858	0.097142
scu(ent1)	X_17985981_SNP	17985981	C	38	G	18	0.321429	1.12369	0.000403023	0.124638	0.94663	0.0308858	0.097142
scu(ent1)	X_17986665_SNP	17986665	A	18	G	38	0.321429	1.12369	0.000403023	0.124638	0.94663	0.0308858	0.097142
CG8258	2R_4786097_SNP	4786097	AA	34	GG	20	0.37037	1.19831	0.0592734	0.157067	0.416662	0.160376	0.0513323
Hsp27	3L_9385283_SNP	9385283	AA	38	TT	16	0.296296	1.51744	0.0249648	0.0549161	1.07073	0.114124	0.114613
Txl	3L_5749574_SNP	5749574	AA	24	TT	28	0.461538	1.31841	0.258539	0.0409674	0.357941	0.204175	0.00819092
scu(ent1)	X_17985956_SNP	17985956	G	16	T	36	0.307692	1.17758	0.215827	0.261198	0.969659	0.187362	0.238341
scu(ent1)	X_17986949_SNP	17986949	A	20	G	34	0.37037	1.05287	0.238787	0.175777	0.785238	0.263261	0.171857
CG1640	X_13267549_SNP	13267549	A	36	G	18	0.333333	1.39991	0.27224	0.224928	1.17442	0.177046	0.0925368
CG13887(ent1)	3L_843402_SNP	843402	CC	16	GG	38	0.296296	1.45382	0.399558	0.443115	1.25491	0.461859	0.517425
CG31075(ent1)	3R_22818847_SNP	22818847	CC	36	GG	16	0.307692	1.48244	0.990573	0.647123	1.36089	1.03334	0.72805
CG31075(ent1)	3R_22818877_SNP	22818877	AA	18	TT	36	0.333333	1.40075	0.816051	0.494803	1.2722	0.856052	0.568804
capt	2L_1160437_SNP	1160437	AA	38	CC	14	0.269231	1.37198	0.549007	0.584394	1.20971	0.684991	0.737587
Gp210	2R_1644082_SNP	1644082	AA	40	GG	12	0.230769	1.30907	1.32285	1.27723	1.09633	1.17491	1.12228
Hsp27	3L_9369217_SNP	9369217	AA	22	GG	34	0.392857	1.36469	0.342506	0.248119	1.14181	0.329405	0.215457
scu(ent1)	X_17978356_SNP	17978356	C	10	T	42	0.192308	1.81574	0.532391	0.449799	1.47996	0.421678	0.376921
scu(ent1)	X_17988134_SNP	17988134	A	32	G	24	0.428571	1.08987	0.0234172	0.0889866	0.908277	0.0238093	0.129689
CG31075(ent1)	3R_22818746_SNP	22818746	CC	26	TT	26	0.5	1.25818	0.59586	0.473141	1.61291	0.471471	0.347619
Hsp23	3L_9369201_SNP	9369201	AA	20	GG	34	0.37037	1.30041	0.413181	0.350693	1.03528	0.393045	0.312434
Hsp23	3L_9369230_SNP	9369230	GG	34	TT	20	0.37037	1.30041	0.413181	0.350693	1.03528	0.393045	0.312434
CG31075(ent1)	3R_22818870_SNP	22818870	CC	18	TT	34	0.346154	1.37092	0.774565	0.447427	1.24702	0.81435	0.520707
capt	2L_1167801_SNP	1167801	AA	38	GG	14	0.269231	1.40633	0.796703	0.468518	1.28466	0.912482	0.630951
capt	2L_1167995_SNP	1167995	AA	14	GG	38	0.269231	1.40633	0.796703	0.468518	1.28466	0.912482	0.630951
Hsp23	3L_9373484_SNP	9373484	GG	10	TT	46	0.178571	1.69261	0.12146	0.144824	1.4603	0.0586176	0.0336971
Hsp23	3L_9373912_SNP	9373912	AA	10	GG	46	0.178571	1.69261	0.12146	0.144824	1.4603	0.0586176	0.0336971
Hsp23	3L_9376294_SNP	9376294	GG	10	TT	46	0.178571	1.69261	0.12146	0.144824	1.4603	0.0586176	0.0336971
Hsp26	3L_9371547_SNP	9371547	GG	10	TT	44	0.185185	1.48963	0.602858	0.562685	0.407129	0.386886	0.400669
scu(ent1)	X_17986941_SNP	17986941	A	30	G	24	0.444444	1.07208	0.00784098	0.0794103	0.855823	0.0199433	0.12846
scu(ent1)	X_17987094_SNP	17987094	G	24	T	30	0.444444	1.07208	0.00784098	0.0794103	0.855823	0.0199433	0.12846
scu(ent1)	X_17989198_SNP	17989198	C	24	T	28	0.461538	1.05504	0.158198	0.275915	0.980176	0.0550713	0.194345
Cul-4	2R_4001785_SNP	4001785	CC	44	TT	8	0.153846	1.86309	1.20465	0.910514	1.30918	1.21274	0.914266
Cul-4	2R_4001785_SNP	4001785	CC	44	TT	8	0.153846	1.86309	1.20465	0.910514	1.30918	1.21274	0.914266
CG1640	X_13267265_SNP	13267265	A	14	T	42	0.25	1.44741	0.65059	0.543608	1.14122	0.641335	0.52901
Hsp23	3L_9373922_SNP	9373922	CC	44	GG	10	0.185185	1.66141	0.0752187	0.104829	1.42861	0.0986322	0.0730805
MRP	2L_12721806_SNP	12721806	AA	12	TT	42	0.222222	1.53373	0.291656	0.289048	1.03127	0.467628	0.500298
Hsp23	3L_9385283_SNP	9385283	AA	38	TT	16	0.296296	1.29986	0.0249648	0.0549161	1.06563	0.114124	0.114613
CG31075(ent1)	3R_22813910_SNP	22813910	CC	14	GG	40	0.259259	1.49858	0.613279	0.229899	0.997987	0.678873	0.31897
Hsp67Ba	3L_9369201_SNP	9369201	AA	20	GG	34	0.37037	1.32066	0.413181	0.350693	1.13063	0.393045	0.312434
Hsp67Ba	3L_9369230_SNP	9369230	GG	34	TT	20	0.37037	1.32066	0.413181	0.350693	1.13063	0.393045	0.312434
und	2L_9773589_SNP	9773589	CC	24	TT	28	0.461538	1.26507	0.51924	0.365137	0.74485	0.506799	0.382641
und	2L_9773601_SNP	9773601	CC	24	TT	28	0.461538	1.26507	0.51924	0.365137	0.74485	0.506799	0.382641
und	2L_9773589_SNP	9773589	CC	24	TT	28	0.461538	1.26507	0.51924	0.365137	0.74485	0.506799	0.382641
und	2L_9773601_SNP	9773601	CC	24	TT	28	0.461538	1.26507	0.51924	0.365137	0.74485	0.506799	0.382641
Hsp27	3L_9372738_SNP	9372738	GG	40	TT	12	0.230769	1.62885	0.338798	0.482677	1.09992	0.286558	0.44123
scu(ent1)	X_17985864_SNP	17985864	A	14	G	38	0.269231	1.21232	0.0172821	0.0677192	0.939225	0.000329856	0.0865129
CG2004	X_8612355_SNP	8612355	A	26	G	28	0.481481	NA	0.169602	0.0655554	NA	0.161256	0.0433363
