# Supplementary material for: Proteome-wide association studies identify biochemical modules associated with a wing-size phenotype in Drosophila melanogaster
Source: Nat Commun. 2016 Sep 1;7:12649. doi: 10.1038/ncomms12649 (PMC5025782; doi:10.1038/ncomms12649)
Supplement: Supplementary Data 9 — Proteins implicated in GWAS [file ncomms12649-s10.xlsx]

## Sheet: sheet 1
GWAS-implicated proteins
gene symbol*	gene name	FlyBase ID	functional validation on wing size**	protein.entry	PWAS on absolute CS			PWAS on relative CS
					slope in log2	p-value	FDR***	slope in log2	p-value	FDR***
Gdi	GDP dissociation inhibitor	FBgn0004868	N/A	Gdi	0.423362	0.00220607	0.0173357	0.155559	0.0550904	0.339829
Mp20	Muscle protein 20	FBgn0002789	N/A	Mp20	0.00413118	0.938568	0.968998	0.0135659	0.638684	0.884361
Dhc64C	Dynein heavy chain 64C	FBgn0261797	N/A	Dhc64C	-0.217807	0.466203	0.678649	0.0728803	0.653513	0.887089
CG3011	Serine hydroxymethyltransferase	FBgn0029823	yes	CG3011	0.775747	3.13727e-05	0.00103082	0.426318	6.727e-05	0.0135381
CG6084		FBgn0086254	yes	CG6084(ent1)	0.225264	0.000740813	0.00789874	0.122577	0.000902605	0.0403665
				CG6084(ent2)	0.220708	0.00622417	0.0369775	0.0671799	0.143339	0.512129
TSG101	Tumor susceptibility gene 101	FBgn0036666	N/A	TSG101	0.172108	0.174013	0.380653	-0.00372803	0.958108	0.989451
scrib	scribbled	FBgn0263289	N/A	scrib(ent1)	-0.137616	0.430715	0.652891	-0.0114544	0.904023	0.974463
				scrib(ent2)	-0.030495	0.667562	0.823072	-0.00549139	0.886738	0.968554
eIF3-S8	Eukaryotic translation initiation factor 3 subunit C	FBgn0034258	N/A	eIF3-S8	-0.160486	0.71866	0.84641	0.158312	0.509648	0.829378
tws	twins	FBgn0004889	yes	tws	0.0875137	0.279355	0.507632	0.00761596	0.86565	0.962947
cher	cheerio	FBgn0014141	N/A	cher(ent1)	0.228177	0.247755	0.472659	0.108227	0.313064	0.688569
				cher(ent2)	-0.214097	0.451942	0.66939	-0.109635	0.475056	0.811072
* Listed are GWAS-identified genes whose protein levels were quantified in the current study.
** Functional effect on wing size was assessed by wing-specific RNAi in the GWA study.
*** Wing size association at FDR < 0.05 was indicated in blue.
